# Supplementary material for: MicroRNAs miR-16 and miR-519 control meningioma cell proliferation via overlapping transcriptomic programs shared with the RNA-binding protein HuR
Source: Front Oncol. 2023 Aug 2;13:1158773. doi: 10.3389/fonc.2023.1158773 (PMC10433742; doi:10.3389/fonc.2023.1158773)
Supplement: Supplementary file 2 [file Table_1.xlsx]

## Sheet: Table S1
Table S1. Functional annotations of differential cluster C1 (3260 genes down-regulated in miR-16-mimic transcriptomes) as returned by querying EnrichR on multiple databases and gene sets. Adjusted P-value cutoff = 0.05
Category	Database / Gene set	Term	P-value	Adjusted P-value	Odds Ratio	Combined Score	Genes
Transcription	ENCODE_and_ChEA_Consensus_TFs_from_ChIP-X	E2F4 ENCODE	7.44827e-222	7.7462e-220	12.9177	6577.27	VPS29;IPO11;POP7;NUP107;SMC5;SMC6;SMC4;SMC2;FAM110A;FAM122B;RAVER1;WDR90;RTTN;GTSE1;CDK5RAP3;CDK5RAP2;WDHD1;PIH1D1;REV1;PASK;GTPBP1;WDR76;DEPDC1B;DDX39B;MTHFD1;YME1L1;NHLRC2;PRR11;RHNO1;ASF1B;SLBP;CDCA2;ANAPC15;PARPBP;CDCA3;CDCA4;SHMT1;MEPCE;CDCA7;NCAPG;NOLC1;CDCA8;RNF219;WDR62;IQGAP3;NCAPH;SKA1;SKA2;NUP85;RAD21;PLK4;TOE1;BARD1;ZNF143;PRPF38A;TEX30;SIVA1;NCAPH2;PLK1;PBX3;CDC7;CDC6;DHFR;FAM111A;HN…
Transcription	ENCODE_and_ChEA_Consensus_TFs_from_ChIP-X	MAX ENCODE	1.04768e-125	5.44791e-124	3.54467	1020.07	ATF1;IPO13;RPL4;VPS29;RPL30;POP7;TFRC;POP1;RRP1;ARPC5L;HNRNPU;GPATCH4;HNRNPR;TMEM97;ENO1;EPRS;SMC3;WDR89;GABPB1;PHB2;PTPDC1;SMC2;RRP9;IL4I1;TBK1;PSMD7;PSMD5;CREB3L4;GPBP1;STMN1;RPL35;CEP95;RPL37;RPL39;CDK5RAP3;XYLB;WDHD1;ACOT7;RPL21;TSTD2;SECISBP2;REV1;WDR75;RFX3;QTRTD1;SCAMP3;WDR77;NUP93;DDX39A;MTHFD1;DDX39B;PRKAR1B;MTHFD2;ARMC6;PSME3;CLPP;NUP98;ATF6;DUS3L;OSER1;SLBP;ANAPC13;PIF1;NUP205;SEH1L;CD…
Transcription	ENCODE_and_ChEA_Consensus_TFs_from_ChIP-X	E2F6 ENCODE	1.03648e-116	3.59313e-115	2.8737	767.463	POP7;TFRC;TMEM97;PTPDC1;IL4I1;TBK1;PSMD7;PSMD5;C19ORF57;PKNOX1;XYLB;WDHD1;TSTD2;SECISBP2;RFX3;SETMAR;C19ORF60;DDX39A;MTHFD1;PRKAR1B;DDX39B;MTHFD2;RABL6;ATF4;SLBP;CDCA3;CDCA4;SHMT1;MEPCE;CDCA7;RNF219;NCAPG;AGAP1;ZNF22;NCAPH;C12ORF65;GUCD1;HMGXB4;GRPEL1;PPARGC1B;TOE1;B3GALNT2;TEX30;MTERF3;PBX3;ZNF32;NETO2;FAM136A;FAM111B;MRPL30;FAM111A;UCK2;TDP2;SASS6;SFXN2;AVL9;C19ORF48;EZH2;GPR19;ZNF496;KDM8;MRPL…
Transcription	ENCODE_and_ChEA_Consensus_TFs_from_ChIP-X	TAF1 ENCODE	8.57383e-114	2.2292e-112	2.81095	731.82	ATF1;NUP107;TFRC;SNORA9;TMEM97;LSM10;PSMD8;IL4I1;LSM12;PSMD6;PSMD7;RAVER1;PSMD5;GPBP1;WDHD1;PRKAB2;CSNK2A1;TSTD2;SECISBP2;DNTTIP2;RFX3;SLC5A6;DDX39A;PRKAR1B;DDX39B;MTHFD2;EWSR1;PSME3;PSME4;TBPL1;UQCRC2;SF1;RABL6;ATF4;PARPBP;ABCB7;MEPCE;MRPL19;MRPL16;NCAPG;MRPL13;ZNF26;C12ORF65;PRPSAP1;MRPL20;GUCD1;HMGXB4;RNF216;GRPEL1;RDH10;GRPEL2;ATRIP;ATG5;TOE1;PRPF38A;C5ORF34;MTERF3;NCAPH2;MRPL22;MRPL30;UCK2;E…
Transcription	ENCODE_and_ChEA_Consensus_TFs_from_ChIP-X	MYC ENCODE	3.10201e-113	6.45217e-112	3.86386	1000.97	ATF1;IPO13;RPL4;RPL30;POP7;RPL3;TFRC;POP1;RRP1;ARPC5L;HNRNPU;GPATCH4;HNRNPR;TMEM97;ENO1;GABPB1;EPRS;WDR89;PHB2;RRP9;IL4I1;CREB3L4;CEP95;RPL37;RPL39;XYLB;ACOT7;RPL21;TSTD2;SECISBP2;RFX3;DNTTIP2;WDR75;QTRTD1;HCFC1;DDX39A;DDX39B;MTHFD1;PRKAR1B;MTHFD2;ARMC6;PSME3;HMBS;NUP98;RPL29;DUS3L;ATF4;OSER1;SLBP;ANAPC13;NUP205;SEH1L;MEPCE;CDCA8;NOLC1;ANAPC10;MRPL20;BLOC1S6;LDHA;PRDX4;RDH10;GRPEL2;GAR1;NUP88;ATR…
Pathways	Reactome_2016	Cell Cycle Homo sapiens R-HSA-1640170	4.99889e-111	6.58354e-108	7.40957	1881.87	ANKLE2;NUP107;CCNH;SMC3;SMC4;SMC2;PSMD8;CDC20;PSMD6;PSMD7;CDC23;PSMD5;CHEK2;CHEK1;CDC27;STRA13;FBXO5;PRKACA;BTRC;SKP2;GTSE1;CDK5RAP2;TMPO;CSNK2A1;ESCO2;NUP93;HIST2H3A;PSME3;ZW10;PSME4;NUP98;DNA2;KIF20A;RHNO1;NUP205;ANAPC15;SEH1L;NCAPG;CDCA8;AAAS;ARPP19;NCAPH;ANAPC10;SKA1;SKA2;BRIP1;DSN1;HIST1H3A;NUP85;PRKAR2B;RAD21;CEP72;NUP88;CEP192;CEP76;ATRIP;CEP78;PLK4;BARD1;CDT1;ACD;NCAPH2;PLK1;CDC7;CDC6;ZWI…
Transcription	ENCODE_and_ChEA_Consensus_TFs_from_ChIP-X	BRCA1 ENCODE	7.72017e-94	1.33816e-92	2.59812	557.036	USP6NL;POP7;TFRC;POP1;ATP5C1;PTPDC1;FAM110A;IL4I1;RAVER1;PSMD5;GPBP1;PRKACA;PKNOX1;GTSE1;WDHD1;TSTD2;SECISBP2;NGDN;DNTTIP2;FRS3;SCAMP3;SLC5A6;MTHFD1;DDX39B;MTHFD2;EWSR1;PSME3;UQCRC2;SF1;ATF4;SLBP;PIF1;PARPBP;CDCA2;MEPCE;MRPL19;MRPL16;NCAPG;AAAS;MRPL13;C12ORF65;GUCD1;EPB41L2;SNORA52;VTI1B;ATG5;TOE1;B3GALNT2;MTERF3;NCAPH2;ERLIN2;MAGOHB;VANGL1;MOV10;FAM111A;TBL3;EIF5;FAM135A;TDP1;NMT1;PSMG1;SFXN2;LI…
Pathways	Reactome_2016	Cell Cycle, Mitotic Homo sapiens R-HSA-69278	6.51352e-94	4.28915e-91	7.56897	1624.07	ANKLE2;NUP107;CCNH;SMC3;SMC4;SMC2;PSMD8;CDC20;PSMD6;PSMD7;CDC23;PSMD5;CDC27;FBXO5;PRKACA;BTRC;SKP2;GTSE1;CDK5RAP2;TMPO;CSNK2A1;ESCO2;NUP93;HIST2H3A;PSME3;ZW10;PSME4;NUP98;DNA2;KIF20A;NUP205;ANAPC15;SEH1L;NCAPG;CDCA8;AAAS;ARPP19;NCAPH;ANAPC10;SKA1;SKA2;DSN1;HIST1H3A;NUP85;PRKAR2B;RAD21;CEP72;NUP88;CEP192;CEP76;CEP78;PLK4;CDT1;NCAPH2;PLK1;CDC7;CDC6;ZWINT;DHFR;TPX2;POLA1;POLA2;RPS27;CEP57;TOP2A;LIN5…
Transcription	ENCODE_and_ChEA_Consensus_TFs_from_ChIP-X	YY1 ENCODE	1.48078e-85	2.20001e-84	2.61444	510.672	ATF1;USP6NL;NOC2L;PSMD8;LSM12;LSM11;RAVER1;PPP4R2;PSMD5;GPBP1;PRKAB2;CSNK2A1;TYW3;NGDN;RFX3;DNTTIP2;SLC5A6;DDX39A;DDX39B;PRKAR1B;EWSR1;TMEM126B;UQCRC2;RABL6;SF1;ATF4;CDCA3;ABCB7;MEPCE;MRPL19;MRPL10;MRPL11;PRPSAP1;MRPL20;GUCD1;HMGXB4;GRPEL1;GRPEL2;TOE1;PRPF38A;NCAPH2;MAGOHB;FAM136A;MRPL22;TBL3;UCK2;EIF5;TDP2;C19ORF47;NMT1;SASS6;SFXN1;CYB5RL;C19ORF48;RPLP0;MRPL39;CTCF;OSBPL11;PIGW;MRPL35;MED18;MRPL…
Transcription	ENCODE_and_ChEA_Consensus_TFs_from_ChIP-X	ATF2 ENCODE	1.20847e-78	1.57101e-77	2.49164	447.031	POP7;NUP107;TFRC;SNORA9;PSMD8;IL4I1;ALKBH5;PSMD5;GPBP1;HES7;WDHD1;TSTD2;SECISBP2;DNTTIP2;SCAMP3;DDX39B;MTHFD2;PSME3;TBPL1;SF1;ATF4;SLBP;NLRX1;PARPBP;MEPCE;MRPL19;MRPL16;RNF219;NCAPG;AAAS;MRPL13;PRPSAP1;MRPL20;RDH10;GRPEL2;ATG5;TOE1;B3GALNT2;PRPF38A;C5ORF34;NCAPH2;ERLIN2;MAGOHB;FAM111B;MRPL30;MOV10;TBL3;EIF5;FAM135A;SASS6;C19ORF48;LIN54;RPLP1;RPLP0;HIST2H2AB;OSBPL11;PIGW;MRPL35;MED18;PANX1;TRMT112…
Transcription	ENCODE_and_ChEA_Consensus_TFs_from_ChIP-X	NFYB ENCODE	5.23117e-76	6.04491e-75	2.28573	396.212	POP1;ARAF;TMEM97;PTPDC1;FAM110A;ALKBH5;RAVER1;PSMD5;STRA13;PRKACA;PKNOX1;GTSE1;WDHD1;TSTD2;NGDN;RFX2;ZNF14;SCAMP3;DDX39A;MTHFD1;MTHFD2;TBPL1;TMEM126B;UQCRC2;CLOCK;SF1;ATF4;SLBP;PIF1;PARPBP;CDCA2;CDCA3;CDCA4;SHMT1;MEPCE;CDCA8;C12ORF65;MRPL11;GUCD1;GRPEL1;PRKAR2A;ATRIP;TOE1;C5ORF34;PBX3;MRPL28;FAM111B;FAM111A;UCK2;EIF5;LAS1L;TDP2;TDP1;NMT1;CYB5RL;SFXN2;AVL9;LGMN;EZH2;MTMR12;RPLP1;NCAPG2;RPLP0;DDX12…
Transcription	miRTarBase_2017	hsa-miR-16-5p	9.36594e-77	2.97931e-73	3.0657	536.687	RPL4;PI4K2B;ANKLE2;IPO11;RPL30;RPL3;TFRC;ARPC5L;ATP5C1;GPATCH4;SLC4A2;PTPDC1;GPATCH8;DCAF7;RRP9;FAM122B;LSM10;PCMT1;LSM11;MYB;CDK5RAP1;PRKAB2;RPL21;WDR75;DNTTIP2;GTPBP8;DNAAF5;GTPBP1;SCAMP3;MTHFD2;PSME3;PSME4;KIAA0368;TBPL1;NUP98;PRR12;ANAPC13;SEH1L;CDCA4;ABCB7;MEPCE;CDCA8;NCAPG;AAAS;MRPL10;PRPSAP1;MRPL20;LARP1;PRKAR2A;GRPEL2;VTI1B;BTF3;HACE1;SETD1B;PLK1;ERLIN2;MOV10;XKR7;TBL3;EIF5;GPR180;HNRNPF;…
Ontologies	GO_Molecular_Function_2021	RNA binding (GO:0003723)	9.93802e-69	9.5405e-66	3.02341	473.412	RPL4;RPL30;POP7;RPL3;TFRC;POP1;DQX1;RRP1;HNRNPU;GPATCH4;HNRNPR;ENO1;NOC2L;GPATCH8;RRP9;LSM10;ALKBH5;RAVER1;RPL35;RPL37;RPL39;RBFOX3;RPL21;SECISBP2;NGDN;DNTTIP2;WDR75;GTPBP1;DDX39A;DDX39B;EWSR1;SARNP;NUP98;RPL29;DUS3L;SF1;SLBP;PRKRIP1;MEPCE;MRPL16;NOLC1;SNU13;MRPL13;MRPL10;MRPL11;MRPL20;LARP1;GAR1;PPARGC1B;TOE1;BARD1;BTF3;RPL41;PRPF38A;MRPL28;UPF3B;MAGOHB;MEX3D;MCAT;RPL3L;MRPL22;PRRC2A;DHFR;MOV10;…
Pathways	Reactome_2016	Gene Expression Homo sapiens R-HSA-74160	9.90211e-62	4.34703e-59	2.70464	379.914	RPL4;RPL30;POP7;NUP107;RPL3;POP1;MAML1;HNRNPU;HNRNPR;NOC2L;EPRS;TSEN54;RRP9;LSM10;PSMD8;PSMD6;LSM11;PSMD7;PSMD5;AKT1;RPL35;RPL37;RPL39;MED1;PRKAB2;DAXX;CSNK2A1;RPL21;TYW3;WDR75;QTRTD1;MED4;ZNF14;GTPBP3;WDR77;NUP93;DDX39A;DDX39B;PSME3;SARNP;PSME4;NUP98;RPL29;RHNO1;SLBP;NUP205;SEH1L;RPN2;AAAS;ZNF26;NUP85;GAR1;NUP88;ATRIP;NR2C2AP;BARD1;ZNF143;PRELID1;RPL41;UPF3B;NR1D1;RPL3L;NR2F6;MOV10;HNRNPM;TBL3;H…
Transcription	ENCODE_and_ChEA_Consensus_TFs_from_ChIP-X	NFYA ENCODE	5.45616e-59	5.15855e-58	2.37508	318.631	VPS29;IPO11;ZNF174;MAML1;ARAF;HNRNPR;TMEM97;ENO1;WDR89;PTPDC1;DCAF7;RRP9;FAM122B;ALKBH5;CREB3L4;ADNP2;STRA13;CEP95;RTTN;PKNOX1;PRKACA;GTSE1;CDK5RAP3;PIH1D1;GLCE;NGDN;RFX2;QTRTD1;PASK;GTPBP1;SCAMP3;NUP93;ARMC1;DEPDC1B;DDX39A;MTHFD1;MTHFD2;ARMC6;SARNP;HMBS;TMEM126B;NUP98;UQCRC2;PRR12;PRR11;SF1;ATF4;ASF1B;SLBP;PIF1;CDCA2;ANAPC15;PARPBP;CDCA3;RPN2;SHMT1;CDCA8;WDR62;C12ORF65;SKA2;GRPEL1;NUP88;ATRIP;FA…
Transcription	ENCODE_and_ChEA_Consensus_TFs_from_ChIP-X	NRF1 ENCODE	5.47239e-58	4.74274e-57	2.49908	329.504	IPO11;POP7;NUP107;ZNF174;POP1;RRP1;ARAF;HNRNPU;SMC6;ENO1;GABPB1;SMC4;GPATCH8;RRP9;GLE1;IL4I1;ALKBH5;LSM12;TBK1;RAVER1;MYB;C19ORF57;ROPN1L;GTSE1;PIH1D1;GTPBP8;ARMC8;MED4;PASK;ZNF14;SCAMP3;HCFC1;MTHFD1;DDX39B;ARMC6;C9ORF69;PSME3;CLOCK;DUS3L;RABL6;SF1;RNF216P1;OSER1;ANAPC13;CDCA2;SEH1L;CDCA3;SHMT2;SHMT1;MEPCE;CDCA8;WDR62;MRPL10;SKA1;C12ORF65;PRPSAP1;LDHA;NUP85;RDH10;PRKAR2A;RAD21;GRPEL2;ZNF146;ATG5;…
Transcription	ENCODE_and_ChEA_Consensus_TFs_from_ChIP-X	CREB1 ENCODE	1.07455e-57	8.59644e-57	2.35765	309.265	IPO11;RPL3;TFRC;CLPB;MAML1;RRP1;EPRS;WDR89;PHB2;SMC4;CAPN15;LSM10;PSMD8;MTBP;ALKBH5;PSMD7;PSMD5;GPBP1;ADNP2;CEP95;RTTN;DLEU2;PKNOX1;DUS4L;ANKS1A;CDK5RAP2;WDHD1;RPL21;TSTD2;SECISBP2;NGDN;WDR75;DNTTIP2;GTPBP8;QTRTD1;GTPBP1;HCFC1;DEPDC1B;PSME3;HMBS;YME1L1;NUP98;ATF6;DUS3L;SF1;OSER1;NUP205;ANAPC15;CDCA3;PRKRIP1;CDCA8;NOLC1;ARPP19;MRPL13;ZNF26;ANAPC10;NCAPH;RIC8A;BLOC1S6;LDHA;PPP4C;GAR1;ATRIP;ZNF146;A…
Transcription	ENCODE_and_ChEA_Consensus_TFs_from_ChIP-X	MYC CHEA	3.48507e-56	2.58891e-55	4.2532	543.118	RPL4;TCERG1;RPL30;RPL3;CLPB;TFRC;ARL6IP1;ARPC5L;ATP5C1;THUMPD3;GPATCH4;HNRNPR;TMEM97;TIAL1;RPS14;LSM12;RPS17;PSMD7;RPL35;RCC1;RPL37;FBXO5;DUS4L;CSRP2BP;CDK5RAP3;RPS12;RPL21;WDR75;SRRM1;DDX39A;EWSR1;YME1L1;KIF20A;RPL29;DUS3L;SLBP;SEH1L;SHMT2;SHMT1;CDCA7;NOLC1;NMD3;AAAS;ATP5B;BLOC1S6;ERI1;GAR1;DHX37;MCMBP;ZNF146;ZBED4;SLC19A2;XRCC5;PAICS;CCT6A;RPS25;ANLN;UCK2;HNRNPK;EIF5;RPS27;HNRNPF;RPL27A;FUBP1;H…
Transcription	ENCODE_and_ChEA_Consensus_TFs_from_ChIP-X	E2F1 CHEA	7.12474e-55	4.93982e-54	3.36055	418.988	VPS29;IPO11;SMARCB1;RPL3;ARL6IP1;LRR1;HNRNPR;TMEM97;DCAF7;GPATCH8;UXT;IL4I1;PNN;RPS17;CDC23;RPS6KA5;PSMD5;SNRPD1;CHEK2;GPBP1;CHEK1;AKT1;STRA13;TRIM26;KAT7;FBXO7;RPL39;XYLB;CSRP2BP;CDK5RAP3;TMPO;ARL6IP6;TIPIN;RPL21;HCFC1;AFG3L2;DDX39A;RNF125;HMBS;FAM76B;UQCRC2;TMEM126B;NUP98;SEH1L;SHMT2;NOLC1;MRPL13;MRPL10;SKA2;BRIP1;BLOC1S6;PRDX4;HIST1H3F;MCMBP;CDT1;RPL41;NCAPH2;XRCC2;XRCC1;UPF3B;NR1D1;CDC6;THAP1…
Pathways	Reactome_2016	M Phase Homo sapiens R-HSA-68886	2.50772e-50	8.25666e-48	6.7941	775.954	ANKLE2;ERCC6L;NUP107;NUP188;ZWILCH;BUB1B;CASC5;SMC3;SMC4;SMC2;CDC20;PSMD8;PPP1CC;PSMD6;PSMD7;CDC23;PTTG1;PSMD5;CDC27;HIST1H2AD;KNTC1;FBXO5;HIST1H2AC;TMPO;HIST1H2AB;CSNK2A1;VRK1;NUP93;HIST2H3A;ZW10;PSME3;PSME4;ANAPC5;HIST1H2BH;NUP98;KIF20A;HIST1H2BB;ANAPC1;HIST1H2BD;ANAPC2;NUP205;PSMD12;ANAPC15;SEH1L;PSMD11;PSMD14;NCAPG;CDCA8;AAAS;PDS5A;ARPP19;NCAPH;ANAPC10;SKA1;NUP160;SKA2;CCNB2;DSN1;CCNB1;HIST1H…
Ontologies	GO_Cellular_Component_2021	nucleus (GO:0005634)	3.41784e-49	1.43549e-46	1.88374	210.221	ATF1;POP7;NOC2L;PSMD8;ALKBH5;LSM11;PSMD7;RAVER1;PPP4R2;GPBP1;AKT1;PRKACA;HES7;PRKAB2;DAXX;CSNK2A1;RBFOX3;CSNK2A3;RFX2;RFX3;SETMAR;ZNF14;DDX39A;DDX39B;EWSR1;TBPL2;PSME3;PSME4;CLOCK;ATF6;SF1;RABL6;ATF4;SLBP;CRABP2;SHMT2;CDCA4;SHMT1;MEPCE;MRPL19;CDCA7;NCAPG;AGAP1;ZNF22;AAAS;GATA2;ZNF26;RNF216;RDH10;HESX1;PPARGC1B;PRPF38A;HACE1;NCAPH2;MAGOHB;NR2F6;FAM111B;MOV10;FAM111A;EIF5;TDP2;TDP1;AGO2;PSMG1;PSMG2…
Transcription	ENCODE_and_ChEA_Consensus_TFs_from_ChIP-X	FOXM1 ENCODE	1.09785e-42	7.13602e-42	21.0063	2029.53	GPSM2;ARL6IP1;CCNF;KIF14;HJURP;HMGB2;NUCKS1;KIF11;MKI67;LMNB1;CDC20;FAM110A;PTTG1;NUF2;NEK2;SEPHS1;KPNA2;LBR;GTSE1;CEP55;HIST1H2AC;HIST1H2AB;BORA;CKAP2L;GLRX5;H2AFX;CKAP2;DYRK1A;UBALD2;KIF23;KNSTRN;CKAP5;CCNA2;ASPM;INCENP;TRIM59;KIF20A;KIF20B;RCCD1;PRR11;SCARNA13;PIF1;PARPBP;CDCA2;TROAP;CENPA;NCAPH;APOLD1;SKA2;CCNB2;FZR1;CCNB1;RAD21;BRD8;FAM83D;HIST1H3B;CDKN2D;CDKN2C;UBE2C;RNF26;PLK1;TUBB4B;MZT1;…
Ontologies	GO_Biological_Process_2021	mRNA processing (GO:0006397)	5.50602e-43	2.66051e-39	5.40807	526.234	TCERG1;DBR1;CCNH;GEMIN2;EIF4A3;HNRNPU;HNRNPR;CASC3;CWC27;EFTUD2;PNN;ALKBH5;RAVER1;SNRPD1;MAGOH;CWC22;PRKACA;SNRNP35;TXNL4A;AQR;METTL3;THOC1;THOC2;WBP11;THOC7;SRRM1;THOC6;PRPF4;DDX39A;DDX39B;SARNP;SNRPG;SRSF2;GEMIN5;PPIE;SRSF3;GEMIN6;PPIH;SNRPE;SRSF4;GEMIN7;SNRNP25;SNRPF;AURKAIP1;SNRPC;SRSF7;SNRPA;SF1;SNRPB;SRSF9;ZCCHC8;RBM8A;DHX9;YTHDC1;CSTF2;SNU13;PRPF8;ZMAT2;DHX35;CSTF1;RPRD1B;RBM10;CPSF4;HSPA8…
Pathways	Reactome_2016	Processing of Capped Intron-Containing Pre-mRNA Homo sapiens R-HSA-72203	9.03966e-41	2.38105e-38	7.47768	689.474	NUP107;NUP188;EIF4A3;HNRNPU;HNRNPR;CASC3;EFTUD2;SNRPD1;MAGOH;TXNL4A;SNRNP35;METTL3;THOC1;THOC2;THOC7;SRRM1;THOC6;NUP93;PRPF4;DDX39A;DDX39B;SARNP;SNRPG;SRSF2;SRSF3;SRSF4;PPIH;SNRPE;NUP98;SNRPF;SNRNP25;SRSF7;SNRPA;SNRPB;SRSF9;SLBP;NUP205;SEH1L;RBM8A;DHX9;CSTF2;AAAS;PRPF8;NUP160;NUP85;CSTF1;NUP88;HSPA8;CPSF7;CHTOP;CPSF1;NUP155;CPSF3;ALYREF;UPF3B;NUP153;LSM5;LSM4;LSM3;LSM2;HNRNPM;LSM8;LSM7;HNRNPK;LSM…
Pathways	Reactome_2016	Mitotic Metaphase and Anaphase Homo sapiens R-HSA-2555396	1.45931e-40	3.20319e-38	8.23992	755.81	ANKLE2;ERCC6L;NUP107;ZWILCH;BUB1B;CASC5;SMC3;CDC20;PSMD8;PPP1CC;PSMD6;PSMD7;CDC23;PTTG1;PSMD5;CDC27;KNTC1;FBXO5;TMPO;VRK1;ZW10;PSME3;PSME4;ANAPC5;NUP98;ANAPC1;ANAPC2;PSMD12;ANAPC15;PSMD11;SEH1L;PSMD14;CDCA8;PDS5A;NUP160;ANAPC10;SKA1;SKA2;DSN1;UBB;NUP85;RAD21;UBE2C;PLK1;NDC80;ZWINT;KIF18A;RPS27;AHCTF1;LMNB1;SGOL2;SGOL1;XPO1;NUF2;SPDL1;EMD;NUP133;PPP2R5A;PPP2R5D;SMC1A;RANGAP1;CKAP5;PSMA5;PSMA3;KIF2…
Pathways	Reactome_2016	Mitotic Anaphase Homo sapiens R-HSA-68882	5.59483e-40	1.05263e-37	8.1596	737.477	ANKLE2;ERCC6L;NUP107;ZWILCH;BUB1B;CASC5;SMC3;CDC20;PSMD8;PPP1CC;PSMD6;PSMD7;CDC23;PTTG1;PSMD5;CDC27;KNTC1;TMPO;VRK1;ZW10;PSME3;PSME4;ANAPC5;NUP98;ANAPC1;ANAPC2;PSMD12;ANAPC15;PSMD11;SEH1L;PSMD14;CDCA8;PDS5A;NUP160;ANAPC10;SKA1;SKA2;DSN1;UBB;NUP85;RAD21;UBE2C;PLK1;NDC80;ZWINT;KIF18A;RPS27;AHCTF1;LMNB1;SGOL2;SGOL1;XPO1;NUF2;SPDL1;EMD;NUP133;PPP2R5A;PPP2R5D;SMC1A;RANGAP1;CKAP5;PSMA5;PSMA3;KIF2A;ESPL…
Transcription	ENCODE_and_ChEA_Consensus_TFs_from_ChIP-X	PML ENCODE	1.77246e-38	1.08433e-37	2.23317	194.12	ATF1;ANKLE2;RPL30;POP7;RPL3;TFRC;ARPC5L;HNRNPU;HNRNPR;ENO1;GABPB1;CAPN15;PSMD8;IL4I1;ALKBH5;TBK1;PSMD5;RPL35;CEP95;DLEU2;RPL37;ANKS1A;TSTD2;SECISBP2;PIH1D1;RFX3;SCAMP3;SLC5A6;DEPDC1B;MTHFD2;PRR12;ASF1B;OSER1;CDCA4;PRKRIP1;MEPCE;NOLC1;WDR62;AAAS;SKA3;NCAPH;MRPL20;LDHA;GUCD1;PPP4C;NUP85;GRPEL2;ATRIP;PLK4;BTF3;B3GALNT2;RPL41;C5ORF34;MRPL22;DHFR;MRPL30;HNRNPK;EIF5;HNRNPF;MMS19;PSMG1;C19ORF48;SETD5;GM…
Pathways	Reactome_2016	Cell Cycle Checkpoints Homo sapiens R-HSA-69620	8.81093e-40	1.4505e-37	7.7168	693.952	BUB1B;CDC20;PSMD8;PSMD6;PSMD7;CDC23;PSMD5;CHEK2;CHEK1;CDC27;GTSE1;CDC25C;CDC25A;CCNE2;CCNE1;PSME3;PSME4;UBE2V2;ANAPC5;HIST1H2BH;DNA2;HIST1H2BB;ANAPC1;HIST1H2BD;RHNO1;ANAPC2;BLM;PSMD12;ANAPC15;PSMD11;PSMD14;PKMYT1;ANAPC10;ORC5;CCNB2;ORC4;BRIP1;CCNB1;ORC6;UBB;ORC1;ORC3;ORC2;CLSPN;ATRIP;BARD1;UBE2C;CDC7;CDC6;CDK2;UBE2N;CDK1;MDM4;RAD9B;RAD9A;MCM7;MCM8;MCM10;BRCA1;YWHAQ;EXO1;UIMC1;WHSC1;TOPBP1;YWHAH;R…
Ontologies	GO_Biological_Process_2021	mRNA splicing, via spliceosome (GO:0000398)	6.92182e-41	1.67231e-37	5.56075	514.21	DBR1;GEMIN2;EIF4A3;HNRNPU;HNRNPR;CASC3;CWC27;EFTUD2;PNN;RAVER1;SNRPD1;MAGOH;CWC22;SNRNP35;TXNL4A;AQR;METTL3;WBP11;SRRM1;WDR77;PRPF4;DDX39A;DDX39B;GEMIN4;SNRPG;SRSF2;GEMIN5;PPIE;SRSF3;GEMIN6;PPIH;SNRPE;SRSF4;GEMIN7;SNRNP25;SNRPF;SNRPC;SRSF7;SNRPA;SF1;SNRPB;SRSF9;ZCCHC8;RBM8A;DHX9;YTHDC1;DDX1;CSTF2;SNU13;PRPF8;ZMAT2;DHX35;CSTF1;RBM10;CPSF4;HSPA8;CPSF7;PRPF38A;CPSF1;ALYREF;CPSF3;UPF3B;MAGOHB;LSM5;LS…
Ontologies	GO_Biological_Process_2021	DNA metabolic process (GO:0006259)	3.46895e-40	5.58732e-37	5.438	494.095	DCLRE1B;SMARCB1;RIF1;GMNN;NUDT1;PARK7;TRIM28;CHEK1;LONP1;FBXO6;KPNA2;NUDT15;ZNF445;GEN1;WDHD1;USP7;LIG1;USP3;SETMAR;LIG3;INIP;MSH6;NEIL3;MSH2;PSME4;THAP9;TIMELESS;UBE2V2;DNA2;BLM;DNMT1;RNASEH2A;PDS5A;ORC5;RAD51AP1;ORC4;ORC6;ORC1;UBB;RAD21;ORC3;ORC2;ATRIP;BARD1;CDT1;ACD;XRCC6;XRCC5;FANCL;TREX1;XRCC2;TREX2;XRCC3;FANCA;XRCC1;CDC7;FANCC;CDC6;FANCG;POLA1;POLA2;TDP1;UBE2T;CDK2;CDK1;UBE2N;MMS19;RAD9B;RA…
Pathways	Reactome_2016	DNA Repair Homo sapiens R-HSA-73894	4.19318e-39	6.13602e-37	5.21008	460.401	DCLRE1B;DCLRE1A;RIF1;CCNH;PPP4R2;EME1;CHEK2;CHEK1;RUVBL1;STRA13;KPNA2;NFRKB;HMGN1;GEN1;TIPIN;AQR;USP7;LIG1;REV1;LIG3;PIAS1;MSH6;NEIL2;MSH2;FANCD2;TIMELESS;UBE2V2;PPIE;HIST1H2BH;DNA2;ZNF830;HIST1H2BB;HIST1H2BD;RHNO1;INO80C;BLM;PAXIP1;RAD51AP1;BRIP1;PPP4C;UBB;CLSPN;ATRIP;NHEJ1;BARD1;FANCI;XRCC6;UBE2I;XRCC4;FANCM;XRCC5;FANCL;XRCC2;XRCC3;FANCA;XRCC1;FANCC;FANCB;FANCE;FANCG;COPS3;PPP5C;TDP2;TDP1;UBE2T…
Pathways	Reactome_2016	Separation of Sister Chromatids Homo sapiens R-HSA-2467813	4.67831e-39	6.16133e-37	8.51266	751.309	ERCC6L;NUP107;ZWILCH;BUB1B;CASC5;SMC3;CDC20;PSMD8;PPP1CC;PSMD6;PSMD7;CDC23;PTTG1;PSMD5;CDC27;KNTC1;ZW10;PSME3;PSME4;ANAPC5;NUP98;ANAPC1;ANAPC2;PSMD12;ANAPC15;PSMD11;SEH1L;PSMD14;CDCA8;PDS5A;NUP160;ANAPC10;SKA1;SKA2;DSN1;UBB;NUP85;RAD21;UBE2C;PLK1;NDC80;ZWINT;KIF18A;RPS27;AHCTF1;SGOL2;SGOL1;XPO1;NUF2;SPDL1;NUP133;PPP2R5A;PPP2R5D;SMC1A;RANGAP1;CKAP5;PSMA5;PSMA3;KIF2A;ESPL1;PSMA1;INCENP;PSMA2;BIRC5;…
Ontologies	GO_Biological_Process_2021	RNA splicing, via transesterification reactions with bulged adenosine as nucleophile (GO:0000377)	1.28159e-39	1.54816e-36	5.7985	519.271	DBR1;EIF4A3;HNRNPU;HNRNPR;CASC3;CWC27;EFTUD2;PNN;RAVER1;SNRPD1;MAGOH;CWC22;SNRNP35;TXNL4A;AQR;METTL3;WBP11;SRRM1;PRPF4;DDX39A;DDX39B;SNRPG;SRSF2;GEMIN5;PPIE;SRSF3;GEMIN6;PPIH;SNRPE;SRSF4;GEMIN7;SNRNP25;SNRPF;SNRPC;SRSF7;SNRPA;SF1;SNRPB;SRSF9;ZCCHC8;RBM8A;DHX9;YTHDC1;CSTF2;SNU13;PRPF8;ZMAT2;DHX35;CSTF1;RBM10;CPSF4;HSPA8;CPSF7;PRPF38A;CPSF1;ALYREF;CPSF3;UPF3B;MAGOHB;LSM5;LSM4;LSM3;CHERP;LSM2;HNRNPM…
Pathways	Reactome_2016	Mitotic Prometaphase Homo sapiens R-HSA-68877	1.37128e-38	1.64179e-36	14.1253	1231.48	ERCC6L;AHCTF1;NUP107;ZWILCH;BUB1B;CASC5;SMC3;SMC4;SMC2;CDC20;PPP1CC;SGOL2;SGOL1;XPO1;NUF2;KNTC1;SPDL1;CSNK2A1;NUP133;PPP2R5A;PPP2R5D;SMC1A;RANGAP1;CKAP5;KIF2A;INCENP;ZW10;BIRC5;KIF2C;NUP98;MAPRE1;PAFAH1B1;SEH1L;MIS12;NCAPG;CDCA8;PDS5A;CENPA;NCAPH;NUP160;SKA1;NSL1;AURKB;SKA2;CENPC;PPP2CA;CCNB2;CCNB1;DSN1;NUP85;RAD21;NUP43;BUB3;BUB1;CENPU;NDE1;PLK1;NDC80;ZWINT;CENPE;KIF18A;CENPF;RPS27;CENPH;CENPI;C…
Ontologies	GO_Cellular_Component_2021	intracellular non-membrane-bounded organelle (GO:0043232)	1.46185e-38	3.06989e-36	2.49098	217.011	RPL4;POP7;SMARCB1;RPL3;POP1;EIF4A3;RRP1;FCF1;THUMPD3;HNRNPR;NOC2L;SMC3;MKI67;CCAR2;RRP9;SMC2;CDC20;UXT;GLE1;LIPE;RPS14;RPS6KA3;RPS17;CDC27;RCC1;RPL35;KAT7;FBXO5;SKP2;CDK5RAP3;CDK5RAP2;MED1;PIH1D1;NGDN;DNTTIP2;SETMAR;WDR75;IMP4;ESCO2;RUNX3;EWSR1;WDR82;ZW10;XRN2;CCDC86;KIF20A;KIF20B;CLOCK;SF1;RHNO1;SLBP;CDCA2;DCUN1D5;DHX9;PRKRIP1;CDCA8;NOLC1;SNU13;NMD3;MRPL13;DSN1;DHX33;SPATA5L1;ERI1;EPB41L2;RDH10;…
Ontologies	GO_Cellular_Component_2021	intracellular membrane-bounded organelle (GO:0043231)	3.78471e-38	5.2986e-36	1.70934	147.289	ATF1;POP7;TFRC;NOC2L;PSMD8;ALKBH5;TBK1;LSM11;PSMD7;RAVER1;PPP4R2;GPBP1;AKT1;PRKACA;HES7;PRKAB2;DAXX;CSNK2A1;RBFOX3;CSNK2A3;RFX2;RFX3;SETMAR;ZNF14;SCAMP3;DDX39A;DDX39B;EWSR1;TBPL2;PSME3;PSME4;CLOCK;ATF6;SF1;RABL6;ATF4;SLBP;CRABP2;SHMT2;CDCA4;SHMT1;MEPCE;MRPL19;CDCA7;NCAPG;AGAP1;ZNF22;AAAS;GATA2;ZNF26;RNF216;RDH10;HESX1;PPARGC1B;VTI1B;PRPF38A;HACE1;NCAPH2;MAGOHB;NR2F6;FAM111B;MOV10;FAM111A;EIF5;TDP…
Transcription	ENCODE_and_ChEA_Consensus_TFs_from_ChIP-X	TAF7 ENCODE	1.13626e-35	6.56505e-35	3.06698	246.778	RPL4;RPL3;NUP107;SNORA9;TFRC;HNRNPU;ENO1;GABPB1;NUDT5;PSMD8;RPS14;ALKBH5;TRIM28;SNRPD1;CHEK1;RPL35;CEP95;RPL37;ARL6IP6;RPS12;ALG3;SNHG15;DDX39B;SNHG12;SNORD101;RPL29;ATF4;HIST1H3J;MEPCE;MRPL20;HIST1H3F;HIST1H3B;SNX5;SNHG1;RPL41;SNHG8;CDC6;SNHG5;MRPL30;XKR7;HIST1H4B;RPS27;HNRNPF;RPL27A;ANP32E;INTS5;MPHOSPH10;NOL10;RPS20;HIST1H4J;HIST1H4C;HIST1H4E;EZH2;SETD5;AHCTF1;C17ORF75;RPLP1;RPLP0;CETN3;HIST2H…
Ontologies	GO_Cellular_Component_2021	nuclear lumen (GO:0031981)	1.11106e-36	1.01022e-34	2.90467	240.471	RPL4;POP7;RPL3;SMARCB1;POP1;RRP1;EIF4A3;FCF1;HNRNPU;THUMPD3;HNRNPR;NOC2L;MKI67;RRP9;SMC2;GLE1;RPS14;RPS6KA3;RPL35;KAT7;SKP2;CDK5RAP3;MED1;PIH1D1;NGDN;DNTTIP2;SETMAR;WDR75;IMP4;RUNX3;EWSR1;WDR82;XRN2;CCDC86;KIF20B;SLBP;DHX9;PRKRIP1;CDCA8;NOLC1;SNU13;NMD3;DSN1;DHX33;ERI1;DHX37;LYAR;ZNF146;N4BP1;PLK4;XRCC6;XRCC5;INSR;MAD2L1BP;UPF3B;XRCC1;CDC6;PUM3;SMARCA4;POLA1;RPS25;TBL3;STAG3;INTS4;MPHOSPH10;NOL10…
Ontologies	GO_Cellular_Component_2021	nucleolus (GO:0005730)	1.20264e-36	1.01022e-34	2.92414	241.851	RPL4;POP7;RPL3;SMARCB1;POP1;RRP1;EIF4A3;FCF1;THUMPD3;HNRNPR;NOC2L;MKI67;RRP9;SMC2;GLE1;RPS14;RPS6KA3;RPL35;KAT7;SKP2;CDK5RAP3;MED1;PIH1D1;NGDN;DNTTIP2;SETMAR;WDR75;IMP4;RUNX3;EWSR1;WDR82;XRN2;CCDC86;KIF20B;SLBP;DHX9;PRKRIP1;CDCA8;NOLC1;SNU13;NMD3;DSN1;DHX33;ERI1;DHX37;LYAR;ZNF146;N4BP1;PLK4;XRCC6;XRCC5;MAD2L1BP;UPF3B;XRCC1;CDC6;PUM3;SMARCA4;POLA1;RPS25;TBL3;STAG3;INTS4;MPHOSPH10;NOL10;CEP85;ANP32…
Pathways	Reactome_2016	Resolution of Sister Chromatid Cohesion Homo sapiens R-HSA-2500257	1.32068e-35	1.44945e-33	13.9799	1122.76	ERCC6L;AHCTF1;NUP107;ZWILCH;BUB1B;CASC5;SMC3;CDC20;PPP1CC;SGOL2;SGOL1;XPO1;NUF2;KNTC1;SPDL1;NUP133;PPP2R5A;PPP2R5D;SMC1A;RANGAP1;CKAP5;KIF2A;INCENP;ZW10;BIRC5;KIF2C;NUP98;MAPRE1;PAFAH1B1;SEH1L;MIS12;CDCA8;PDS5A;CENPA;NUP160;SKA1;NSL1;AURKB;SKA2;CENPC;PPP2CA;CCNB2;CCNB1;DSN1;NUP85;RAD21;NUP43;BUB3;BUB1;CENPU;NDE1;PLK1;NDC80;ZWINT;CENPE;KIF18A;CENPF;RPS27;CENPH;CENPI;CENPK;CDK1;CENPL;CENPM;CENPN;CE…
Transcription	ENCODE_and_ChEA_Consensus_TFs_from_ChIP-X	CREB1 CHEA	8.55218e-33	4.68119e-32	2.16851	160.121	IPO11;CLPB;MAML1;RRP1;EPRS;SMC4;GLE1;ALKBH5;PSMD7;WDR90;GPBP1;ADNP2;RPL37;PRKACA;DUS4L;ANKS1A;DAXX;SECISBP2;RFX3;QTRTD1;GTPBP1;PSME3;HMBS;NUP98;SF1;ATF4;OSER1;MEPCE;NOLC1;AAAS;ANAPC10;BLOC1S6;LDHA;PPP4C;GAR1;ATRIP;PLK4;ZNF143;PRPF38A;HOMER1;NCAPH2;MRPL28;WDR53;ERLIN2;MAGOHB;PRRC2A;TBL3;NMT1;REL;CEP57;ELL;PHF20;ING1;WDR43;TRMT112;ENSA;ZNF367;EMD;CEP55;C11ORF24;BRD2;BRD1;ELOVL5;MRPL47;TIMM22;NIPA2;…
Transcription	ENCODE_and_ChEA_Consensus_TFs_from_ChIP-X	ZBTB33 ENCODE	9.49348e-33	4.93661e-32	2.81891	207.851	RPL4;VPS29;POP7;CCNJ;CLPB;TFRC;TMEM41B;CCNH;EIF4A3;ATP5C1;SMC5;NUDT5;SMC4;CYB5D1;CDC20;PNN;PSMD5;GPBP1;ADNP2;RCC1;DENR;MED1;TIPIN;PIH1D1;GLCE;SACM1L;DNTTIP2;WDR77;MRPS18C;NIF3L1;MTHFD1;THAP7;ZW10;VDAC3;AURKAIP1;ATF6;SF1;ATF4;PARPBP;MEPCE;NCAPG;NMD3;SKA3;PRDX4;DHX37;STK38L;FADD;HIST1H3B;HMOX2;SNX5;ICMT;NFATC3;UPF3B;ERLIN2;MAGOHB;CCT6A;HNRNPK;EIF5;FAM135A;HIST1H4B;RPL27A;FUBP1;NDUFAF5;CDK12;HIST1H4…
Ontologies	GO_Biological_Process_2021	microtubule cytoskeleton organization involved in mitosis (GO:1902850)	6.10403e-35	5.89894e-32	9.69248	763.588	GPSM2;ERCC6L;AHCTF1;NUP107;ZWILCH;BCCIP;BUB1B;KIF11;CDC20;PPP1CC;XPO1;STMN1;NUF2;NUSAP1;RCC1;KNTC1;SPDL1;DLGAP5;NUP133;TUBG2;RANGAP1;TUBG1;EML1;CKAP5;DYNLL2;ESPL1;KIF2A;INCENP;ZW10;BIRC5;KIF2C;NUP98;MAPRE1;KPNB1;PAFAH1B1;SEH1L;MIS12;CDCA8;TTK;WDR62;CENPA;NUP160;SKA1;AURKB;NSL1;SKA2;AURKA;CENPC;CCNB1;DSN1;KIF3B;NUP85;NUP43;BUB3;PCNT;BUB1;CENPU;STIL;NDE1;PLK1;NDC80;ZWINT;CENPE;KIF18A;CENPF;RPS27;CE…
Transcription	ENCODE_and_ChEA_Consensus_TFs_from_ChIP-X	UBTF ENCODE	1.24421e-32	6.1618e-32	2.08778	153.377	USP6NL;PI4K2B;MAML1;ARPC5L;HNRNPU;FGFRL1;TSEN54;MTBP;LSM11;GPBP1;MYB;CDK5RAP1;DLEU2;PKNOX1;HES7;REV1;FRS3;GTPBP1;WDR82;FDX1;KIAA0368;TYRO3;TBPL1;HPRT1;PRR12;OSER1;ANAPC13;PIF1;NLRX1;NCAPG;SKA3;MRPL13;RIC8A;HMGXB4;RNF216;PRKAR2B;EPB41L2;RDH10;PRKAR2A;ST3GAL1;CEP76;PPARGC1B;FAM120AOS;ICMT;HACE1;HOMER1;PBX3;NFATC3;WDR53;MCAT;NR2F6;GPN3;THAP11;UCK2;HNRNPK;HNRNPD;MMS19;PSMG2;CDC42SE2;ZNF496;CEP57;LIN5…
Pathways	Reactome_2016	G2/M Checkpoints Homo sapiens R-HSA-69481	6.929e-34	7.01961e-32	7.89274	602.628	MCM7;MCM8;MCM10;BRCA1;PSMD8;PSMD6;PSMD7;YWHAQ;PSMD5;EXO1;CHEK2;CHEK1;UIMC1;WHSC1;TOPBP1;GTSE1;YWHAH;RFC5;RFC3;RFC4;RFC2;RMI1;TOP3A;H2AFX;CDC25C;CDC25A;RNF168;PSMA5;PSMA3;DBF4;PSMA1;PSMA2;PSME3;PSME4;UBE2V2;MCM3;MCM4;HIST1H2BH;MCM5;DNA2;MCM6;HIST1H2BB;HIST1H2BD;RHNO1;MCM2;HIST1H2BN;BLM;PSMD12;PSMD11;PSMD14;HIST1H2BJ;HIST1H2BL;RNF8;PKMYT1;PSMA7;ORC5;PSMB6;CCNB2;ORC4;BRIP1;CCNB1;WRN;ORC6;PSMB5;CDC45…
Ontologies	GO_Biological_Process_2021	gene expression (GO:0010467)	1.6535e-34	1.33162e-31	4.10755	319.506	RPL4;RPL30;NUP107;RPL3;NUP188;EIF4A3;HNRNPU;CASC3;YARS2;GLE1;RPS14;ALKBH5;RPS17;MAGOH;RPL35;RPL37;RPL39;AGFG1;RPS12;RPS9;RPL21;THOC1;MRPS18A;THOC2;THOC7;MRPS18C;SRRM1;THOC6;NUP93;PRPF4;DDX39A;DDX39B;DKC1;SARNP;XRN2;DNAJB11;SRSF2;SRSF3;SRSF4;NUP98;RPL29;SRSF7;SRSF9;SLBP;NUP205;SEH1L;RBM8A;YTHDC1;AAAS;MRPL13;GSPT1;MRPL10;NUP160;MRPL11;NUP85;TASP1;NUP88;CPSF4;RPL41;CHTOP;CPSF1;NUP155;ALYREF;CPSF3;MR…
Transcription	ENCODE_and_ChEA_Consensus_TFs_from_ChIP-X	GABPA ENCODE	2.69805e-31	1.27544e-30	1.92815	135.718	RPL4;RPL30;NUP107;ZNF174;ARPC5L;GPATCH4;SLC4A2;NOC2L;PHB2;GPATCH8;DCAF7;MTBP;PSMD7;CDK5RAP1;RPL35;CEP95;RTTN;RPL37;ANKS1A;CSNK2A1;TSTD2;SECISBP2;PIH1D1;NGDN;DNTTIP2;KNSTRN;DDX39B;PRKAR1B;PSME3;TBPL1;YME1L1;RPL29;VPS25;DUS3L;ATF4;ANAPC15;PARPBP;CDCA3;MRPL16;NOLC1;AAAS;ARPP19;MRPL13;IQGAP3;ZNF26;RIC8A;MRPL20;BLOC1S6;GUCD1;PPP4C;GRPEL2;GAR1;ATG5;FAM120AOS;NAA50;BTF3;ZNF143;PRELID1;RPL41;PRPF38A;C5OR…
Pathways	Reactome_2016	DNA Replication Homo sapiens R-HSA-69306	7.6323e-32	7.17981e-30	10.9395	783.819	FEN1;MCM7;MCM8;GMNN;MCM10;PSMD8;PSMD6;PSMD7;PSMD5;POLE;RFC5;RFC3;RFC4;LIG1;RFC1;RFC2;CCNA2;PSMA5;CCNA1;PSMA3;DBF4;PSMA1;PSMA2;PSME3;PSME4;MCM3;MCM4;MCM5;DNA2;MCM6;MCM2;PRIM2;PSMD12;PSMD11;PCNA;PSMD14;PRIM1;PSMA7;ORC5;PSMB6;ORC4;FZR1;ORC6;PSMB5;CDC45;UBB;ORC1;PSMB3;ORC3;POLD1;ORC2;PSMB1;E2F1;E2F2;E2F3;GINS1;CDT1;GINS2;GINS3;GINS4;RPA1;RPA2;CDC7;CDC6;POLA1;POLA2;PSMC6;PSMC3;POLE2;RPA3;CDK2
Ontologies	GO_Biological_Process_2021	cellular macromolecule biosynthetic process (GO:0034645)	1.31088e-32	8.2207e-30	4.2721	313.624	RPL4;RPL30;RPL3;YARS2;RPS14;RPS17;CHEK1;RPL35;KAT7;RPL37;RPL39;RPS12;TIPIN;RPS9;RPL21;REV1;MRPS18A;GTPBP1;MRPS18C;TIMELESS;DNA2;RPL29;RHNO1;PIF1;BLM;RNASEH2A;MRPL13;GSPT1;MRPL10;MRPL11;ORC5;ORC4;BRIP1;ORC6;ORC1;ORC3;ORC2;CLSPN;ATRIP;BARD1;RPL41;TREX1;MRPL28;CDC7;CDC6;RPL3L;FAM111B;FAM111A;POLA1;RPS25;POLA2;PPP5C;RPS27;RPL27A;AGO2;CDK2;CDK1;MMS19;RNPS1;RPS20;RAD9B;FARSB;EIF4G1;NFKBIB;RAD9A;HBS1L;F…
Ontologies	GO_Biological_Process_2021	mitotic spindle organization (GO:0007052)	1.36104e-32	8.2207e-30	7.25463	532.304	GPSM2;ERCC6L;AHCTF1;NUP107;ZWILCH;BCCIP;BUB1B;KIF11;SMC3;CDC20;PPP1CC;XPO1;CHEK2;STMN1;NUF2;RCC1;KNTC1;SPDL1;DLGAP5;NUP133;KIF23;TUBG2;RANGAP1;SMC1A;TUBG1;EML1;CKAP5;DYNLL2;RHOA;KIF2A;INCENP;KIFC1;ZW10;BIRC5;KIF2C;NUP98;MAPRE1;KPNB1;PAFAH1B1;SEH1L;MIS12;CDCA8;TTK;WDR62;AAAS;CENPA;NUP160;SKA1;AURKB;NSL1;SKA2;AURKA;CENPC;CCNB1;DSN1;KIF3B;NUP85;CEP192;NUP43;BUB3;PCNT;BUB1;CENPU;STIL;NDE1;PLK1;NDC80;…
Transcription	ENCODE_and_ChEA_Consensus_TFs_from_ChIP-X	ELF1 ENCODE	4.55688e-30	2.0605e-29	1.82713	123.443	IPO13;USP6NL;RPL4;RPL30;RPL3;ZNF174;GPATCH4;SMC6;SLC4A2;WDR89;PHB2;GPATCH8;RRP9;FAM122B;PSMD8;GLE1;TBK1;PSMD7;RTTN;RPL37;ANKS1A;GTSE1;WDHD1;RPL21;TSTD2;SECISBP2;PIH1D1;WDR75;QTRTD1;MED4;PASK;SCAMP3;ARMC1;SLC5A6;DDX39B;PRKAR1B;PSME3;CLPP;TBPL1;YME1L1;UQCRC2;RPL29;ATF6;VPS25;SF1;ASF1B;SLBP;ANAPC13;ANAPC15;PARPBP;RPN2;RNF219;AAAS;IQGAP3;ZNF26;MRPL10;BLOC1S6;GUCD1;PPP4C;GRPEL2;GAR1;NUP88;CEP76;HMOX2;…
Ontologies	GO_Biological_Process_2021	DNA replication (GO:0006260)	1.16998e-31	6.28148e-29	10.4793	746.369	FEN1;MCM7;MCM8;MCM10;BRCA1;ING5;EXO1;CHEK1;KAT7;TOPBP1;POLE;RFC5;WDHD1;UPF1;TIPIN;RFC3;RFC4;RFC1;RFC2;RMI1;TOP3A;REV1;WRNIP1;DBF4;POLG2;TIMELESS;MCM3;MCM4;MCM5;DNA2;MCM6;RHNO1;MCM2;PIF1;BLM;RNASEH2A;ORC5;RECQL4;ORC4;BRIP1;WRN;ORC6;CDC45;ORC1;ORC3;POLD1;ORC2;RBBP8;MCMBP;NT5M;CLSPN;ATRIP;BARD1;TREX1;DONSON;RPA1;RPA2;CDC7;CDC6;TICRR;FAM111B;FAM111A;POLA1;POLA2;POLE2;RPA3;CDK2;POLE3;CDK1;RAD1;RAD9B;R…
Pathways	Reactome_2016	S Phase Homo sapiens R-HSA-69242	1.27812e-30	1.12219e-28	8.59193	591.401	FEN1;MCM7;CCNH;MCM8;SMC3;CKS1B;PSMD8;PSMD6;PSMD7;PSMD5;SKP2;POLE;RFC5;RFC3;RFC4;LIG1;RFC1;RFC2;ESCO2;SMC1A;CDC25A;CCNA2;PSMA5;CCNA1;PSMA3;CCNE2;PSMA1;CCNE1;PSMA2;PSME3;PSME4;MCM3;MCM4;MCM5;DNA2;MCM6;MCM2;PRIM2;PSMD12;PSMD11;PCNA;PSMD14;PRIM1;PDS5A;PSMA7;ORC5;PSMB6;ORC4;FZR1;ORC6;PSMB5;CDC45;UBB;ORC1;PSMB3;RAD21;ORC3;POLD1;ORC2;PSMB1;GINS1;CDT1;GINS2;GINS3;GINS4;RPA1;RPA2;CDC6;POLA1;POLA2;WEE1;PSM…
Pathways	Reactome_2016	Mitotic G1-G1/S phases Homo sapiens R-HSA-453279	2.61633e-30	2.15357e-28	7.72962	526.509	TOP2A;LIN54;MCM7;CCNH;MCM8;MCM10;CKS1B;PSMD8;PSMD6;PSMD7;PSMD5;MYBL2;FBXO5;SKP2;POLE;DYRK1A;CDC25A;CCNA2;PSMA5;CCNA1;PSMA3;TFDP1;RBL1;DBF4;CCNE2;PSMA1;CCNE1;PSMA2;PSME3;MCM3;MCM4;MCM5;MCM6;MCM2;PRIM2;PSMD12;PSMD11;PCNA;PSMD14;PRIM1;LIN9;PKMYT1;TYMS;PSMA7;ORC5;PPP2CA;PSMB6;ORC4;CCNB1;ORC6;PSMB5;CDC45;UBB;ORC1;PSMB3;ORC3;ORC2;PSMB1;E2F1;E2F2;E2F3;CDKN2D;CDT1;CDKN2C;RRM2;RPA1;RPA2;CDC7;PPP2R3B;CDC6;…
Transcription	ENCODE_and_ChEA_Consensus_TFs_from_ChIP-X	BCLAF1 ENCODE	5.7202e-29	2.47875e-28	2.46789	160.489	VPS29;NUP107;TFRC;THUMPD3;HNRNPU;SLC4A2;NUDT5;PHB2;CCAR2;MTBP;SNRPD1;CDK5RAP1;RTTN;FBXO5;RPL37;SNORA33;TMPO;ARL6IP6;RPS12;PRKAB2;AQR;TSTD2;SECISBP2;FRS3;KNSTRN;C7ORF49;GTPBP3;MRPS18C;NIF3L1;SNORD101;SNORD104;TBPL1;TTLL12;RPL29;AURKAIP1;VPS25;PXT1;CDCA3;MEPCE;MRPL16;AAAS;MRPL13;GSPT1;RIC8A;APOO;HIST1H3A;RNF216;ERI1;GRPEL2;HIST1H3F;ZSCAN12;ATG5;PLK4;SNHG1;RPL41;NFATC3;MAD2L1BP;SNHG5;MRPL30;RPS25;LA…
Pathways	Reactome_2016	G1/S Transition Homo sapiens R-HSA-69206	3.69625e-29	2.86351e-27	9.06798	593.659	MCM7;CCNH;MCM8;MCM10;CKS1B;PSMD8;PSMD6;PSMD7;PSMD5;FBXO5;SKP2;POLE;CDC25A;CCNA2;PSMA5;CCNA1;PSMA3;TFDP1;DBF4;CCNE2;PSMA1;CCNE1;PSMA2;PSME3;MCM3;MCM4;MCM5;MCM6;MCM2;PRIM2;PSMD12;PSMD11;PCNA;PSMD14;PRIM1;PKMYT1;TYMS;PSMA7;ORC5;PPP2CA;PSMB6;ORC4;CCNB1;ORC6;PSMB5;CDC45;UBB;ORC1;PSMB3;ORC3;ORC2;PSMB1;E2F1;CDT1;RRM2;RPA1;RPA2;CDC7;PPP2R3B;CDC6;DHFR;POLA1;POLA2;WEE1;PSMC6;PSMC3;CDK4;POLE2;RPA3;CDK2;CDK1
Pathways	WikiPathway_2021_Human	Retinoblastoma gene in cancer WP2446	5.15554e-30	2.87164e-27	12.9622	874.14	TOP2A;MCM7;SUV39H1;FAF1;HMGB2;SMC3;SMC2;SIN3A;STMN1;CHEK1;SKP2;POLE;RFC5;RFC3;RFC4;H2AFZ;SMC1A;DCK;CDC25A;SAP30;MSH6;CCNA2;TFDP1;CCNE2;CCNE1;MCM3;MCM4;MCM6;RAF1;DNMT1;PCNA;PRIM1;TTK;TYMS;NPAT;CCNB2;CCNB1;CDC45;ORC1;E2F1;E2F2;E2F3;RBBP7;PLK4;BARD1;CDT1;RRM1;RRM2;RPA1;RPA2;CDC7;FANCG;DHFR;POLA1;ANLN;WEE1;CDK4;KIF4A;RPA3;POLE2;CDK2;CDK1
Pathways	Reactome_2016	mRNA Splicing Homo sapiens R-HSA-72172	9.37702e-29	6.86085e-27	6.94084	447.939	EIF4A3;HNRNPU;HNRNPR;CASC3;PRPF19;USP39;ELAVL1;EFTUD2;PTBP1;SNRPD1;SNRNP70;MAGOH;TXNL4A;SNRNP35;CTNNBL1;BCAS2;PLRG1;SRRM1;PRPF4;SNRPG;SRSF2;SRSF3;SRSF4;PPIH;SNRPE;SNRPF;SNRNP25;DNAJC8;SRSF7;SNRPA;SNRPB;SRSF9;SF3B2;SF3B3;RBM8A;DHX9;CSTF2;SRRT;SRSF1;U2AF1;PRPF8;RNU11;RNU12;U2AF2;POLR2C;TRA2B;POLR2D;CSTF1;POLR2E;POLR2H;POLR2I;POLR2J;SRSF11;POLR2L;SF3A3;HSPA8;CPSF7;SF3A2;CPSF1;CPSF3;ALYREF;UPF3B;CDC5…
Ontologies	GO_Biological_Process_2021	DNA-dependent DNA replication (GO:0006261)	5.73558e-29	2.77143e-26	7.76345	504.844	MCM7;MCM8;GMNN;MCM10;PSMD8;PSMD6;PSMD7;PSMD5;TOPBP1;POLE;RFC5;WDHD1;RFC3;RFC4;RFC1;RFC2;WRNIP1;PSMA5;PSMA3;DBF4;POLG2;PSMA1;PSMA2;PSME3;PSME4;MCM3;MCM4;MCM5;DNA2;MCM6;MCM2;PRIM2;BLM;PSMD12;PSMD11;PSMD14;PRIM1;PSMA7;PRIMPOL;ORC5;PSMB6;RECQL4;ORC4;WRN;ORC6;CDC45;PSMB5;ORC1;UBB;PSMB3;ORC3;POLD1;ORC2;PSMB1;MCMBP;GINS1;CDT1;GINS2;MGME1;GINS3;GINS4;HMGA1;RPA1;RPA2;CDC7;CDC6;LRWD1;NOC3L;POLA1;POLA2;PSMC…
Pathways	Reactome_2016	Synthesis of DNA Homo sapiens R-HSA-69239	6.78482e-28	4.70295e-26	10.1381	634.218	FEN1;MCM7;MCM8;PSMD8;PSMD6;PSMD7;PSMD5;POLE;RFC5;RFC3;RFC4;LIG1;RFC1;RFC2;CCNA2;PSMA5;CCNA1;PSMA3;PSMA1;PSMA2;PSME3;PSME4;MCM3;MCM4;MCM5;DNA2;MCM6;MCM2;PRIM2;PSMD12;PSMD11;PCNA;PSMD14;PRIM1;PSMA7;ORC5;PSMB6;ORC4;FZR1;ORC6;PSMB5;CDC45;UBB;ORC1;PSMB3;ORC3;POLD1;ORC2;PSMB1;GINS1;CDT1;GINS2;GINS3;GINS4;RPA1;RPA2;CDC6;POLA1;POLA2;PSMC6;PSMC3;POLE2;RPA3;CDK2
Pathways	Reactome_2016	mRNA Splicing - Major Pathway Homo sapiens R-HSA-72163	1.93775e-27	1.27601e-25	7.08033	435.499	EIF4A3;HNRNPU;HNRNPR;CASC3;PRPF19;USP39;ELAVL1;EFTUD2;PTBP1;SNRPD1;SNRNP70;MAGOH;TXNL4A;CTNNBL1;BCAS2;PLRG1;SRRM1;PRPF4;SNRPG;SRSF2;SRSF3;SRSF4;PPIH;SNRPE;SNRPF;DNAJC8;SRSF7;SNRPA;SNRPB;SRSF9;SF3B2;SF3B3;RBM8A;DHX9;CSTF2;SRRT;SRSF1;U2AF1;PRPF8;U2AF2;POLR2C;TRA2B;POLR2D;CSTF1;POLR2E;POLR2H;POLR2I;POLR2J;SRSF11;POLR2L;SF3A3;HSPA8;CPSF7;SF3A2;CPSF1;CPSF3;ALYREF;UPF3B;CDC5L;LSM5;LSM4;LSM3;LSM2;HNRNPM…
Ontologies	GO_Biological_Process_2021	DNA repair (GO:0006281)	5.33236e-28	2.34236e-25	3.98347	250.156	DCLRE1B;DCLRE1A;NUDT1;NUCKS1;PARK7;ALKBH5;TRIM28;EME1;CHEK2;CHEK1;FBXO6;KPNA2;WDHD1;LIG1;USP3;LIG3;WRNIP1;INIP;TRAIP;MSH6;NEIL3;NEIL2;MSH2;FANCD2;PSME4;TIMELESS;UBE2V2;DNA2;RHNO1;BLM;RNASEH2A;DDX1;PDS5A;RAD51AP1;BRIP1;UBB;RAD21;ATRIP;BARD1;FANCI;XRCC4;FANCM;XRCC5;FANCL;TREX1;XRCC2;XRCC3;FANCA;XRCC1;FANCC;FANCB;FANCE;FANCG;FAM111A;POLA1;PPP5C;MC1R;TDP2;TDP1;UBE2T;CDK1;UBE2N;MMS19;RAD9B;BAP1;RAD18;…
Pathways	Reactome_2016	DNA Double-Strand Break Repair Homo sapiens R-HSA-5693532	8.06403e-27	5.0573e-25	6.4538	387.76	FEN1;RIF1;BRCA1;BRCA2;PPP4R2;EME1;EXO1;CHEK2;CHEK1;UIMC1;WHSC1;TOPBP1;KPNA2;POLE;GEN1;RFC5;TIPIN;RFC3;RFC4;RFC1;PARP1;RFC2;RMI1;PARP2;TOP3A;H2AFX;LIG3;SPIDR;CCNA2;RNF168;CCNA1;RAD51C;TIMELESS;UBE2V2;HIST1H2BH;DNA2;HIST1H2BB;HIST1H2BD;RHNO1;HIST1H2BN;BLM;PAXIP1;PCNA;HIST1H2BJ;HIST1H2BL;RNF8;RAD51AP1;BRIP1;WRN;PPP4C;SLX4;UBB;POLD1;RBBP8;CLSPN;ATRIP;NHEJ1;BARD1;POLQ;XRCC6;UBE2I;XRCC4;XRCC5;XRCC2;XRC…
Ontologies	GO_Biological_Process_2021	ncRNA processing (GO:0034470)	1.30358e-27	5.24908e-25	5.10871	316.253	RPL4;RPL30;POP7;RPL3;POP1;RPP30;RRP1;FCF1;RRP9;RPS14;FBL;RPS17;RPL35;RPL37;RPL39;RPS9;RPL21;PIH1D1;METTL3;WDR75;IMP4;DKC1;XRN2;MRTO4;RPL29;ZCCHC8;NOLC1;SNU13;DHX37;UTP20;LYAR;MDN1;RPL41;NOP14;INTS1;RCL1;RPS25;TBL3;RPS27;LAS1L;RPL27A;AGO2;INTS5;INTS4;MPHOSPH10;INTS7;NOL11;NVL;RPLP1;RPLP0;ADAR;WDR43;RPL7A;NOB1;DGCR8;UTP14A;PELP1;UTP15;WDR36;DDX54;RPL13A;UTP18;MRPL44;TUT1;RPL12;HEATR1;SRRT;NOC4L;NOL…
Pathways	Reactome_2016	RHO GTPases Activate Formins Homo sapiens R-HSA-5663220	1.2986e-26	7.77387e-25	8.02225	478.174	ERCC6L;AHCTF1;NUP107;ZWILCH;BUB1B;CASC5;CDC20;PPP1CC;SGOL2;SGOL1;XPO1;NUF2;KNTC1;SPDL1;NUP133;PPP2R5A;PPP2R5D;RANGAP1;CKAP5;RHOA;KIF2A;INCENP;ZW10;BIRC5;KIF2C;NUP98;MAPRE1;PAFAH1B1;SEH1L;MIS12;CDCA8;CENPA;NUP160;SKA1;NSL1;AURKB;SKA2;CENPC;PPP2CA;DSN1;NUP85;DVL1;NUP43;BUB3;BUB1;CENPU;NDE1;PLK1;NDC80;ZWINT;DIAPH1;CENPE;KIF18A;CENPF;RPS27;DIAPH3;CENPH;CENPI;CENPK;CENPL;CENPM;CENPN;CENPO;CENPP;CENPQ;…
Pathways	Reactome_2016	Mitotic G2-G2/M phases Homo sapiens R-HSA-453274	1.64618e-25	9.42619e-24	5.31034	303.041	CEP57;LIN54;HSP90AB1;CCNH;FOXM1;PSMD8;PSMD6;ACTR1A;PSMD7;XPO1;PSMD5;CNTRL;NEK2;MYBL2;BTRC;PRKACA;GTSE1;RAB8A;CDK5RAP2;HSP90AA1;BORA;CEP135;FKBPL;TUBB;HAUS4;HAUS3;HAUS6;TUBG2;HAUS5;CDC25C;TUBG1;CKAP5;CDC25A;HAUS2;HAUS1;CCNA2;PSMA5;CCNA1;PSMA3;PSMA1;PSMA2;PSME3;PSME4;CEP63;MAPRE1;PAFAH1B1;PSMD12;PSMD11;PSMD14;HMMR;LIN9;PKMYT1;PSMA7;AURKA;PPP2CA;PSMB6;CCNB2;CCNB1;PSMB5;UBB;HAUS8;PRKAR2B;PSMB3;PSMB1;…
Ontologies	GO_Biological_Process_2021	mRNA export from nucleus (GO:0006406)	3.40348e-26	1.26457e-23	8.41619	493.546	SMG1;NUP107;NXT1;NUP188;EIF4A3;CASC3;GLE1;ALKBH5;HHEX;MAGOH;AGFG1;NDC1;UPF2;UPF1;NUP133;THOC1;THOC2;THOC7;SRRM1;THOC6;WDR33;NUP93;DDX19B;DDX39A;DDX39B;SARNP;SRSF2;SRSF3;SRSF4;NUP98;SRSF7;NUP58;SRSF9;SLBP;ENY2;NUP205;SEH1L;RBM8A;YTHDC1;POLDIP3;SRSF1;U2AF1;AAAS;NUP160;IWS1;NUP85;U2AF2;POLR2D;NUP88;NUP43;RAE1;SRSF11;CPSF4;CHTOP;CPSF1;NUP155;ALYREF;CPSF3;UPF3B;NUP153;MAGOHB;MCM3AP;HNRNPA2B1;NUP35;RNP…
Ontologies	GO_Biological_Process_2021	mRNA-containing ribonucleoprotein complex export from nucleus (GO:0071427)	3.6639e-26	1.26457e-23	9.14357	535.527	SMG1;NUP107;NXT1;NUP188;EIF4A3;CASC3;GLE1;ALKBH5;HHEX;MAGOH;AGFG1;NDC1;UPF2;UPF1;NUP133;THOC1;THOC2;THOC7;SRRM1;THOC6;WDR33;NUP93;DDX19B;DDX39A;DDX39B;SARNP;SRSF2;SRSF3;SRSF4;NUP98;SRSF7;NUP58;SRSF9;SLBP;NUP205;SEH1L;RBM8A;YTHDC1;POLDIP3;SRSF1;U2AF1;AAAS;NUP160;NUP85;U2AF2;NUP88;NUP43;RAE1;SRSF11;CPSF4;CHTOP;CPSF1;NUP155;ALYREF;CPSF3;UPF3B;NUP153;MAGOHB;MCM3AP;HNRNPA2B1;NUP35;RNPS1;NUP37
Pathways	Reactome_2016	Homology Directed Repair Homo sapiens R-HSA-5693538	2.36601e-25	1.29835e-23	7.36561	417.655	FEN1;BRCA1;BRCA2;PPP4R2;EME1;EXO1;CHEK1;UIMC1;WHSC1;TOPBP1;POLE;GEN1;RFC5;TIPIN;RFC3;RFC4;RFC1;PARP1;RFC2;RMI1;PARP2;TOP3A;H2AFX;LIG3;SPIDR;CCNA2;RNF168;CCNA1;RAD51C;TIMELESS;UBE2V2;HIST1H2BH;DNA2;HIST1H2BB;HIST1H2BD;RHNO1;HIST1H2BN;BLM;PCNA;HIST1H2BJ;HIST1H2BL;RNF8;RAD51AP1;BRIP1;WRN;PPP4C;SLX4;UBB;POLD1;RBBP8;CLSPN;ATRIP;BARD1;POLQ;UBE2I;XRCC2;XRCC3;RPA1;XRCC1;MRE11A;RPA2;RAD51;POLE2;RPA3;CDK2;…
Ontologies	GO_Biological_Process_2021	ribosome biogenesis (GO:0042254)	4.94051e-26	1.5915e-23	5.04193	293.792	RPL4;RPL30;RPL3;NVL;PAK1IP1;RPLP1;RRP1;RPLP0;FCF1;NOC2L;WDR43;RRP9;FBL;RPS14;RPL7A;RPS17;XPO1;NOB1;RPL35;RPL37;RIOK1;GLUL;RPL39;UTP14A;METTL17;PELP1;UTP15;NOM1;RPS9;WDR36;RPL21;PIH1D1;GTF3A;WDR75;DDX54;RPL13A;IMP4;URB2;UTP18;DKC1;MRTO4;XRN2;RPL29;RPL12;HEATR1;NOLC1;SNU13;NOC4L;NOL9;SDAD1;EXOSC7;EXOSC10;BMS1;EXOSC9;PES1;EXOSC8;DHX37;RPL14;UTP20;RPL15;RPS2;ZNF622;EXOSC3;LYAR;EXOSC2;RPL17;MDN1;DCAF1…
Ontologies	GO_Biological_Process_2021	RNA export from nucleus (GO:0006405)	1.30993e-25	3.95598e-23	8.28608	474.748	SMG1;NUP107;NXT1;NUP188;EIF4A3;CASC3;GLE1;ALKBH5;HHEX;MAGOH;XPO5;AGFG1;NDC1;UPF2;UPF1;NUP133;THOC1;THOC2;THOC7;SRRM1;THOC6;WDR33;NUP93;DDX19B;DDX39A;DDX39B;SARNP;SRSF2;SRSF3;SRSF4;NUP98;SRSF7;NUP58;SRSF9;SLBP;NUP205;SEH1L;RBM8A;YTHDC1;POLDIP3;SRSF1;U2AF1;AAAS;NUP160;NUP85;U2AF2;NUP88;NUP43;RAE1;SRSF11;CPSF4;CHTOP;CPSF1;NUP155;ALYREF;CPSF3;UPF3B;NUP153;MAGOHB;MCM3AP;HNRNPA2B1;NUP35;RNPS1;RAN;NUP37
Ontologies	GO_Biological_Process_2021	mRNA transport (GO:0051028)	2.32335e-25	6.60378e-23	8.36045	474.218	SMG1;NUP107;NXT1;NUP188;EIF4A3;CASC3;GLE1;ALKBH5;HHEX;KIF5C;MAGOH;AGFG1;NDC1;UPF2;UPF1;NUP133;THOC1;THOC2;THOC7;SRRM1;THOC6;WDR33;NUP93;DDX19B;DDX39A;DDX39B;SARNP;SRSF2;SRSF3;SRSF4;NUP98;SRSF7;NUP58;SRSF9;SLBP;NUP205;SEH1L;RBM8A;YTHDC1;POLDIP3;SRSF1;U2AF1;AAAS;NUP160;NUP85;U2AF2;NUP88;NUP43;RAE1;SRSF11;CPSF4;CHTOP;CPSF1;NUP155;ALYREF;CPSF3;UPF3B;NUP153;MAGOHB;MCM3AP;HNRNPA2B1;NUP35;RNPS1;NUP37
Ontologies	GO_Biological_Process_2021	rRNA processing (GO:0006364)	3.07897e-25	8.26531e-23	5.30969	299.679	RPL4;RPL30;RPL3;NVL;RPLP1;RRP1;RPLP0;FCF1;THUMPD1;WDR43;RRP9;FBL;RPS14;RPL7A;RPS17;MRPL1;NOB1;RPL35;RPL37;RIOK1;RPL39;UTP14A;RRP15;PELP1;UTP15;RPS9;WDR36;RPL21;PIH1D1;WDR75;DDX54;RPL13A;IMP4;UTP18;DKC1;MRTO4;XRN2;RPL29;RPL12;NOP2;HEATR1;NOLC1;SNU13;NOC4L;NOL9;EXOSC7;EXOSC10;ERI1;BMS1;EXOSC9;PES1;EXOSC8;DHX37;RPL14;UTP20;RPL15;RPS2;EXOSC3;LYAR;EXOSC2;RPL17;MDN1;DCAF13;EXOSC1;NOP56;NOP14;RPL41;NOP5…
Pathways	Reactome_2016	G2/M Transition Homo sapiens R-HSA-69275	1.62435e-24	8.55708e-23	5.18639	284.094	CEP57;LIN54;HSP90AB1;CCNH;FOXM1;PSMD8;PSMD6;ACTR1A;PSMD7;XPO1;PSMD5;CNTRL;NEK2;MYBL2;BTRC;PRKACA;GTSE1;RAB8A;CDK5RAP2;HSP90AA1;BORA;CEP135;FKBPL;TUBB;HAUS4;HAUS3;HAUS6;TUBG2;HAUS5;CDC25C;TUBG1;CKAP5;CDC25A;HAUS2;HAUS1;CCNA2;PSMA5;CCNA1;PSMA3;PSMA1;PSMA2;PSME3;PSME4;CEP63;MAPRE1;PAFAH1B1;PSMD12;PSMD11;PSMD14;HMMR;LIN9;PKMYT1;PSMA7;AURKA;PPP2CA;PSMB6;CCNB2;CCNB1;PSMB5;UBB;HAUS8;PRKAR2B;PSMB3;PSMB1;…
Pathways	Reactome_2016	Chromosome Maintenance Homo sapiens R-HSA-73886	3.80377e-24	1.92676e-22	9.73533	524.988	FEN1;HJURP;CASC5;MIS18BP1;RUVBL2;RUVBL1;HIST1H2AD;STRA13;OIP5;POLE;HIST1H2AC;HIST1H2AB;RFC5;RFC3;RFC4;LIG1;RFC1;RFC2;H2AFZ;H2AFX;DKC1;POT1;HIST1H2BH;DNA2;HIST1H2BB;HIST1H2BD;HIST1H2BN;PRIM2;PCNA;HIST1H2BJ;PRIM1;HIST1H2BL;CENPA;CENPC;POLD1;RBBP7;CENPU;ACD;CENPW;RPA1;RPA2;POLA1;POLA2;MIS18A;CENPH;CENPI;POLE2;RPA3;CENPK;CENPL;CENPM;CENPN;CENPO;CENPP;CENPQ;WRAP53
Ontologies	GO_Biological_Process_2021	regulation of mitotic cell cycle phase transition (GO:1901990)	8.65587e-25	2.20132e-22	4.92696	272.985	CEP57;KIF14;BUB1B;CDC20;PSMD8;PSMD6;ACTR1A;CDC23;PSMD7;PSMD5;CDC27;CNTRL;KNTC1;NEK2;FBXO5;BTRC;PRKACA;CDK5RAP2;APPL1;HSP90AA1;CEP135;TUBB;HAUS4;HAUS3;HAUS6;HAUS5;TUBG1;CKAP5;HAUS2;HAUS1;PSMA5;PSMA3;PSMA1;PSMA2;PSME3;ZW10;PSME4;ANAPC5;CEP63;MAPRE1;ANAPC1;ANAPC2;PAFAH1B1;KLHL18;PSMD12;ANAPC15;PSMD11;PSMD14;CUL3;HMMR;ANAPC10;PSMA7;AURKA;PSMB6;CCNB1;FZR1;PSMB5;UBB;HAUS8;PRKAR2B;PSMB3;PSMB1;E2F1;CEP72…
Pathways	Reactome_2016	Activation of ATR in response to replication stress Homo sapiens R-HSA-176187	6.59137e-24	3.21512e-22	58.7991	3138.48	MCM7;MCM8;MCM10;ORC5;ORC4;ORC6;CDC45;ORC1;ORC3;CHEK1;ORC2;CLSPN;ATRIP;RFC5;RFC3;RFC4;RFC2;RPA1;RPA2;CDC7;CDC6;CDC25C;CDC25A;DBF4;RPA3;CDK2;MCM3;MCM4;MCM5;RAD1;MCM6;RAD9B;MCM2;RAD9A
Pathways	Reactome_2016	DNA Replication Pre-Initiation Homo sapiens R-HSA-69002	1.09269e-23	4.96234e-22	10.0531	531.516	MCM7;MCM8;GMNN;MCM10;PSMD8;PSMD6;PSMD7;PSMD5;POLE;PSMA5;PSMA3;DBF4;PSMA1;PSMA2;PSME3;PSME4;MCM3;MCM4;MCM5;MCM6;MCM2;PRIM2;PSMD12;PSMD11;PSMD14;PRIM1;PSMA7;ORC5;PSMB6;ORC4;ORC6;PSMB5;CDC45;ORC1;UBB;PSMB3;ORC3;ORC2;PSMB1;E2F1;E2F2;E2F3;CDT1;RPA1;RPA2;CDC7;CDC6;POLA1;POLA2;PSMC6;PSMC3;POLE2;RPA3;CDK2
Pathways	Reactome_2016	M/G1 Transition Homo sapiens R-HSA-68874	1.09269e-23	4.96234e-22	10.0531	531.516	MCM7;MCM8;GMNN;MCM10;PSMD8;PSMD6;PSMD7;PSMD5;POLE;PSMA5;PSMA3;DBF4;PSMA1;PSMA2;PSME3;PSME4;MCM3;MCM4;MCM5;MCM6;MCM2;PRIM2;PSMD12;PSMD11;PSMD14;PRIM1;PSMA7;ORC5;PSMB6;ORC4;ORC6;PSMB5;CDC45;ORC1;UBB;PSMB3;ORC3;ORC2;PSMB1;E2F1;E2F2;E2F3;CDT1;RPA1;RPA2;CDC7;CDC6;POLA1;POLA2;PSMC6;PSMC3;POLE2;RPA3;CDK2
Pathways	Elsevier_Pathway_Collection	Kinetochore Assembly	1.70442e-24	2.64697e-21	46.7196	2556.91	ZWILCH;MIS12;BUB1B;CDCA8;TTK;CENPA;AURKB;CENPB;CENPC;CDC20;XPO1;NUF2;OIP5;BUB3;RANBP1;DAXX;CENPW;PLK1;RANGAP1;NDC80;ZWINT;CENPE;CENPF;CENPH;CENPI;INCENP;ZW10;CENPK;CENPL;CENPM;CENPN;KIF2C;CENPO;SPC24;MAD2L1;SPC25
Ontologies	GO_Biological_Process_2021	rRNA metabolic process (GO:0016072)	2.21524e-23	5.35202e-21	5.24033	273.357	RPL4;RPL30;RPL3;NVL;RPLP1;RRP1;DIS3L;RPLP0;FCF1;WDR43;RRP9;FBL;RPS14;RPL7A;RPS17;NOB1;RPL35;RPL37;RPL39;UTP14A;PELP1;UTP15;RPS9;WDR36;RPL21;PIH1D1;WDR75;DDX54;RPL13A;IMP4;UTP18;DKC1;MRTO4;XRN2;MAPT;RPL29;RPL12;HEATR1;NOLC1;SNU13;NOC4L;NOL9;EXOSC7;EXOSC10;BMS1;EXOSC9;PES1;EXOSC8;DHX37;RPL14;UTP20;RPL15;RPS2;EXOSC3;LYAR;EXOSC2;RPL17;MDN1;DCAF13;EXOSC1;NOP56;NOP14;RPL41;NOP58;KRR1;UTP3;WDR18;RPL23A;…
Pathways	KEGG_2021_Human	Spliceosome	3.22534e-23	1.01276e-20	5.52317	286.036	ISY1;TCERG1;RBM25;DDX46;EIF4A3;HNRNPU;PRPF19;USP39;EFTUD2;SNRPD1;SNRNP70;MAGOH;DHX15;TXNL4A;BCAS2;CTNNBL1;RBM17;AQR;BUD31;THOC1;PRPF40A;THOC2;PLRG1;WBP11;PRPF4;DDX39B;SNRPG;SRSF2;PPIE;SRSF3;PPIH;SNRPE;SRSF4;SNRPF;SNRPC;SRSF7;SNRPA;SNRPB;SRSF9;SF3B2;SF3B3;RBM8A;SRSF1;SNU13;U2AF1;PRPF8;ZMAT2;U2AF2;TRA2B;SMNDC1;SRSF10;SF3A3;HSPA8;PPIL1;PRPF38A;SF3A2;CCDC12;ALYREF;CDC5L;LSM5;MAGOHB;LSM4;LSM3;U2SURP;C…
Pathways	Reactome_2016	rRNA processing Homo sapiens R-HSA-72312	2.45784e-22	1.07899e-20	4.69068	233.397	RPL4;RPL30;RPL3;RPP30;RPLP1;RPLP0;FCF1;THUMPD1;WDR43;RRP9;FBL;RPS14;TRMT112;RPL7A;RPS17;NOB1;RPL35;RPL37;RIOK1;RPL39;UTP14A;RPP38;RPS12;PELP1;UTP15;RPS9;WDR36;RPL21;WDR75;RPL13A;IMP4;UTP11L;UTP18;CIRH1A;DKC1;XRN2;RPL29;SKIV2L2;RPL12;NOP2;HEATR1;ISG20L2;NOL9;NOC4L;EXOSC7;EXOSC10;EXOSC9;PES1;BMS1;EXOSC8;DHX37;GAR1;RPL14;UTP20;RPL15;RPS2;EXOSC3;RPL17;EXOSC2;EXOSC1;DCAF13;NOP56;NOP14;RPL41;NOP58;TRMT…
Transcription	ENCODE_and_ChEA_Consensus_TFs_from_ChIP-X	SP2 ENCODE	2.68892e-21	1.11859e-20	2.07516	98.2902	IFI27L1;TCERG1;PANK2;ZNF174;MAML1;ARAF;GPATCH4;HNRNPR;ENO1;TXNDC16;DCAF7;PNN;PSMD6;ALKBH5;RPS6KA5;CREB3L4;STRA13;RTTN;KAT7;FBXO5;PRKACA;CCDC94;ARL6IP6;PRKAB2;TSTD2;GLCE;NGDN;RFX2;WDR75;BCS1L;MED4;PASK;FRS3;GTPBP1;DDX39A;SARNP;SNORD104;TBPL1;FAM76B;UQCRC2;NUP98;PRR11;RNF216P1;CDCA2;AARS2;ANAPC15;CDCA3;RPN2;C12ORF65;SKA2;TMTC4;PRPSAP1;PGBD1;ATP5B;RNF216;GRPEL1;SPATA5L1;ZSCAN12;CDR2;ZNF143;RPL41;ZNF…
Ontologies	GO_Biological_Process_2021	DNA replication initiation (GO:0006270)	5.27981e-23	1.21486e-20	44.0967	2261.97	PRIM2;MCM7;MCM8;PRIM1;GMNN;MCM10;ORC5;ORC4;CDC45;ORC6;ORC1;ORC3;ORC2;TOPBP1;POLE;CDT1;RPA1;RPA2;CDC7;CDC6;LRWD1;NOC3L;POLA1;POLA2;DBF4;POLE2;RPA3;CDK2;POLE3;MCM3;MCM4;MCM5;MCM6;MCM2
Pathways	KEGG_2021_Human	Cell cycle	8.42448e-23	1.32264e-20	6.34685	322.6	MCM7;CCNH;BUB1B;SMC3;CDC20;CDC23;PTTG1;YWHAQ;PTTG2;CHEK2;CDC27;CHEK1;SKP2;YWHAH;CDC25C;SMC1A;CDC25A;SMC1B;CCNA2;CCNA1;DBF4;RBL1;TFDP1;CCNE2;ESPL1;CCNE1;MCM3;MCM4;ANAPC5;MCM5;MCM6;ANAPC1;ANAPC2;MCM2;ANAPC13;HDAC2;PCNA;TTK;PKMYT1;ANAPC10;ORC5;CCNB2;ORC4;CCNB1;FZR1;ORC6;CDC45;ORC1;ORC3;RAD21;ORC2;E2F1;E2F2;E2F3;BUB3;BUB1;CDKN2D;CDKN2C;PLK1;CDC7;CDC6;MAD2L2;WEE1;WEE2;CDK4;CDK2;CDK1;MAD2L1
Pathways	Reactome_2016	Activation of the pre-replicative complex Homo sapiens R-HSA-68962	3.24168e-22	1.37719e-20	150.242	7434.08	PRIM2;MCM7;MCM8;PRIM1;MCM10;ORC5;ORC4;ORC6;CDC45;ORC1;ORC3;ORC2;POLE;CDT1;RPA1;RPA2;CDC7;CDC6;POLA1;POLA2;DBF4;RPA3;POLE2;CDK2;MCM3;MCM4;MCM5;MCM6;MCM2
Pathways	WikiPathway_2021_Human	DNA Replication WP466	6.95281e-23	1.93636e-20	31.1427	1588.91	PRIM2;PCNA;MCM7;PRIM1;GMNN;MCM10;ORC5;ORC4;ORC6;CDC45;ORC1;ORC3;POLD1;ORC2;POLE;RFC5;CDT1;RFC3;RFC4;RFC1;RFC2;RPA1;RPA2;CDC7;CDC6;POLA1;POLA2;DBF4;RPA3;POLE2;CDK2;MCM3;MCM4;MCM5;MCM6;MCM2
Pathways	Reactome_2016	HDR through Homologous Recombination (HR) or Single Strand Annealing (SSA) Homo sapiens R-HSA-5693567	5.08426e-22	2.09249e-20	6.7125	329.119	BRCA1;BRCA2;PPP4R2;EME1;EXO1;CHEK1;UIMC1;WHSC1;TOPBP1;POLE;GEN1;RFC5;TIPIN;RFC3;RFC4;RFC1;RFC2;RMI1;TOP3A;H2AFX;SPIDR;CCNA2;RNF168;CCNA1;RAD51C;TIMELESS;UBE2V2;HIST1H2BH;DNA2;HIST1H2BB;HIST1H2BD;RHNO1;HIST1H2BN;BLM;PCNA;HIST1H2BJ;HIST1H2BL;RNF8;RAD51AP1;BRIP1;WRN;PPP4C;SLX4;UBB;POLD1;RBBP8;CLSPN;ATRIP;BARD1;UBE2I;XRCC2;XRCC3;RPA1;MRE11A;RPA2;RAD51;POLE2;RPA3;CDK2;UBE2N;RAD1;RAD9B;RAD9A
Pathways	WikiPathway_2021_Human	Cell cycle WP179	2.88425e-22	5.35509e-20	6.3851	316.686	MCM7;CCNH;SMC3;CDC20;CDC23;PTTG1;YWHAQ;PTTG2;CHEK2;CDC27;CHEK1;SKP2;YWHAH;CDC25C;SMC1A;CDC25A;SMC1B;CCNA2;CCNA1;RBL1;DBF4;TFDP1;CCNE2;ESPL1;CCNE1;MCM3;MCM4;ANAPC5;MCM5;MCM6;ANAPC1;ANAPC2;MCM2;ANAPC13;HDAC2;PCNA;TTK;PKMYT1;ANAPC10;ORC5;CCNB2;ORC4;CCNB1;FZR1;ORC6;CDC45;ORC1;ORC3;RAD21;ORC2;E2F1;E2F2;E2F3;BUB3;BUB1;CDKN2D;CDKN2C;PLK1;CDC7;CDC6;MAD2L2;WEE1;WEE2;CDK4;CDK2;CDK1
Transcription	ENCODE_and_ChEA_Consensus_TFs_from_ChIP-X	SP1 ENCODE	1.80104e-20	7.20415e-20	2.28263	103.776	TCERG1;ZNF174;ARL6IP1;ARAF;HNRNPR;TMEM97;DCAF7;TSEN54;TXNDC16;PNN;RNF114;RPS6KA5;CREB3L4;CHEK2;KAT7;PRKACA;CCDC94;TMPO;ARL6IP6;NGDN;RFX2;GTPBP1;DDX39A;SARNP;ZNF714;NUP98;PRR11;ASF1B;CDCA2;CDCA3;RPN2;CDCA8;SKA2;ATP5B;HIST1H3B;CDR2;RTBDN;ZNF143;INSR;SETD1A;XRCC3;SUCO;NFATC4;HNRNPK;TDP1;ANP32E;INTS4;CALM3;HIST1H4C;C19ORF48;TOP2A;MTMR12;SETD8;FASTKD3;RPLP0;KIF14;WDR43;ACTR1A;CHAF1A;AIFM1;ENSA;KIF1B;E…
Transcription	ENCODE_and_ChEA_Consensus_TFs_from_ChIP-X	IRF3 ENCODE	2.00204e-20	7.71156e-20	2.3326	105.801	TCERG1;PANK2;ARAF;HNRNPR;WDR89;DCAF7;TXNDC16;RRP9;PNN;CDC23;RPS6KA5;CREB3L4;STRA13;KAT7;FBXO5;PRKACA;CDK5RAP3;CCDC94;ARL6IP6;NGDN;GTPBP1;DDX39A;MTHFD2;EWSR1;SARNP;SNORD104;ZNF714;PRR11;ASF1B;CDCA2;ANAPC15;CDCA3;RPN2;WDR62;SKA2;ATP5B;CSTF1;HIST1H3B;HIST1H3C;CDR2;FZD1;ZNF143;XRCC3;MRPL28;CDC6;FAM111B;TPX2;EIF5;NMT1;ANP32E;INTS4;CYB5RL;TOP2A;MTMR12;SETD8;PHF20;RPLP0;ING1;ACTR1A;CHAF1A;XPO1;ENSA;KIF1…
Ontologies	GO_Biological_Process_2021	mitotic cell cycle phase transition (GO:0044772)	5.22431e-22	1.14745e-19	4.20836	206.224	CEP57;USP37;CCNJ;CCNH;CCNF;KDM8;FOXM1;PPP6C;ACTR1A;GPR132;CDC23;CHEK2;CDC27;CNTRL;ENSA;RCC1;NEK2;PIM2;BTRC;PRKACA;SKP2;POLE;CDK5RAP2;HSP90AA1;BORA;CEP135;TUBB;HAUS4;HAUS3;HAUS6;HAUS5;TUBG1;CDC25C;MASTL;CKAP5;CDC25A;HAUS2;HAUS1;CCNA2;CCNA1;MELK;DBF4;CCNE2;CCNE1;CEP63;MAPRE1;CACUL1;ANAPC1;PAFAH1B1;KHDRBS1;CTDP1;CUL3;CUL2;PKMYT1;ARPP19;GSPT1;AURKA;CCNB2;CCNB1;HAUS8;PRKAR2B;EIF4EBP1;E2F1;CEP72;CEP192…
Pathways	Reactome_2016	RNA Polymerase II Transcription Homo sapiens R-HSA-73857	3.20834e-21	1.28042e-19	5.94332	280.457	CCNT1;ELL;CCNH;EIF4A3;CASC3;LSM10;LSM11;MAGOH;NELFB;SUPT16H;TBP;THOC1;THOC2;THOC7;SRRM1;THOC6;DDX39A;DDX39B;SARNP;SNRPG;SRSF2;SRSF3;SRSF4;SNRPE;SNRPF;SRSF7;SNRPB;SRSF9;SLBP;GTF2A1;ZNF473;GTF2A2;CTDP1;RBM8A;POLDIP3;CSTF2;SRSF1;TAF9;U2AF1;U2AF2;POLR2C;POLR2D;CSTF1;POLR2E;TCEB1;POLR2H;POLR2I;POLR2J;SRSF11;POLR2L;CPSF7;CHTOP;RNGTT;CPSF1;CPSF3;ALYREF;UPF3B;SSRP1;GTF2H4;NUDT21;ERCC3;TAF4B;TCEA1;RNPS1;T…
Pathways	Reactome_2016	Major pathway of rRNA processing in the nucleolus Homo sapiens R-HSA-6791226	4.0369e-21	1.5637e-19	4.75375	223.231	RPL4;RPL30;RPL3;RPP30;RPLP1;RPLP0;FCF1;WDR43;RRP9;FBL;RPS14;RPL7A;RPS17;NOB1;RPL35;RPL37;RIOK1;RPL39;UTP14A;RPP38;RPS12;PELP1;UTP15;RPS9;WDR36;RPL21;WDR75;RPL13A;IMP4;UTP11L;UTP18;CIRH1A;XRN2;RPL29;SKIV2L2;RPL12;HEATR1;ISG20L2;NOL9;NOC4L;EXOSC7;EXOSC10;EXOSC9;PES1;BMS1;EXOSC8;DHX37;RPL14;UTP20;RPL15;RPS2;EXOSC3;RPL17;EXOSC2;EXOSC1;DCAF13;NOP56;NOP14;RPL41;NOP58;UTP3;KRR1;WDR18;RPL23A;WDR12;RPL3L;…
Pathways	Reactome_2016	Transport of Mature Transcript to Cytoplasm Homo sapiens R-HSA-72202	8.73191e-21	3.28569e-19	9.60667	443.706	SLBP;NUP205;NXT1;NUP107;SEH1L;NUP188;RBM8A;POLDIP3;EIF4A3;SRSF1;U2AF1;CASC3;AAAS;NUP160;NUP85;U2AF2;MAGOH;NUP43;NUP88;RAE1;SRSF11;NDC1;CHTOP;NUP133;CPSF1;NUP155;CPSF3;ALYREF;THOC1;UPF3B;NUP153;THOC2;THOC7;SRRM1;THOC6;NUP93;DDX39A;DDX39B;SARNP;SRSF2;SRSF3;NUP35;SRSF4;RNPS1;NUP98;SRSF7;SRSF9;NUP37
Pathways	CORUM	Spliceosome (human)	3.91881e-22	3.67584e-19	5.53418	272.786	ISY1;TCERG1;RBM25;DDX46;EIF4A3;DDX41;PRPF19;USP39;EFTUD2;SNRNP70;MAGOH;CWC22;DHX15;TXNL4A;KIAA1429;CTNNBL1;BCAS2;RBM17;AQR;RBM15;BUD31;THOC1;PRPF40A;THOC2;PLRG1;WBP11;THOC7;SRRM1;THOC6;PRPF4;PPIE;PPIH;SNRPE;SNRPF;DNAJC8;SNRPC;SNRPA;SKIV2L2;SNRPB;SF1;SF3B2;SF3B3;RBM8A;DHX9;SRRT;U2AF1;HTATSF1;PRPF8;PPM1G;U2AF2;TRA2B;SMNDC1;SF3A3;PPIL1;CPSF6;SF3A2;WTAP;CDC5L;LSM4;LSM3;LSM2;MOV10;XAB2;NUDT21;LSM7;SNR…
Pathways	Reactome_2016	DNA strand elongation Homo sapiens R-HSA-69190	3.81542e-20	1.39581e-18	50.0746	2238.97	PRIM2;FEN1;PCNA;MCM7;MCM8;PRIM1;CDC45;POLD1;GINS1;RFC5;GINS2;RFC3;RFC4;LIG1;RFC1;RFC2;GINS3;GINS4;RPA1;RPA2;POLA1;POLA2;RPA3;MCM3;MCM4;MCM5;MCM6;DNA2;MCM2
Pathways	Reactome_2016	Transport of Mature mRNA derived from an Intron-Containing Transcript Homo sapiens R-HSA-159236	4.25521e-20	1.51462e-18	10.1733	453.766	NUP205;NXT1;NUP107;SEH1L;NUP188;RBM8A;POLDIP3;EIF4A3;SRSF1;U2AF1;CASC3;AAAS;NUP160;NUP85;U2AF2;MAGOH;NUP43;NUP88;RAE1;SRSF11;NDC1;CHTOP;NUP133;NUP155;ALYREF;THOC1;UPF3B;NUP153;THOC2;THOC7;SRRM1;THOC6;NUP93;DDX39A;DDX39B;SARNP;SRSF2;SRSF3;NUP35;SRSF4;RNPS1;NUP98;SRSF7;SRSF9;NUP37
Transcription	miRTarBase_2017	hsa-let-7b-5p	6.39468e-21	1.84923e-18	1.94721	90.5432	IPO11;AHCYL1;SMARCB1;CCNJ;ARL6IP1;POP1;CCNF;EIF4A3;GDE1;THYN1;HGH1;GPATCH4;GABPB1;DCAF7;FGFRL1;CRKL;TRIM28;ARFIP2;DENR;ATXN7L3;PDK1;CSNK2A1;SFMBT1;ACSL1;PIH1D1;ENTPD6;IFRD1;SLC11A2;ALG3;WDR75;DNAAF5;SCAMP3;GTPBP3;HCFC1;SLC5A6;PSME3;KCTD12;NHLRC2;DNA2;TTLL12;IGSF3;DHX9;CDCA7;CDCA8;NOLC1;RPAP1;ARPP19;GSPT1;LARP1;DHX33;PRKAR2A;RDH10;GRPEL2;EPB41L3;HIST1H3B;SPTBN2;TOE1;NAA50;INTS1;SLC10A3;PLK1;NFATC3…
Ontologies	GO_Biological_Process_2021	regulation of G2/M transition of mitotic cell cycle (GO:0010389)	1.51001e-20	3.17233e-18	5.02234	229.218	CEP57;PINX1;KIF14;PSMD8;PSMD6;ACTR1A;GPR132;PSMD7;PSMD5;CNTRL;NEK2;FBXO5;PRKACA;CDK5RAP2;HSP90AA1;CEP135;TUBB;HAUS4;HAUS3;HAUS6;HAUS5;CDC25C;TUBG1;CKAP5;CDC25A;HAUS2;HAUS1;PSMA5;PSMA3;RAD51C;PSMA1;PSMA2;PSME3;PSME4;CEP63;MAPRE1;DTL;PAFAH1B1;PSMD12;PSMD11;PSMD14;HMMR;DBF4B;PSMA7;AURKA;PSMB6;CCNB1;PSMB5;HAUS8;PRKAR2B;PSMB3;PSMB1;CEP72;CEP192;PCNT;CEP76;CEP78;PLK4;ODF2;CEP152;NDE1;PLK1;CDC7;TUBB4B;T…
Pathways	Reactome_2016	Organelle biogenesis and maintenance Homo sapiens R-HSA-1852241	4.50716e-19	1.56209e-17	3.02594	127.826	GABPB1;NEK2;CEP97;PRKACA;CHCHD1;CDK5RAP2;MED1;PRKAB2;CEP135;MRPS18A;POLRMT;MRPS18C;HCFC1;POLG2;TBL1XR1;TFAM;AURKAIP1;ARL3;MRPL19;MRPL16;NRF1;MRPL13;MRPL10;MRPL11;MRPL20;ATP5B;KIF3B;PRKAR2B;TTC21B;CEP72;CEP192;CEP76;PPARGC1B;CEP78;PLK4;ODF2;PLK1;MRPL28;NR1D1;MRPL22;MRPL30;CDK1;CEP83;CEP57;GFM1;MRPS14;MRPS11;MRPL39;MRPL35;MRPL32;HSPB11;MRPL4;MRPL3;ACTR1A;MRPL2;MRPL40;MRPL1;CNTRL;MRPL9;TNPO1;RAB8A;C…
Pathways	WikiPathway_2021_Human	mRNA Processing WP411	3.17202e-19	4.41704e-17	5.38673	229.447	CELF1;HNRNPU;HNRNPR;EFTUD2;PTBP1;SNRPD1;SNRNP70;DHX15;TXNL4A;PSKH1;RBM17;PRMT1;METTL3;PRPF40A;SMC1A;SRRM1;PRPF4;SFPQ;XRN2;SNRPG;SRSF2;SRSF3;SNRPE;SRSF4;SNRPF;SREK1;DNAJC8;SRSF7;SNRPA;SNRPB;SRSF9;SF3B2;SF3B3;DHX9;DDX1;CSTF2;SRSF1;SNU13;U2AF1;PRPF8;PPM1G;U2AF2;TRA2B;CSTF1;SRSF10;SF3A3;CPSF4;RNGTT;SF3A2;CPSF1;CPSF3;HNRNPAB;LSM2;SRPK1;HNRNPM;NUDT21;LSM7;SNRNP40;HNRNPK;PHF5A;HNRNPA2B1;HNRNPD;RNPS1;RBMX
Pathways	Reactome_2016	SUMOylation Homo sapiens R-HSA-2990846	1.59727e-18	5.39386e-17	6.22784	255.206	TOP2A;TOP2B;NUP107;NUP188;SMC5;SMC6;BRCA1;SMC3;SUMO3;NDC1;NUP133;PARP1;NSMCE2;SMC1A;SENP2;RANGAP1;PIAS2;PIAS1;NUP93;RNF168;NSMCE4A;INCENP;BIRC5;NUP98;NUP205;BLM;SEH1L;PCNA;CDCA8;AAAS;NUP160;RNF2;AURKB;AURKA;WRN;MTA1;NUP85;RAD21;NUP88;NUP43;RAE1;NOP58;UBE2I;XRCC4;NUP155;CBX4;CBX2;RPA1;NUP153;HNRNPK;SP3;UBA2;NUP35;SAE1;NUP37
Pathways	Reactome_2016	Processing of DNA double-strand break ends Homo sapiens R-HSA-5693607	2.14139e-18	7.05053e-17	7.56572	307.812	HIST1H2BN;BLM;HIST1H2BJ;HIST1H2BL;RNF8;BRCA1;BRIP1;WRN;PPP4C;PPP4R2;UBB;EXO1;CHEK1;UIMC1;RBBP8;TOPBP1;WHSC1;CLSPN;ATRIP;RFC5;BARD1;RFC3;TIPIN;RFC4;UBE2I;RFC2;RMI1;H2AFX;TOP3A;RPA1;MRE11A;RPA2;CCNA2;RNF168;CCNA1;RPA3;CDK2;TIMELESS;UBE2V2;UBE2N;HIST1H2BH;RAD1;DNA2;HIST1H2BB;RAD9B;HIST1H2BD;RHNO1;RAD9A
Pathways	Reactome_2016	RHO GTPase Effectors Homo sapiens R-HSA-195258	3.34118e-18	1.02785e-16	3.32947	133.979	ERCC6L;NUP107;KDM1A;ZWILCH;BUB1B;CASC5;CDC20;PPP1CC;KIF5B;HIST1H2AD;KNTC1;HIST1H2AC;HIST1H2AB;CDC25C;HIST2H3A;ZW10;HIST1H2BH;NUP98;HIST1H2BB;HIST1H2BD;SEH1L;PIK3R4;CDCA8;IQGAP3;SKA1;NUP160;SKA2;NCKIPSD;DSN1;HIST1H3A;NUP85;DVL1;MYH10;PLK1;ZWINT;NDC80;DIAPH1;KIF18A;RPS27;DIAPH3;AHCTF1;KIF14;SGOL2;XPO1;SGOL1;YWHAQ;NUF2;SPDL1;YWHAH;NUP133;H2AFZ;H2AFX;PPP2R5A;PPP2R5D;RANGAP1;CKAP5;RHOA;CIT;KIF2A;INCEN…
Pathways	Reactome_2016	Cleavage of Growing Transcript in the Termination Region Homo sapiens R-HSA-109688	3.43396e-18	1.02785e-16	10.3851	417.614	SLBP;ZNF473;RBM8A;POLDIP3;EIF4A3;SRSF1;CSTF2;U2AF1;CASC3;LSM10;LSM11;U2AF2;MAGOH;CSTF1;SRSF11;CPSF7;CHTOP;CPSF1;CPSF3;ALYREF;THOC1;UPF3B;THOC2;THOC7;SRRM1;THOC6;NUDT21;DDX39A;DDX39B;SARNP;SNRPG;SRSF2;SRSF3;SRSF4;SNRPE;RNPS1;SNRPF;SRSF7;SNRPB;SRSF9
Pathways	Reactome_2016	RNA Polymerase II Transcription Termination Homo sapiens R-HSA-73856	3.43396e-18	1.02785e-16	10.3851	417.614	SLBP;ZNF473;RBM8A;POLDIP3;EIF4A3;SRSF1;CSTF2;U2AF1;CASC3;LSM10;LSM11;U2AF2;MAGOH;CSTF1;SRSF11;CPSF7;CHTOP;CPSF1;CPSF3;ALYREF;THOC1;UPF3B;THOC2;THOC7;SRRM1;THOC6;NUDT21;DDX39A;DDX39B;SARNP;SNRPG;SRSF2;SRSF3;SRSF4;SNRPE;RNPS1;SNRPF;SRSF7;SNRPB;SRSF9
Pathways	Reactome_2016	Post-Elongation Processing of the Transcript Homo sapiens R-HSA-76044	3.43396e-18	1.02785e-16	10.3851	417.614	SLBP;ZNF473;RBM8A;POLDIP3;EIF4A3;SRSF1;CSTF2;U2AF1;CASC3;LSM10;LSM11;U2AF2;MAGOH;CSTF1;SRSF11;CPSF7;CHTOP;CPSF1;CPSF3;ALYREF;THOC1;UPF3B;THOC2;THOC7;SRRM1;THOC6;NUDT21;DDX39A;DDX39B;SARNP;SNRPG;SRSF2;SRSF3;SRSF4;SNRPE;RNPS1;SNRPF;SRSF7;SNRPB;SRSF9
Ontologies	GO_Biological_Process_2021	double-strand break repair via homologous recombination (GO:0000724)	8.50865e-19	1.71307e-16	6.54034	272.131	FEN1;MCM7;MCM8;TONSL;NUCKS1;SMC5;SMC6;BRCA1;BRCA2;AP5S1;GEN1;PARP1;RMI1;NSMCE2;LIG3;SPIDR;MMS22L;SFPQ;RAD51C;MCM3;MCM4;MCM5;MCM6;MCM2;BLM;PSMD14;RAD54B;RAD51AP1;RECQL4;WRN;CDC45;SLX4;RNF138;RAD21;RBBP8;RAD54L;GINS2;POLQ;FANCM;KDM4D;XRCC2;XRCC3;GINS4;RPA1;XRCC1;RPA2;CDC7;FANCB;REC8;RAD51;RFWD3;RPA3;UBE2N;AUNIP
Transcription	ENCODE_and_ChEA_Consensus_TFs_from_ChIP-X	CEBPD ENCODE	4.64686e-17	1.72598e-16	2.10079	79.0061	CLPB;TFRC;CISD1;HNRNPU;ENO1;PNN;RCC1;CEP95;KIF21A;EPHB4;ALG3;NIF3L1;ARMC6;HMBS;UHRF1BP1;NUP98;ATF4;DCUN1D5;HIST1H3J;MEPCE;PRPSAP1;ERI1;CSTF1;HIST1H3B;SNORA52;PRPF38A;NCAPH2;EPT1;MAD2L1BP;CDC7;SNHG5;ANLN;HIST1H4B;RPS27;HNRNPF;RPL27A;INTS5;RPS20;HIST1H4J;NOL11;ANP32B;HIST1H4C;DCP1A;HIST1H4D;HIST1H4E;C19ORF48;TRMU;ZCCHC11;C17ORF75;GMEB2;RPLP1;ZFAS1;MRPS11;RPLP0;CETN3;HIST2H2AB;MRPL39;CTCF;BRCA1;SLC7…
Transcription	ENCODE_and_ChEA_Consensus_TFs_from_ChIP-X	ZNF384 ENCODE	5.1404e-17	1.84345e-16	2.10239	78.8538	VPS29;IPO11;EIF4A3;SMC4;TIAL1;PSMD7;CHEK1;RCC1;TMPO;WDR75;RFX3;DNTTIP2;IMP4;SRRM1;THAP4;KARS;ZW10;XRN2;NUP98;PRR12;DUS3L;ARPP19;MCMBP;NAA50;TRAP1;RPL41;XBP1;XRCC6;HOMER1;SS18L2;MAD2L1BP;SUCO;ERLIN2;CDC6;STAM;FAM136A;SNHG5;GPN3;MRPL30;FAM111A;NOL10;SFXN2;AVL9;CDC42SE2;GPR19;CSRNP1;SETD3;ELL;SETD8;GDI2;TMEM180;KIF11;MRPL32;MED18;MRPL40;NKRF;RIOK1;DLAT;APPL1;CDV3;SNORA70;CNOT6L;PARP2;PGAM1;KIF23;GNL…
Pathways	WikiPathway_2021_Human	DNA Repair Pathways Full Network WP4946	2.06142e-18	2.29642e-16	5.3912	219.547	FEN1;CCNH;OGG1;BRCA1;BRCA2;EXO1;CHEK1;POLE;RFC5;RFC3;RFC4;LIG1;PARP1;RFC1;RFC2;PARP2;H2AFX;REV1;LIG3;RAD23A;RAD23B;MSH6;NEIL3;NEIL2;RAD51C;MSH2;FANCD2;PCNA;FAAP24;RAD54B;UNG;BRIP1;WRN;POLD1;USP1;NHEJ1;MUTYH;FANCI;MBD4;XRCC6;XRCC4;FANCM;XRCC5;FANCL;FANCA;RPA1;XRCC1;RPA2;APEX2;FANCC;FANCB;FANCE;MLH1;GTF2H4;FANCG;CUL4A;RAD51;ERCC3;RPA3;POLE2;POLE3
Pathways	Reactome_2016	E2F mediated regulation of DNA replication Homo sapiens R-HSA-113510	8.03943e-18	2.35287e-16	28.9963	1141.36	PRIM2;PCNA;MCM8;PRIM1;TYMS;PPP2CA;ORC5;ORC4;CCNB1;ORC6;CDC45;ORC1;ORC3;ORC2;E2F1;FBXO5;CDT1;RRM2;PPP2R3B;CDC6;CDC25A;DHFR;POLA1;CCNA1;POLA2;TFDP1;CCNE1;CDK1
Pathways	Reactome_2016	HDR through Homologous Recombination (HRR) Homo sapiens R-HSA-5685942	1.15908e-17	3.3185e-16	9.25749	361.008	BLM;PCNA;BRCA1;BRCA2;RAD51AP1;BRIP1;WRN;SLX4;EME1;UBB;EXO1;POLD1;CHEK1;RBBP8;TOPBP1;POLE;ATRIP;GEN1;RFC5;BARD1;RFC3;RFC4;RFC1;RFC2;RMI1;XRCC2;TOP3A;XRCC3;RPA1;MRE11A;RPA2;SPIDR;RAD51C;RAD51;POLE2;RPA3;RAD1;DNA2;RAD9B;RHNO1;RAD9A
Pathways	Reactome_2016	Regulation of DNA replication Homo sapiens R-HSA-69304	1.2512e-17	3.50602e-16	7.79627	303.43	PSMD12;PSMD11;MCM7;PSMD14;MCM8;GMNN;MCM10;PSMA7;PSMD8;ORC5;PSMB6;ORC4;PSMD6;FZR1;PSMD7;ORC6;PSMB5;ORC1;UBB;PSMD5;PSMB3;ORC3;ORC2;PSMB1;E2F1;E2F2;E2F3;CDT1;CDC6;CCNA2;PSMA5;CCNA1;PSMA3;PSMC6;PSMA1;PSMC3;PSMA2;PSME3;PSME4;CDK2;MCM3;MCM4;MCM5;MCM6;MCM2
Pathways	Reactome_2016	SUMO E3 ligases SUMOylate target proteins Homo sapiens R-HSA-3108232	1.86357e-17	5.10422e-16	6.15076	236.936	TOP2A;TOP2B;NUP107;NUP188;SMC5;BRCA1;SMC6;SMC3;SUMO3;NDC1;NUP133;PARP1;NSMCE2;SMC1A;RANGAP1;PIAS2;PIAS1;NUP93;RNF168;NSMCE4A;INCENP;BIRC5;NUP98;NUP205;BLM;PCNA;SEH1L;CDCA8;AAAS;RNF2;NUP160;AURKB;AURKA;WRN;MTA1;NUP85;RAD21;NUP43;NUP88;RAE1;NOP58;UBE2I;CBX4;XRCC4;NUP155;CBX2;RPA1;NUP153;HNRNPK;SP3;NUP35;NUP37
Pathways	Reactome_2016	Transcriptional Regulation by TP53 Homo sapiens R-HSA-3700989	1.89906e-17	5.10422e-16	2.8041	107.965	CCNT1;CCNH;TACO1;NOC2L;CHEK2;CHEK1;AKT1;PRKAB2;DAXX;SUPT16H;USP7;CSNK2A1;CDC25C;CCNE2;MSH2;CCNE1;FANCD2;MAPKAPK5;DNA2;RHNO1;BLM;NDRG1;BRIP1;CCNB1;UBB;TP53BP2;ATRIP;BARD1;FANCI;PRELID1;BRPF3;CNOT10;FANCC;MOV10;TPX2;CNOT11;CNOT1;RHEB;AGO2;CNOT3;CDK2;CDK1;TAF4B;PIN1;MDM4;CDK12;CNOT8;RAD9B;RAD9A;ELL;SETD8;PHF20;SETD9;BRCA1;ING5;YWHAQ;EXO1;CASP2;NELFB;TOPBP1;YWHAH;RFC5;PRMT5;BRD1;RFC3;CNOT6L;RFC4;TBP;…
Pathways	WikiPathway_2021_Human	DNA IR-damage and cellular response via ATR WP4016	7.89213e-18	7.32653e-16	7.40579	291.645	DCLRE1A;FEN1;PCNA;BRCA1;FOXM1;BRCA2;WRN;BRIP1;CDC45;TRIM28;EXO1;CHEK2;UIMC1;CHEK1;RBBP8;E2F1;USP1;TOPBP1;IKBKG;CLSPN;ATRIP;FANCI;BARD1;UPF1;PARP1;RMI1;XRCC5;H2AFX;TOP3A;PLK1;RPA1;FANCA;RPA2;CDC25C;SMC1A;MLH1;RAD51;MSH2;FANCD2;SP1;TDP1;RFWD3;CDK2;CDK1;RAD1;MCM2;RAD9A
Ontologies	GO_Biological_Process_2021	RNA processing (GO:0006396)	4.99006e-18	9.64479e-16	4.03832	160.883	TCERG1;CELF1;FASTKD2;GEMIN2;HNRNPU;HNRNPR;ADAR;USP39;CCAR2;TSEN54;PTBP1;SYNCRIP;ALKBH5;SNRPD1;RSRC1;KHSRP;MAGOH;DHX15;PRKACA;SNRNP35;BCAS2;RBM6;PABPC4;METTL3;THOC1;DDX54;SRRM1;MRPL44;PRPF4;SFPQ;DDX39B;DKC1;XRN2;SNRPG;SRSF2;TUT1;SRSF4;SNRNP25;SNRPF;HNRNPH3;AURKAIP1;SRSF7;SNRPB;SRSF9;ZCCHC8;SF3B2;SF3B3;RBM8A;SRSF1;NOL9;U2AF1;PRPF8;PPP2CA;U2AF2;ADAD1;SRSF11;IVNS1ABP;SF3A3;CPSF6;RNGTT;SF3A2;LSM5;MAGO…
Pathways	Elsevier_Pathway_Collection	Cell Cycle Overiew	1.52785e-18	1.18638e-15	5.94024	243.685	CCNH;GMNN;BUB1B;BRCA1;CDC20;PTTG1;CHEK2;CHEK1;AKT1;NEK2;FBXO5;BTRC;SKP2;TBP;H2AFX;CDC25C;CDC25A;CCNA2;CCNA1;DBF4;TFDP1;CCNE2;ESPL1;CCNE1;INCENP;BIRC5;MAPRE1;CDCA3;TTK;CENPA;AURKB;AURKA;PPP2CA;CCNB2;NPAT;CCNB1;FZR1;CDC45;CLSPN;BUB3;BUB1;CDKN2D;CDT1;XRCC6;CDKN2C;PLK1;CDC7;CDC6;NET1;CDK8;CENPE;WEE1;RPS6KB1;CDK4;CDK2;CDK1;MAD2L1
Pathways	Reactome_2016	Infectious disease Homo sapiens R-HSA-5663205	5.33769e-17	1.40595e-15	2.76768	103.703	RPL4;RPL30;RPL3;NUP107;NUP188;CCNT1;CCNH;PSMD8;RPS14;PSMD6;RPS17;PSMD7;PSMD5;RPL35;RCC1;RPL37;KPNA5;BTRC;KPNA2;RPL39;KPNA3;RPS12;SUPT16H;RPS9;MAP2K1;RPL21;LIG1;NUP93;CD8B;PSME3;PSME4;NUP98;RPL29;KPNB1;NUP205;PSMD12;SEH1L;PSMD11;PSMD14;AAAS;NUP160;UBB;NUP85;NUP88;MAP2K7;CPSF4;RPL41;XRCC6;XRCC4;NUP155;XRCC5;HMGA1;NUP153;RPL3L;RPS25;RPS27;RPL27A;NMT1;TAF4B;RPS20;FEN1;HSP90AB1;ELL;RPLP1;RPLP0;PSIP1;R…
Transcription	ENCODE_and_ChEA_Consensus_TFs_from_ChIP-X	SIX5 ENCODE	4.57734e-16	1.58681e-15	1.83833	64.9304	IPO13;NUP107;CLPB;POP1;GDE1;THYN1;SLC4A2;PHB2;CAPN15;CYB5D1;LSM10;TIAL1;CHEK2;DPF1;C19ORF57;STRA13;RTTN;CHAC2;KAT7;CEP97;BTRC;SKP2;CDK5RAP2;IFRD2;METTL3;BOLA1;SETMAR;IMP4;ESCO2;PASK;QTRTD1;KNSTRN;SCAMP3;EML6;SNHG12;CEP57L1;CLPP;ZW10;SUCLG1;RPL29;AURKAIP1;DUS3L;NUP205;CDCA3;SHMT2;MEPCE;MRPL19;CDCA8;IQGAP3;ARPP19;ZNF26;GSPT1;MRPL11;DHX30;DHX33;RDH10;DPH2;ZNF146;VTI1B;TOE1;HACE1;ZNF32;SUCO;MAD2L1BP;…
Transcription	ENCODE_and_ChEA_Consensus_TFs_from_ChIP-X	PBX3 ENCODE	5.51851e-16	1.85137e-15	1.7699	62.1824	RPL4;TCERG1;PANK2;ZNF174;MAML1;ARAF;HNRNPR;ENO1;GABPB1;WDR89;TSEN54;TXNDC16;DCAF7;UXT;IL4I1;PNN;ALKBH5;RPS6KA5;CREB3L4;GPBP1;CEP95;RTTN;KAT7;PKNOX1;PRKACA;CCDC94;ARL6IP6;PIH1D1;GLCE;NGDN;RFX2;RFX3;PASK;ZNF14;GTPBP1;GTPBP3;DDX39A;MTHFD1;SNHG12;MTHFD2;ARMC6;SARNP;SNORD104;ZNF714;FAM76B;NUP98;PRR11;ATF4;ASF1B;CDCA2;ANAPC15;CDCA3;RPN2;MEPCE;C12ORF65;SKA2;TMTC4;ATP5B;GRPEL1;SPATA5L1;ERI2;HIST1H3B;CDR2…
Pathways	Reactome_2016	G2/M DNA damage checkpoint Homo sapiens R-HSA-69473	1.0439e-16	2.69573e-15	7.08624	260.762	HIST1H2BN;BLM;HIST1H2BJ;HIST1H2BL;RNF8;BRCA1;BRIP1;WRN;CCNB1;YWHAQ;EXO1;CHEK2;CHEK1;UIMC1;RBBP8;TOPBP1;WHSC1;ATRIP;YWHAH;RFC5;BARD1;RFC3;RFC4;RFC2;RMI1;H2AFX;TOP3A;RPA1;MRE11A;RPA2;CDC25C;RNF168;WEE1;RPA3;UBE2V2;CDK1;UBE2N;HIST1H2BH;RAD1;DNA2;HIST1H2BB;RAD9B;HIST1H2BD;RHNO1;RAD9A
Ontologies	GO_Cellular_Component_2021	spindle (GO:0005819)	4.62993e-17	3.24095e-15	3.73495	140.477	PINX1;BUB1B;HNRNPU;KIF11;CCAR2;CDC20;NUDCD2;CDC27;NUSAP1;FBXO5;IKBKG;EMD;CKAP2L;HAUS3;KIF23;KIF22;TUBG2;TUBG1;EML1;KNSTRN;CCSAP;GEM;MZT2A;PSRC1;FAM161A;ESPL1;KIF2A;TBL1XR1;INCENP;KIFC1;MAK;BIRC5;ANAPC5;KIF2C;KIF20A;MAPRE1;CTDP1;HDAC3;DCUN1D5;ARL3;CUL3;KATNB1;TTK;AAAS;SKA3;SPATA5;TTL;SKA1;AURKB;SKA2;AURKA;TAF1D;KIF3B;SPATA5L1;PPP2R3C;KATNA1;ECT2;FAM83D;SPAG5;CBX3;ODAM;LIMK2;CBX1;PLK1;CDC7;CDC6;WAP…
Ontologies	GO_Cellular_Component_2021	U2-type spliceosomal complex (GO:0005684)	6.41548e-17	3.84929e-15	6.37107	237.547	ISY1;EIF4A3;CASC3;CWC27;PRPF19;EFTUD2;SNRNP70;SNRPD1;CWC22;TXNL4A;BCAS2;AQR;BUD31;PRPF40A;PLRG1;PRPF4;SNRPG;PPIE;SNRPE;SNRPF;SNRPB;SF3B2;SF3B3;RBM8A;SNU13;HTATSF1;PRPF8;ZMAT2;U2AF2;SF3A3;PPIL1;PRPF38A;SF3A2;CCDC12;CDC5L;LSM5;MAGOHB;LSM4;LSM3;LSM2;LSM8;XAB2;LSM7;SNRNP40;LSM6;PHF5A;MFAP1;BUD13;PRPF31
Transcription	ENCODE_and_ChEA_Consensus_TFs_from_ChIP-X	USF1 ENCODE	1.3235e-15	4.30138e-15	1.71226	58.6594	ATF1;IPO13;TCERG1;POP1;EIF4A3;THUMPD2;CISD2;ENO1;ENO2;SMC3;PTPDC1;TBK1;CREB3L4;STMN1;LONP1;ADNP2;CEP95;KAT7;DLEU2;PIH1D1;CMC2;NSMCE2;REV1;BOLA1;SETMAR;WDR75;IMP4;SCAMP3;WDR77;MRPS18C;ARMC1;DDX39A;SNORD104;XRN2;FAM76B;UQCRC2;TMEM126B;DUS3L;ATF4;RHNO1;OSER1;ANAPC13;SEH1L;CDCA4;DHX9;SHMT1;MEPCE;WDR62;LDHA;PRDX4;DHX33;PRKAR2B;DHX35;GRPEL2;FADD;HMOX2;ATG5;NAA50;PRELID1;MTERF3;SLC35E3;NFATC3;NR1D1;MEX3…
Pathways	Reactome_2016	APC/C-mediated degradation of cell cycle proteins Homo sapiens R-HSA-174143	2.19037e-16	5.38165e-15	6.42942	231.828	PSMD12;PSMD11;ANAPC15;PSMD14;BUB1B;AURKB;PSMA7;ANAPC10;AURKA;CDC20;PSMD8;PSMB6;PSMD6;FZR1;CCNB1;PSMD7;CDC23;PSMB5;PTTG1;UBB;PSMD5;PSMB3;CDC27;PSMB1;NEK2;FBXO5;BUB3;BTRC;SKP2;UBE2C;PLK1;CCNA2;PSMA5;CCNA1;PSMA3;PSMC6;PSMA1;PSMC3;PSMA2;PSME3;PSME4;CDK2;CDK1;ANAPC5;ANAPC1;ANAPC2;MAD2L1
Pathways	Reactome_2016	Regulation of mitotic cell cycle Homo sapiens R-HSA-453276	2.19037e-16	5.38165e-15	6.42942	231.828	PSMD12;PSMD11;ANAPC15;PSMD14;BUB1B;AURKB;PSMA7;ANAPC10;AURKA;CDC20;PSMD8;PSMB6;PSMD6;FZR1;CCNB1;PSMD7;CDC23;PSMB5;PTTG1;UBB;PSMD5;PSMB3;CDC27;PSMB1;NEK2;FBXO5;BUB3;BTRC;SKP2;UBE2C;PLK1;CCNA2;PSMA5;CCNA1;PSMA3;PSMC6;PSMA1;PSMC3;PSMA2;PSME3;PSME4;CDK2;CDK1;ANAPC5;ANAPC1;ANAPC2;MAD2L1
Pathways	Reactome_2016	Homologous DNA Pairing and Strand Exchange Homo sapiens R-HSA-5693579	2.2066e-16	5.38165e-15	14.6006	526.351	BLM;BRCA1;BRCA2;RAD51AP1;BRIP1;WRN;EXO1;CHEK1;RBBP8;TOPBP1;ATRIP;RFC5;BARD1;RFC3;RFC4;RFC2;RMI1;XRCC2;TOP3A;XRCC3;RPA1;RPA2;MRE11A;RAD51C;RAD51;RPA3;RAD1;DNA2;RAD9B;RHNO1;RAD9A
Pathways	Reactome_2016	Regulation of TP53 Activity Homo sapiens R-HSA-5633007	3.58452e-16	8.58329e-15	4.16071	147.975	SETD8;PHF20;SETD9;BRCA1;NOC2L;ING5;EXO1;CHEK2;CHEK1;AKT1;TOPBP1;RFC5;PRMT5;SUPT16H;USP7;PRKAB2;DAXX;RFC3;BRD1;RFC4;TBP;CSNK2A1;RFC2;RMI1;TOP3A;CCNA2;CCNA1;MAPKAPK5;DNA2;RHNO1;BLM;HDAC2;RNF34;TAF9;AURKB;AURKA;PPP2CA;BRIP1;WRN;UBB;TP53BP2;RBBP8;RBBP7;BRD7;ATRIP;BARD1;MBD3;BRPF3;RPA1;MRE11A;RPA2;SSRP1;MAPK14;MTOR;TPX2;RPA3;CDK2;CDK1;TAF4B;PIN1;MDM4;RAD1;TAF5;RAD9B;TAF4;RAD9A;CDK5R1
Pathways	Reactome_2016	Regulation of TP53 Activity through Phosphorylation Homo sapiens R-HSA-6804756	4.0199e-16	9.45394e-15	6.08657	215.769	BLM;TAF9;BRCA1;NOC2L;AURKB;AURKA;BRIP1;WRN;UBB;EXO1;CHEK2;CHEK1;RBBP8;TOPBP1;ATRIP;RFC5;BARD1;SUPT16H;RFC3;PRKAB2;RFC4;TBP;CSNK2A1;RFC2;RMI1;TOP3A;RPA1;MRE11A;RPA2;SSRP1;MAPK14;CCNA2;CCNA1;TPX2;RPA3;CDK2;TAF4B;PIN1;MAPKAPK5;MDM4;RAD1;DNA2;TAF5;TAF4;RAD9B;RHNO1;CDK5R1;RAD9A
Ontologies	GO_Biological_Process_2021	double-strand break repair (GO:0006302)	5.76924e-17	1.07219e-14	4.08685	152.813	DCLRE1B;DCLRE1A;FEN1;RIF1;MCM8;TONSL;HMGB2;NUCKS1;SMC5;SMC6;BRCA1;BRCA2;PRPF19;EME1;CHEK2;UIMC1;KPNA2;AP5S1;GEN1;PARP1;PARP2;RMI1;ACTR5;NSMCE2;SETMAR;LIG3;SPIDR;RNF168;MMS22L;SFPQ;RAD51C;UBE2V2;DNA2;BLM;PAXIP1;PSMD14;DDX1;RNF8;RAD54B;RAD51AP1;RECQL4;BRIP1;WRN;MTA1;SLX4;RNF138;RAD21;RBBP8;NHEJ1;BARD1;POLQ;XRCC6;XRCC4;KDM4D;XRCC5;XRCC2;XRCC3;RPA1;XRCC1;RPA2;MAD2L2;POLA1;PPP5C;RAD51;TDP2;TDP1;RFWD3;…
Pathways	Reactome_2016	Removal of licensing factors from origins Homo sapiens R-HSA-69300	6.31272e-16	1.45857e-14	7.26973	254.432	PSMD12;PSMD11;MCM7;PSMD14;MCM8;GMNN;MCM10;PSMA7;PSMD8;ORC5;PSMB6;ORC4;PSMD6;FZR1;PSMD7;ORC6;PSMB5;ORC1;UBB;PSMD5;PSMB3;ORC3;ORC2;PSMB1;CDT1;CDC6;CCNA2;PSMA5;CCNA1;PSMA3;PSMC6;PSMA1;PSMC3;PSMA2;PSME3;PSME4;CDK2;MCM3;MCM4;MCM5;MCM6;MCM2
Ontologies	GO_Biological_Process_2021	mitotic sister chromatid segregation (GO:0000070)	1.01508e-16	1.81662e-14	5.62941	207.311	NCAPG2;PINX1;KIF14;SMC4;SMC2;CDC23;CHMP1A;NUSAP1;SPDL1;CEP55;DLGAP5;CSNK2A1;KIF23;KIF22;TUBG2;SMC1A;TUBG1;KNSTRN;PSRC1;ESPL1;KIFC1;ZW10;KIF2C;KPNB1;SEH1L;CUL3;MIS12;VPS4A;CDCA8;NCAPG;PDS5A;NCAPH;NSL1;CCNB1;DSN1;RAD21;NAA50;SPAG5;NCAPH2;PLK1;NDC80;ZWINT;REC8;CENPE;KIF18A;KIF18B;PRC1;CENPK;CDK1;PHF13;NCAPD2;NCAPD3;RAN
Pathways	Reactome_2016	Assembly of the pre-replicative complex Homo sapiens R-HSA-68867	1.01663e-15	2.30845e-14	7.68944	265.457	PSMD12;PSMD11;MCM7;PSMD14;MCM8;GMNN;PSMA7;PSMD8;ORC5;PSMB6;ORC4;PSMD6;PSMD7;ORC6;PSMB5;ORC1;UBB;PSMD5;PSMB3;ORC3;ORC2;PSMB1;E2F1;E2F2;E2F3;CDT1;CDC6;PSMA5;PSMA3;PSMC6;PSMA1;PSMC3;PSMA2;PSME3;PSME4;MCM3;MCM4;MCM5;MCM6;MCM2
Pathways	Reactome_2016	Presynaptic phase of homologous DNA pairing and strand exchange Homo sapiens R-HSA-5693616	1.48956e-15	3.325e-14	15.0161	512.654	BLM;BRCA1;BRCA2;BRIP1;WRN;EXO1;CHEK1;RBBP8;TOPBP1;ATRIP;RFC5;BARD1;RFC3;RFC4;RFC2;RMI1;XRCC2;TOP3A;RPA1;RPA2;MRE11A;RAD51C;RAD51;RPA3;RAD1;DNA2;RAD9B;RHNO1;RAD9A
Ontologies	GO_Biological_Process_2021	mRNA 3'-end processing (GO:0031124)	2.04396e-16	3.52729e-14	6.87741	248.457	SLBP;ZNF473;AHCYL1;RBM8A;POLDIP3;EIF4A3;CSTF2;SRSF1;U2AF1;CASC3;LSM11;U2AF2;MAGOH;POLR2D;CSTF1;LEO1;RPRD1B;SRSF11;CPSF4;CHTOP;CPSF7;CPSF6;CPSF1;ALYREF;CPSF3;SSU72;THOC1;UPF3B;THOC2;MAGOHB;THOC7;SRRM1;THOC6;WDR33;NUDT21;DDX39A;DDX39B;SARNP;SRSF2;SRSF3;TUT1;SRSF4;RNPS1;SRSF7;SRSF9
Transcription	ENCODE_and_ChEA_Consensus_TFs_from_ChIP-X	FLI1 ENCODE	1.57713e-14	4.97034e-14	2.05588	65.3371	OXNAD1;ISCA1;NUP107;TXNL4B;ARL6IP1;ARPC5L;HJURP;ATP5C1;THUMPD3;SMC6;WDR89;PHB2;IPO4;CCAR2;TMEM143;TXN2;PSMD8;GLE1;RPS14;IPO8;TATDN1;CWC22;KAT7;RPL37;GEN1;NOM1;VPS33B;RFX3;UBE4A;WRNIP1;CYB561A3;TRAIP;DDX39B;TMEM258;TMEM138;SLC9A8;PPIF;TBPL1;CCDC86;SNRPE;PPIH;SNRPC;AURKAIP1;PPID;SNRPB;IPPK;SEH1L;GSTCD;NOP2;NOLC1;AAAS;STK4;UQCRH;ORC5;LDHA;PPP4C;NDOR1;ORC1;GRPEL2;GAR1;ZSCAN12;TASP1;BRIX1;MDN1;COX10;P…
Pathways	Reactome_2016	Nucleotide Excision Repair Homo sapiens R-HSA-5696398	2.39526e-15	5.2576e-14	5.01349	168.781	ISY1;ELL;CCNH;PRPF19;SUMO3;RUVBL1;NFRKB;POLE;HMGN1;RFC5;USP7;AQR;RFC3;RFC4;LIG1;RFC1;PARP1;RFC2;PARP2;ACTR5;USP45;LIG3;RAD23A;RAD23B;PIAS1;UBE2V2;PPIE;ZNF830;INO80C;PCNA;UBB;POLD1;POLR2C;POLR2D;POLR2E;POLR2H;POLR2I;POLR2J;POLR2L;UBE2I;RPA1;XRCC1;RPA2;GTF2H4;CUL4A;COPS3;XAB2;ERCC3;UVSSA;POLE2;RPA3;UBE2N;TCEA1
Pathways	KEGG_2021_Human	DNA replication	6.1618e-16	6.44935e-14	18.1194	634.597	PRIM2;FEN1;RNASEH2B;PCNA;RNASEH2A;MCM7;PRIM1;POLD1;POLE;RFC5;RFC3;RFC4;LIG1;RFC1;RFC2;RPA1;RPA2;POLA1;POLA2;POLE2;RPA3;POLE3;MCM3;MCM4;MCM5;DNA2;MCM6;MCM2
Pathways	WikiPathway_2021_Human	G1 to S cell cycle control WP45	8.68037e-16	6.9071e-14	8.09544	280.752	PRIM2;PCNA;MCM7;CCNH;PRIM1;ORC5;ORC4;CCNB1;ORC6;CDC45;ORC1;CREB3L4;ORC3;ORC2;E2F1;E2F2;E2F3;POLE;CDKN2D;CDKN2C;RPA1;RPA2;CDC25A;CCNA1;POLA2;WEE1;TFDP1;CCNE2;CCNE1;CDK4;RPA3;POLE2;CDK2;MCM3;CDK1;MCM4;MCM5;MCM6;MCM2
Transcription	ENCODE_and_ChEA_Consensus_TFs_from_ChIP-X	NELFE ENCODE	2.31203e-14	7.0721e-14	3.03759	95.3743	RPL3;HSP90AB1;ARL6IP1;TFRC;RPLP1;RPLP0;AMD1;HIST2H2AB;HMGB2;ZCCHC17;TUBA1B;PNP;STMN1;NUSAP1;HIST1H2AE;RCC1;HIST1H2AD;HIST1H1E;CEP95;OIP5;GLUL;RPL39;HIST1H2AC;HIST1H2AB;HIST1H1C;SNORA70;RPS9;TPI1;HIST1H2AI;NUP133;H2AFZ;H2AFX;TTI2;SLC7A5;SNHG12;THAP7;SNORD104;SRSF2;SRSF3;UQCRC2;HIST1H2BG;GAS5;SRSF7;GAPDH;ATF4;SNORA64;NUFIP2;HIST1H2BJ;POLDIP3;RPL12;HIST1H2BL;MEPCE;ODC1;GNAI3;SLC1A5;LIN7C;MRPL20;RNU1…
Pathways	Reactome_2016	Transcriptional regulation by small RNAs Homo sapiens R-HSA-5578749	4.47986e-15	9.67208e-14	6.86518	226.82	HIST1H2BN;NUP205;NUP107;SEH1L;NUP188;HIST1H2BJ;HIST1H2BL;AAAS;NUP160;IPO8;HIST1H3A;NUP85;POLR2C;POLR2D;POLR2E;HIST1H2AD;NUP43;NUP88;POLR2H;POLR2I;RAE1;POLR2J;HIST1H2AC;HIST1H2AB;POLR2L;NDC1;NUP133;NUP155;H2AFZ;H2AFX;NUP153;NUP93;HIST2H3A;AGO2;NUP35;HIST1H2BH;NUP98;HIST1H2BB;HIST1H2BD;RAN;NUP37
Pathways	Reactome_2016	Mitochondrial translation elongation Homo sapiens R-HSA-5389840	4.65791e-15	9.8943e-14	5.9939	197.8	GFM1;MRPS35;MRPS14;MRPS36;MRPS11;MRPL19;MRPS34;MRPS31;MRPL16;MRPL39;MRPL35;MRPL13;MRPL32;MRPL54;MRPL10;MRPL55;MRPL11;MRPL4;MRPL3;MRPL20;MRPL2;MRPL40;MRPL1;ICT1;MRPL9;CHCHD1;MRPS28;PTCD3;GADD45GIP1;TSFM;MRPS26;MRPS22;MRPS18A;MRPL28;MRPL47;MRPS7;MRPL46;MRPS18C;MRPL44;MRPL22;MRPL30;MRPS9;MRPL50;MRPL51;AURKAIP1
Ontologies	GO_Cellular_Component_2021	microtubule cytoskeleton (GO:0015630)	2.70184e-15	1.41847e-13	2.68396	90.0329	BUB1B;CCAR2;CDC20;RASSF1;RUSC1;KIF5C;KIF5B;CDC27;AKT1;KIF21A;FBXO5;GTSE1;CDK5RAP3;CDK5RAP2;GAS2L3;EML1;MAP7D2;ANAPC5;KIF20A;KIF20B;DCUN1D5;SHMT2;ARL3;PIK3R4;HMMR;SPATA5;NDRG1;SKA1;CCNB2;SPATA5L1;KIF3B;ATXN7;FAM83D;MARK1;CBX3;PLK1;CBX1;TBCA;CCT6A;TPX2;KIF18A;KIF18B;FES;MMS19;TUBGCP3;CEP57;SPEF1;PINX1;KIF14;KIF11;KIF15;ACTR1A;TUBA1B;KIF19;NUDCD2;KIF1C;KIF1B;DNM1L;EMD;CCT3;CCT2;TUBB;CKAP2;HAUS3;KIF2…
Ontologies	GO_Cellular_Component_2021	chromosome (GO:0005694)	3.11176e-15	1.45216e-13	3.85496	128.77	TOP2A;RIF1;RRP1;PINX1;HMGB2;HNRNPU;SMC5;SMC6;BRCA1;CTCF;MKI67;NOC2L;SMC3;SMC2;RCC1;KAT7;TOPBP1;DNTTIP2;DYRK1B;SETMAR;ESCO2;SMC1A;ETV4;SPIDR;GNL3;FANCD2;INCENP;NCL;POLR1B;MSH5;CCDC86;BIRC5;CLOCK;RHNO1;BLM;CDCA2;NCAPG;PDS5A;CENPB;RAD51AP1;RECQL4;SYCE2;WRN;RAD21;BMS1;EXOSC9;PES1;EXOSC8;BRIX1;XRCC4;KRR1;RRP1B;MLH1;PUM3;WAPL;BYSL;MAD2L2;BOP1;CENPE;RSL1D1;RAD51;CENPH;UVSSA;MPHOSPH10;INTS7;NCAPD2;RAD1;T…
Transcription	ENCODE_and_ChEA_Consensus_TFs_from_ChIP-X	USF2 ENCODE	5.14244e-14	1.52804e-13	1.81866	55.6487	ATF1;TCERG1;POP1;THUMPD2;THUMPD3;CISD2;SMC3;PTPDC1;TBK1;RPS6KA5;CHEK2;STMN1;LONP1;ADNP2;CEP95;KAT7;DLEU2;PKNOX1;XYLB;NSMCE2;REV1;IMP4;SCAMP3;WDR77;MRPS18C;SLC5A6;DEPDC1B;DDX39A;PSME3;SNORD104;XRN2;FAM76B;TMEM126B;ATF4;RHNO1;OSER1;ANAPC13;SEH1L;DHX9;SHMT1;MEPCE;WDR62;LDHA;PRDX4;DHX35;FADD;ATG5;NAA50;PRELID1;MTERF3;SLC35E3;NFATC3;NR1D1;MEX3D;ANLN;HNRNPM;HNRNPD;MMS19;SFXN2;AVL9;CC2D1B;CEP57;LIN54;FE…
Pathways	Reactome_2016	Mitotic Prophase Homo sapiens R-HSA-68875	7.32264e-15	1.53078e-13	4.91737	160.049	NUP107;NUP188;SETD8;NCAPG2;SMC4;SMC2;LMNB1;ENSA;HIST1H2AD;EMD;HIST1H2AC;HIST1H2AB;TMPO;NDC1;NUP133;H2AFZ;H2AFX;VRK1;MASTL;NUP93;HIST2H3A;HIST1H2BH;NUP98;HIST1H2BB;HIST1H2BD;HIST1H2BN;RAB1A;NUP205;SEH1L;HIST1H2BJ;RAB1B;HIST1H2BL;AAAS;ARPP19;NUP160;PPP2CA;CCNB2;CCNB1;HIST1H3A;NUP85;NUP88;NUP43;RAE1;NUP155;NCAPH2;PLK1;NUP153;PPP2R2D;CDK1;NUP35;NCAPD3;NUP37
Pathways	Reactome_2016	Switching of origins to a post-replicative state Homo sapiens R-HSA-69052	8.21065e-15	1.6636e-13	6.91925	224.415	PSMD12;PSMD11;MCM7;PSMD14;MCM8;PSMA7;PSMD8;ORC5;PSMB6;ORC4;PSMD6;FZR1;PSMD7;ORC6;PSMB5;ORC1;UBB;PSMD5;PSMB3;ORC3;ORC2;PSMB1;CDT1;CDC6;CCNA2;PSMA5;CCNA1;PSMA3;PSMC6;PSMA1;PSMC3;PSMA2;PSME3;PSME4;CDK2;MCM3;MCM4;MCM5;MCM6;MCM2
Pathways	Reactome_2016	Orc1 removal from chromatin Homo sapiens R-HSA-68949	8.21065e-15	1.6636e-13	6.91925	224.415	PSMD12;PSMD11;MCM7;PSMD14;MCM8;PSMA7;PSMD8;ORC5;PSMB6;ORC4;PSMD6;FZR1;PSMD7;ORC6;PSMB5;ORC1;UBB;PSMD5;PSMB3;ORC3;ORC2;PSMB1;CDT1;CDC6;CCNA2;PSMA5;CCNA1;PSMA3;PSMC6;PSMA1;PSMC3;PSMA2;PSME3;PSME4;CDK2;MCM3;MCM4;MCM5;MCM6;MCM2
Transcription	ENCODE_and_ChEA_Consensus_TFs_from_ChIP-X	CHD1 ENCODE	7.01329e-14	2.02606e-13	2.0173	61.1009	TCERG1;ISCA1;ARPC5L;BCCIP;HNRNPU;THUMPD3;GABPB1;EPRS;SMC3;BZW2;CWC27;BZW1;NARS;PPP1CC;RAVER1;SLC25A40;KNTC1;PKNOX1;RPL39;PPFIA3;ARL6IP6;SUPT16H;USP7;DGAT2;CSNK2A1;IST1;USP3;CMC2;SLC30A5;DYRK1A;HCFC1;DPM1;SNHG12;EWSR1;SNORD104;MADD;SRSF2;YME1L1;HIST1H2BH;ANAPC13;SLBP;PAXIP1;RPN2;CUL2;DCUN1D1;NMD3;NRF1;PDS5A;UQCRH;BLOC1S6;LDHA;HNRNPDL;STK35;TP53BP2;HIST1H3F;IP6K1;RBM10;ZC3H15;MARK2;BTF3;FANCI;IVNS1…
Pathways	Reactome_2016	Telomere Maintenance Homo sapiens R-HSA-157579	1.0508e-14	2.09681e-13	8.11592	261.224	HIST1H2BN;PRIM2;FEN1;PCNA;HIST1H2BJ;PRIM1;HIST1H2BL;RUVBL2;POLD1;RUVBL1;HIST1H2AD;POLE;HIST1H2AC;HIST1H2AB;RFC5;RFC3;ACD;RFC4;LIG1;RFC1;RFC2;H2AFZ;H2AFX;RPA1;RPA2;POLA1;POLA2;DKC1;POLE2;RPA3;POT1;HIST1H2BH;DNA2;HIST1H2BB;HIST1H2BD;WRAP53
Pathways	Reactome_2016	Gap-filling DNA repair synthesis and ligation in TC-NER Homo sapiens R-HSA-6782210	1.23017e-14	2.41811e-13	7.67552	245.84	ISY1;PCNA;CCNH;PRPF19;UBB;POLD1;POLR2C;POLR2D;POLR2E;POLR2H;POLR2I;POLE;POLR2J;HMGN1;POLR2L;RFC5;USP7;RFC3;AQR;RFC4;LIG1;RFC1;RFC2;RPA1;RPA2;XRCC1;LIG3;GTF2H4;CUL4A;XAB2;ERCC3;POLE2;RPA3;UVSSA;PPIE;TCEA1;ZNF830
Pathways	KEGG_2021_Human	RNA transport	3.67084e-15	2.88161e-13	3.52773	117.256	NUP107;POP7;NXT1;NUP188;POP1;GEMIN2;RPP30;EIF4A3;CASC3;NXT2;GLE1;PNN;XPO1;SUMO3;MAGOH;XPO5;RPP38;NDC1;UPF2;EIF5B;PRMT5;UPF1;NUP133;PABPC4;THOC1;THOC2;RANGAP1;SENP2;THOC7;SRRM1;THOC6;NUP93;DDX19B;DDX39B;GEMIN4;GEMIN5;GEMIN6;GEMIN7;NUP98;KPNB1;NUP58;NUP205;SEH1L;RBM8A;NMD3;AAAS;NUP160;NUP85;TGS1;EIF4EBP1;SMN2;NUP88;NUP43;RAE1;PAIP1;EIF2B5;EIF2B3;EIF2B2;UBE2I;NUP155;ALYREF;UPF3B;NUP153;MAGOHB;EIF2S1…
Ontologies	GO_Biological_Process_2021	cellular response to DNA damage stimulus (GO:0006974)	1.75806e-15	2.92929e-13	2.63726	89.5999	RIF1;NUDT1;SMC5;SMC6;PARK7;TRIM28;CHEK2;HMCES;CHEK1;FBXO6;WDHD1;LIG1;USP3;METTL3;WDR76;INIP;TRAIP;MSH6;MSH2;PSME4;TIMELESS;BLM;DCUN1D5;FBXO45;PDS5A;RAD51AP1;WNT1;ATRIP;BARD1;CBX5;NEK4;XRCC5;CBX3;FANCL;TREX1;XRCC2;XRCC3;CBX1;FANCA;NFATC2;FANCC;FANCG;FAM111A;POLA1;TDP1;UBE2T;CDK1;MMS19;RAD9B;RAD18;RAD9A;TOP2A;FEN1;MCM7;MCM8;OGG1;SUV39H1;MCM10;BRCA1;AATF;EXO1;CASP2;IKBKG;TOPBP1;RFC5;UPF1;RFC3;RFC4;P…
Pathways	Reactome_2016	HIV Infection Homo sapiens R-HSA-162906	2.14825e-14	4.16065e-13	3.12018	98.197	FEN1;NUP107;ELL;NUP188;CCNT1;CCNH;PSIP1;PSMD8;PSMD6;PSMD7;XPO1;PSMD5;RCC1;NELFB;BTRC;NDC1;SUPT16H;TBP;LIG1;NUP133;RANGAP1;NUP93;PSMA5;PSMA3;PSMA1;CD8B;PSMA2;PSME3;PSME4;NUP98;KPNB1;GTF2A1;NUP205;PSMD12;GTF2A2;SEH1L;CTDP1;PSMD11;PSMD14;VPS4A;TAF9;AAAS;PSMA7;NUP160;PSMB6;PSMB5;UBB;NUP85;PSMB3;POLR2C;PSMB1;POLR2D;AP2S1;POLR2E;NUP88;TCEB1;NUP43;POLR2H;POLR2I;RAE1;POLR2J;POLR2L;RANBP1;XRCC6;RNGTT;XRCC…
Ontologies	GO_Biological_Process_2021	regulation of signal transduction by p53 class mediator (GO:1901796)	2.64104e-15	4.25383e-13	3.92578	131.779	PHF20;SETD9;PAK1IP1;BRCA1;NOC2L;ING5;ING2;EXO1;CHEK2;CHEK1;AKT1;RPL37;TOPBP1;CDK5RAP3;RFC5;PRMT5;DAXX;PRKAB2;SUPT16H;USP7;RFC3;RFC4;TBP;CSNK2A1;RFC2;RMI1;TOP3A;MAPKAPK5;DNA2;RHNO1;BLM;HDAC2;RNF34;NOP2;TAF9;AURKB;AURKA;BRIP1;WRN;TP53BP2;RBBP8;RBBP7;BRD7;ATRIP;BARD1;MBD3;TAF15;RPA1;RPA2;SSRP1;MAPK14;MTOR;TPX2;BOP1;RPA3;CDK2;CDK1;PIN1;TAF4B;MDM4;RPS20;RAD1;TAF5;RAD9B;TAF4;RAD9A;CDK5R1
Pathways	Reactome_2016	Mitochondrial translation Homo sapiens R-HSA-5368287	2.3797e-14	4.54212e-13	5.4309	170.363	GFM1;MRPS35;MRPS14;MRPS36;MRPS11;MRPL19;MRPS34;MRPS31;MRPL16;MRPL39;MRPL35;MRPL13;MRPL32;MRPL54;MRPL10;MRPL55;MRPL11;MRPL4;MRPL3;MRPL20;MRPL2;MRPL40;MRPL1;ICT1;MRPL9;CHCHD1;MRPS28;PTCD3;GADD45GIP1;TSFM;MRPS26;MRPS22;MRPS18A;MRPL28;MRPL47;MRPS7;MRPL46;MRPS18C;MRPL44;MRPL22;MRPL30;MRPS9;MRPL50;MRPL51;AURKAIP1;MRRF
Pathways	Reactome_2016	Mitochondrial translation termination Homo sapiens R-HSA-5419276	2.74702e-14	5.16833e-13	5.71206	178.363	MRPS35;MRPS14;MRPS36;MRPS11;MRPL19;MRPS34;MRPS31;MRPL16;MRPL39;MRPL35;MRPL13;MRPL32;MRPL54;MRPL10;MRPL55;MRPL11;MRPL4;MRPL3;MRPL20;MRPL2;MRPL40;MRPL1;ICT1;MRPL9;CHCHD1;MRPS28;PTCD3;GADD45GIP1;MRPS26;MRPS22;MRPS18A;MRPL28;MRPL47;MRPS7;MRPL46;MRPS18C;MRPL44;MRPL22;MRPL30;MRPS9;MRPL50;MRPL51;AURKAIP1;MRRF
Pathways	Reactome_2016	Extension of Telomeres Homo sapiens R-HSA-180786	3.00651e-14	5.57687e-13	23.7816	740.45	RFC5;PRIM2;FEN1;RFC3;PCNA;RFC4;LIG1;RFC1;RFC2;PRIM1;RPA1;RPA2;POLA1;POLA2;DKC1;POLD1;RUVBL2;RPA3;POLE2;RUVBL1;DNA2;POLE;WRAP53
Pathways	Reactome_2016	Cellular responses to stress Homo sapiens R-HSA-2262752	3.10575e-14	5.68093e-13	2.48727	77.3615	C11ORF73;NUP107;NUP188;CCAR2;ETS2;TXN2;RPS6KA3;CDC23;CDC27;HIST1H2AD;HIST1H2AC;HIST1H2AB;PRKAB2;ATG9A;NUP93;HIST2H3A;CCNE2;CCNE1;ERF;MAPKAPK5;ANAPC5;HIST1H2BH;NUP98;FKBP4;HIST1H2BB;ANAPC1;HIST1H2BD;ANAPC2;NUP205;ANAPC15;SEH1L;CUL2;PIK3R4;AAAS;ANAPC10;NUP160;PRDX3;BAG4;HIST1H3A;UBB;NUP85;NUP88;MAP2K7;ATG5;HSPA9;HSPA8;ACD;NUP155;CBX4;UBE2C;HSPA4;CBX2;HMGA1;NUP153;MOV10;H1F0;IL6;RHEB;SP1;CDK4;CDK2;E…
Pathways	Reactome_2016	rRNA modification in the nucleus Homo sapiens R-HSA-6790901	3.9797e-14	7.17981e-13	7.88804	243.385	NOP2;HEATR1;FCF1;NOC4L;THUMPD1;WDR43;RRP9;FBL;TRMT112;RPS14;BMS1;DHX37;GAR1;UTP20;RPS2;UTP14A;DCAF13;UTP15;NOP56;RPS9;WDR36;NOP58;NOP14;UTP3;KRR1;WDR75;IMP4;UTP11L;UTP18;RCL1;TBL3;CIRH1A;DKC1;MPHOSPH10;NOL11
Ontologies	GO_Biological_Process_2021	anaphase-promoting complex-dependent catabolic process (GO:0031145)	4.65791e-15	7.26032e-13	5.9939	197.8	PSMD12;ANAPC15;PSMD11;PSMD14;CUL3;BUB1B;ANAPC10;AURKB;PSMA7;AURKA;CDC20;PSMD8;PSMB6;PSMD6;CCNB1;FZR1;CDC23;PSMD7;PSMB5;PTTG1;UBB;PSMD5;PSMB3;CDC27;PSMB1;FBXO5;BUB3;SKP2;UBE2C;PLK1;PSMA5;PSMA3;PSMC6;PSMA1;PSMC3;PSMA2;UBE2S;PSME3;PSME4;CDK2;CDK1;ANAPC5;ANAPC1;ANAPC2;MAD2L1
Pathways	Reactome_2016	Regulation of APC/C activators between G1/S and early anaphase Homo sapiens R-HSA-176408	5.37208e-14	9.56085e-13	5.89191	180.027	PSMD12;PSMD11;ANAPC15;PSMD14;BUB1B;PSMA7;ANAPC10;CDC20;PSMD8;PSMB6;PSMD6;FZR1;CCNB1;PSMD7;CDC23;PSMB5;UBB;PSMD5;PSMB3;CDC27;PSMB1;FBXO5;BUB3;BTRC;UBE2C;PLK1;CCNA2;PSMA5;CCNA1;PSMA3;PSMC6;PSMA1;PSMC3;PSMA2;PSME3;PSME4;CDK2;CDK1;ANAPC5;ANAPC1;ANAPC2;MAD2L1
Ontologies	GO_Biological_Process_2021	RNA splicing (GO:0008380)	1.05167e-14	1.58803e-12	5.19807	167.304	TCERG1;DBR1;GEMIN2;USP39;CCAR2;PTBP1;SYNCRIP;SNRPD1;RSRC1;KHSRP;MAGOH;DHX15;SNRNP35;TXNL4A;BCAS2;SRRM1;PRPF4;SFPQ;DDX39B;SNRPG;SRSF2;SRSF4;SNRNP25;SNRPF;HNRNPH3;SRSF7;SNRPB;SF3B2;SF3B3;RBM8A;U2AF1;PRPF8;PPP2CA;TRA2B;SMNDC1;SRSF10;SRSF11;IVNS1ABP;SF3A3;MAGOHB;LSM4;SRPK1;SNRNP40;LSM6;WT1;MPHOSPH10;RNPS1;SNRNP48;CDK12
Pathways	Reactome_2016	mRNA 3'-end processing Homo sapiens R-HSA-72187	1.03417e-13	1.79211e-12	8.72419	260.853	RBM8A;POLDIP3;EIF4A3;SRSF1;CSTF2;U2AF1;CASC3;U2AF2;MAGOH;CSTF1;SRSF11;CPSF7;CHTOP;CPSF1;CPSF3;ALYREF;THOC1;UPF3B;THOC2;THOC7;SRRM1;THOC6;NUDT21;DDX39A;DDX39B;SARNP;SRSF2;SRSF3;SRSF4;RNPS1;SRSF7;SRSF9
Pathways	Reactome_2016	Post-Elongation Processing of Intron-Containing pre-mRNA Homo sapiens R-HSA-112296	1.03417e-13	1.79211e-12	8.72419	260.853	RBM8A;POLDIP3;EIF4A3;SRSF1;CSTF2;U2AF1;CASC3;U2AF2;MAGOH;CSTF1;SRSF11;CPSF7;CHTOP;CPSF1;CPSF3;ALYREF;THOC1;UPF3B;THOC2;THOC7;SRRM1;THOC6;NUDT21;DDX39A;DDX39B;SARNP;SRSF2;SRSF3;SRSF4;RNPS1;SRSF7;SRSF9
Transcription	ENCODE_and_ChEA_Consensus_TFs_from_ChIP-X	FOS ENCODE	6.48699e-13	1.82337e-12	1.9822	55.628	ISCA2;TCERG1;HJURP;CCT6P1;HNRNPR;TMEM97;TTF2;DCAF7;CDC23;RPS6KA5;CHEK2;KHSRP;RUVBL1;HIST1H2AD;ZNF689;KAT7;SMCO4;FBXO5;PRKACA;ZNF687;KPNA2;MAF1;CCDC94;TMPO;HIST1H2AB;TLE3;TBCCD1;HIST1H2AK;NGDN;SLC11A2;ATG9A;UBALD2;GTPBP1;ILF2;THOC6;ARMC1;DDX39A;FAM161A;MTHFD2;SARNP;SNORD104;THAP9;DNAJB11;ANAPC5;PRR12;PRR11;SNRPA;KPNB1;HIST1H2BD;ASF1B;ATF4;CDCA2;CDCA3;RPN2;GLO1;HMMR;SKA2;TMTC4;EFNB2;STIP1;ATP5B;TME…
Pathways	Reactome_2016	Mitochondrial translation initiation Homo sapiens R-HSA-5368286	1.54564e-13	2.64365e-12	5.44407	160.59	MRPS35;MRPS14;MRPS36;MRPS11;MRPL19;MRPS34;MRPS31;MRPL16;MRPL39;MRPL35;MRPL13;MRPL32;MRPL54;MRPL10;MRPL55;MRPL11;MRPL4;MRPL3;MRPL20;MRPL2;MRPL40;MRPL1;ICT1;MRPL9;CHCHD1;MRPS28;PTCD3;GADD45GIP1;MRPS26;MRPS22;MRPS18A;MRPL28;MRPL47;MRPS7;MRPL46;MRPS18C;MRPL44;MRPL22;MRPL30;MRPS9;MRPL50;MRPL51;AURKAIP1
Ontologies	GO_Biological_Process_2021	translational termination (GO:0006415)	1.96257e-14	2.87368e-12	5.19676	164.02	MRPS35;MRPS14;MRPS36;MRPS11;MRPL19;MRPS34;MRPL16;MRPS31;MRPL39;MRPL35;MRPL13;MRPL32;GSPT1;MRPL10;MRPL54;MRPL11;MRPL55;MRPL4;MRPL3;TRMT112;MRPL20;MRPL2;MTRF1;MRPL1;MRPL40;MRPL9;CHCHD1;MRPS28;GADD45GIP1;PTCD3;MRPS26;MRPS22;MRPS18A;MRPL28;MRPL47;ERAL1;MRPS7;MRPL46;MRPL44;MRPS18C;MRPL22;MRPL30;MRPL50;MRPS9;MRPL51;ETF1;AURKAIP1;MRRF
Ontologies	GO_Molecular_Function_2021	single-stranded DNA binding (GO:0003697)	6.24065e-15	2.99551e-12	5.30668	173.569	MCM7;MCM8;HMGB2;HNRNPU;NUCKS1;MCM10;PARK7;SMC6;BRCA2;HMCES;LONP1;TOP3A;SETMAR;RAD23A;WBP11;RAD23B;NEIL3;MSH2;MCM3;MCM4;POT1;MCM5;MAPT;MCM6;MCM2;BLM;DHX9;RTF1;HSPD1;RAD51AP1;CDC45;RNF138;DHX36;POLR2D;RBBP8;POLR2H;TREX1;RPA1;RPA2;MLH1;FAM111A;POLA1;RAD51;TDP2;FUBP1;TDP1;RPA3;NUP35;SSBP2
Pathways	Reactome_2016	Activation of APC/C and APC/C:Cdc20 mediated degradation of mitotic proteins Homo sapiens R-HSA-176814	1.85876e-13	3.13844e-12	5.92902	173.801	PSMD12;PSMD11;ANAPC15;PSMD14;BUB1B;PSMA7;ANAPC10;CDC20;PSMD8;PSMB6;PSMD6;CCNB1;PSMD7;CDC23;PSMB5;PTTG1;UBB;PSMD5;PSMB3;CDC27;PSMB1;NEK2;BUB3;UBE2C;PLK1;CCNA2;PSMA5;CCNA1;PSMA3;PSMC6;PSMA1;PSMC3;PSMA2;PSME3;PSME4;CDK1;ANAPC5;ANAPC1;ANAPC2;MAD2L1
Pathways	Reactome_2016	AURKA Activation by TPX2 Homo sapiens R-HSA-8854518	1.9097e-13	3.18363e-12	6.12997	179.526	CEP57;HMMR;AURKA;ACTR1A;HAUS8;PRKAR2B;CNTRL;CEP72;NEK2;CEP192;PRKACA;PCNT;CEP76;CDK5RAP2;CEP78;PLK4;HSP90AA1;CEP135;ODF2;TUBB;NDE1;CEP152;PLK1;HAUS4;HAUS3;HAUS6;HAUS5;TUBG1;TUBB4B;CKAP5;HAUS2;HAUS1;TPX2;NEDD1;CENPJ;CDK1;CEP63;MAPRE1;PAFAH1B1
Ontologies	GO_Biological_Process_2021	G2/M transition of mitotic cell cycle (GO:0000086)	2.53967e-14	3.60932e-12	4.19332	131.268	CEP57;CCNH;KDM8;FOXM1;ACTR1A;CHEK2;CNTRL;ENSA;NEK2;BTRC;PRKACA;SKP2;CDK5RAP2;HSP90AA1;BORA;CEP135;TUBB;HAUS4;HAUS3;HAUS6;HAUS5;CDC25C;MASTL;TUBG1;CKAP5;CDC25A;HAUS2;HAUS1;CCNA2;MELK;CEP63;MAPRE1;PAFAH1B1;KHDRBS1;PKMYT1;ARPP19;AURKA;CCNB2;CCNB1;HAUS8;PRKAR2B;CEP72;CEP192;PCNT;CEP76;CEP78;PLK4;ODF2;CEP152;NDE1;PLK1;TUBB4B;NEDD1;WEE1;CENPJ;CDK2;CDK1;FBXL6
Pathways	Reactome_2016	Deposition of new CENPA-containing nucleosomes at the centromere Homo sapiens R-HSA-606279	2.26851e-13	3.68843e-12	8.28748	241.286	HIST1H2BN;HIST1H2BJ;HIST1H2BL;HJURP;CASC5;CENPA;CENPC;MIS18BP1;RUVBL1;HIST1H2AD;STRA13;OIP5;RBBP7;HIST1H2AC;HIST1H2AB;CENPU;CENPW;H2AFZ;H2AFX;MIS18A;CENPH;CENPI;CENPK;CENPL;CENPM;HIST1H2BH;CENPN;CENPO;HIST1H2BB;CENPP;CENPQ;HIST1H2BD
Pathways	Reactome_2016	Nucleosome assembly Homo sapiens R-HSA-774815	2.26851e-13	3.68843e-12	8.28748	241.286	HIST1H2BN;HIST1H2BJ;HIST1H2BL;HJURP;CASC5;CENPA;CENPC;MIS18BP1;RUVBL1;HIST1H2AD;STRA13;OIP5;RBBP7;HIST1H2AC;HIST1H2AB;CENPU;CENPW;H2AFZ;H2AFX;MIS18A;CENPH;CENPI;CENPK;CENPL;CENPM;HIST1H2BH;CENPN;CENPO;HIST1H2BB;CENPP;CENPQ;HIST1H2BD
Pathways	Reactome_2016	SUMOylation of DNA replication proteins Homo sapiens R-HSA-4615885	2.3064e-13	3.70431e-12	10.0077	291.204	TOP2A;TOP2B;NUP205;PCNA;NUP107;SEH1L;NUP188;CDCA8;AAAS;NUP160;AURKB;AURKA;NUP85;SUMO3;NUP43;NUP88;RAE1;NDC1;UBE2I;NUP133;NUP155;NUP153;RANGAP1;NUP93;INCENP;NUP35;BIRC5;NUP98;NUP37
Ontologies	GO_Biological_Process_2021	nuclear export (GO:0051168)	2.74702e-14	3.79246e-12	5.71206	178.363	NUP188;RBM8A;POLDIP3;CSE1L;EIF4A3;SRSF1;U2AF1;CASC3;MALT1;XPO1;XPO4;U2AF2;XPO6;MAGOH;XPO5;CCHCR1;RAE1;SRSF11;CHTOP;RANBP3;DESI1;NUP155;SMURF1;ALYREF;THOC1;RITA1;UPF3B;XPO7;NUP153;THOC2;MAGOHB;THOC7;SRRM1;THOC6;DDX39A;DDX39B;SARNP;SRSF2;SRSF3;SRSF4;RNPS1;SRSF7;RAN;SRSF9
Ontologies	GO_Biological_Process_2021	RNA 3'-end processing (GO:0031123)	2.91514e-14	3.91276e-12	6.74418	210.191	RBM8A;POLDIP3;EIF4A3;CSTF2;SRSF1;U2AF1;CASC3;U2AF2;MAGOH;CSTF1;RPRD1B;SRSF11;CPSF4;CHTOP;CPSF7;PNPT1;CPSF1;ALYREF;CPSF3;THOC1;UPF3B;THOC2;MAGOHB;THOC7;SRRM1;THOC6;WDR33;SUPV3L1;NUDT21;DDX39A;DDX39B;SARNP;SRSF2;SRSF3;TUT1;SRSF4;RNPS1;SRSF7;SRSF9
Pathways	Reactome_2016	Influenza Infection Homo sapiens R-HSA-168254	2.96157e-13	4.69927e-12	3.69263	106.525	RPL4;RPL30;RPL3;NUP107;NUP188;RPLP1;RPLP0;RPS14;RPL7A;RPS17;XPO1;RPL35;KPNA5;RPL37;KPNA2;KPNA3;RPL39;RPS12;NDC1;RPS9;HSP90AA1;RPL21;NUP133;RPL13A;NUP93;NUP98;RPL29;KPNB1;NUP205;SEH1L;RPL12;AAAS;NUP160;NUP85;POLR2C;POLR2D;RPL14;POLR2E;NUP88;NUP43;RPL15;RPS2;POLR2H;POLR2I;RPL17;RAE1;POLR2J;POLR2L;CPSF4;RPL41;NUP155;NUP153;RPL23A;RPL3L;RPS25;RPS27;RPL27A;NUP35;RPS20;RAN;NUP37
Ontologies	GO_Biological_Process_2021	cell cycle G2/M phase transition (GO:0044839)	3.83919e-14	5.01377e-12	4.13563	127.753	CEP57;CCNH;KDM8;FOXM1;ACTR1A;CHEK2;CNTRL;ENSA;NEK2;BTRC;PRKACA;SKP2;CDK5RAP2;HSP90AA1;BORA;CEP135;TUBB;HAUS4;HAUS3;HAUS6;HAUS5;CDC25C;MASTL;TUBG1;CKAP5;CDC25A;HAUS2;HAUS1;CCNA2;MELK;CEP63;MAPRE1;PAFAH1B1;KHDRBS1;PKMYT1;ARPP19;AURKA;CCNB2;CCNB1;HAUS8;PRKAR2B;CEP72;CEP192;PCNT;CEP76;CEP78;PLK4;ODF2;CEP152;NDE1;PLK1;TUBB4B;NEDD1;WEE1;CENPJ;CDK2;CDK1;FBXL6
Diseases/Drugs	Orphanet_Augmented_2021	Meningioma ORPHA:2495	6.32433e-13	5.19449e-12	4.33022	121.632	SMARCB1;HGH1;SLC4A2;CHTF18;PRPF19;LMNB2;EDC4;TRIM28;ARHGDIA;KHSRP;LONP1;WDR5;ZNF768;AKT1;NELFB;PELP1;C11ORF84;LRRC45;CLUH;H2AFX;PPP2R5D;POLRMT;ERF;TTLL12;ZNF598;TELO2;RABL6;PKN3;MLLT1;RECQL4;TMEM201;MTA1;U2AF2;NT5DC2;POLD1;DVL1;NACC1;SAMD1;SF3A2;CPSF1;INTS1;ZBTB12;MEX3D;PRRC2A;BOP1;CARM1;ZNF777;TCF3;BAP1;EIF4G1
Ontologies	GO_Biological_Process_2021	regulation of cell cycle G2/M phase transition (GO:1902749)	4.79991e-14	6.10346e-12	5.57241	170.892	CEP57;KIF14;HMMR;AURKA;ACTR1A;HAUS8;PRKAR2B;CNTRL;CEP72;NEK2;CEP192;PRKACA;PCNT;GTSE1;CEP76;CDK5RAP2;CEP78;PLK4;HSP90AA1;CEP135;ATAD5;ODF2;TUBB;CEP152;NDE1;PLK1;HAUS4;HAUS3;HAUS6;HAUS5;TUBG1;TUBB4B;CKAP5;HAUS2;HAUS1;NEDD1;TPX2;CENPF;CENPJ;CDK2;CDK1;CEP63;MAPRE1;PAFAH1B1
Ontologies	GO_Biological_Process_2021	pre-replicative complex assembly (GO:0036388)	5.02362e-14	6.22414e-12	7.10611	217.604	PSMD12;PSMD11;MCM7;PSMD14;MCM8;GMNN;PSMA7;PSMD8;ORC5;PSMB6;ORC4;PSMD6;PSMD7;ORC6;PSMB5;ORC1;UBB;PSMD5;PSMB3;ORC3;ORC2;PSMB1;CDT1;CDC6;PSMA5;PSMA3;PSMC6;PSMA1;PSMC3;PSMA2;PSME3;PSME4;MCM3;MCM4;MCM5;MCM6;MCM2
Pathways	Reactome_2016	Metabolism of non-coding RNA Homo sapiens R-HSA-194441	4.02473e-13	6.23597e-12	8.44894	241.142	NUP205;NUP107;SEH1L;NUP188;GEMIN2;AAAS;NUP160;SNRPD1;NUP85;TGS1;NUP43;NUP88;RAE1;NDC1;PRMT5;NUP133;NUP155;NUP153;WDR77;NUP93;SNRPG;GEMIN4;GEMIN5;NUP35;SNRPE;GEMIN6;NUP98;SNRPF;GEMIN7;SNRPB;NUP37
Pathways	Reactome_2016	snRNP Assembly Homo sapiens R-HSA-191859	4.02473e-13	6.23597e-12	8.44894	241.142	NUP205;NUP107;SEH1L;NUP188;GEMIN2;AAAS;NUP160;SNRPD1;NUP85;TGS1;NUP43;NUP88;RAE1;NDC1;PRMT5;NUP133;NUP155;NUP153;WDR77;NUP93;SNRPG;GEMIN4;GEMIN5;NUP35;SNRPE;GEMIN6;NUP98;SNRPF;GEMIN7;SNRPB;NUP37
Pathways	Reactome_2016	Signaling by Rho GTPases Homo sapiens R-HSA-194315	4.65665e-13	7.10749e-12	2.39246	67.9346	ERCC6L;NUP107;KDM1A;ZWILCH;BUB1B;CASC5;ARHGAP39;ARHGAP35;CDC20;PPP1CC;KIF5B;ARHGDIA;HIST1H2AD;KNTC1;HIST1H2AC;HIST1H2AB;RALBP1;STARD8;CDC25C;DEPDC1B;HIST2H3A;ZW10;HIST1H2BH;NUP98;HIST1H2BB;HIST1H2BD;SEH1L;PIK3R4;CDCA8;IQGAP3;SKA1;NUP160;SKA2;RHOBTB2;NCKIPSD;DSN1;HIST1H3A;NUP85;DVL1;ECT2;MYH10;STARD13;PLK1;ZWINT;NDC80;NET1;ARHGAP32;DIAPH1;KIF18A;RPS27;DIAPH3;ARHGAP11A;ARHGAP11B;AHCTF1;GDI2;KIF14;S…
Pathways	Reactome_2016	HIV Life Cycle Homo sapiens R-HSA-162587	4.69515e-13	7.10749e-12	3.74434	106.291	FEN1;NUP107;CCNT1;NUP188;ELL;CCNH;PSIP1;XPO1;RCC1;NELFB;NDC1;SUPT16H;TBP;LIG1;NUP133;RANGAP1;NUP93;NUP98;GTF2A1;NUP205;GTF2A2;SEH1L;CTDP1;VPS4A;TAF9;AAAS;NUP160;UBB;NUP85;POLR2C;POLR2D;POLR2E;NUP88;TCEB1;NUP43;POLR2H;POLR2I;RAE1;POLR2J;POLR2L;RANBP1;XRCC6;RNGTT;XRCC4;NUP155;XRCC5;HMGA1;NUP153;SSRP1;GTF2H4;ERCC3;NMT1;TAF4B;NUP35;TCEA1;TAF5;TAF4;RAN;NUP37
Ontologies	GO_Biological_Process_2021	mRNA metabolic process (GO:0016071)	6.10861e-14	7.3792e-12	5.08691	154.777	TCERG1;SLBP;ZNF473;SF3B2;CELF1;GEMIN2;SRSF1;HNRNPR;U2AF1;USP39;PRPF8;TBRG4;LSM10;PTBP1;ALKBH5;LSM11;U2AF2;DHX15;METTL16;PRKACA;SRSF11;SF3A3;CPSF6;PNPT1;SF3A2;SSB;YTHDF2;CPSF3;METTL3;CNOT10;LSM5;LSM3;LSM2;NUDT21;SFPQ;LSM6;HNRNPA2B1;SNRPG;SRSF2;SNRPE;SRSF4;SNRPF;AURKAIP1;SRSF7;DCP2;SNRPB;SRSF9
Ontologies	GO_Biological_Process_2021	ribonucleoprotein complex assembly (GO:0022618)	6.98573e-14	8.23294e-12	3.98868	120.826	ISY1;RPL3;HSP90AB1;CELF1;GEMIN2;MRPS11;RPLP0;PRPF19;USP39;COIL;RPS14;SART3;SNRPD1;DENR;TXNL4A;PRMT5;HSP90AA1;PRMT7;MRPS7;WDR77;DDX39B;GEMIN4;SNRPG;GEMIN5;GEMIN6;SNRPE;GEMIN7;SNRPF;SNRPC;SF1;SNRPB;SRSF9;DHX9;YTHDC1;DDX1;NOP2;SRSF1;MRPL20;TGS1;POLR2D;BRIX1;SRSF10;MDN1;CPSF7;CPSF6;SF3A2;XRCC5;PTGES3;RPL23A;ERAL1;LSM4;RPL3L;TARBP2;SRPK1;BOP1;NUDT21;XAB2;EIF5;RPS27
Ontologies	GO_Biological_Process_2021	mitochondrial translational elongation (GO:0070125)	7.56865e-14	8.50505e-12	5.31118	160.462	GFM1;MRPS35;MRPS14;MRPS36;MRPS11;MRPL19;MRPS34;MRPL16;MRPS31;MRPL39;MRPL35;MRPL13;MRPL32;MRPL10;MRPL54;MRPL11;MRPL55;MRPL4;MRPL3;MRPL20;MRPL2;MRPL1;MRPL40;MRPL9;CHCHD1;MRPS28;GADD45GIP1;PTCD3;TSFM;MRPS26;MRPS22;MRPS18A;MRPL28;MRPL47;ERAL1;MRPS7;MRPL46;MRPL44;MRPS18C;MRPL22;MRPL30;MRPL50;MRPS9;MRPL51;AURKAIP1
Ontologies	GO_Biological_Process_2021	mitochondrial translational termination (GO:0070126)	7.56865e-14	8.50505e-12	5.31118	160.462	MRPS35;MRPS14;MRPS36;MRPS11;MRPL19;MRPS34;MRPL16;MRPS31;MRPL39;MRPL35;MRPL13;MRPL32;MRPL10;MRPL54;MRPL11;MRPL55;MRPL4;MRPL3;MRPL20;MRPL2;MTRF1;MRPL1;MRPL40;MRPL9;CHCHD1;MRPS28;GADD45GIP1;PTCD3;MRPS26;MRPS22;MRPS18A;MRPL28;MRPL47;ERAL1;MRPS7;MRPL46;MRPL44;MRPS18C;MRPL22;MRPL30;MRPL50;MRPS9;MRPL51;AURKAIP1;MRRF
Pathways	Reactome_2016	APC/C:Cdc20 mediated degradation of mitotic proteins Homo sapiens R-HSA-176409	6.16276e-13	9.07308e-12	5.77899	162.477	PSMD12;PSMD11;ANAPC15;PSMD14;BUB1B;PSMA7;ANAPC10;CDC20;PSMD8;PSMB6;PSMD6;CCNB1;PSMD7;CDC23;PSMB5;PTTG1;UBB;PSMD5;PSMB3;CDC27;PSMB1;NEK2;BUB3;UBE2C;CCNA2;PSMA5;CCNA1;PSMA3;PSMC6;PSMA1;PSMC3;PSMA2;PSME3;PSME4;CDK1;ANAPC5;ANAPC1;ANAPC2;MAD2L1
Pathways	Reactome_2016	Chromatin organization Homo sapiens R-HSA-4839726	6.20028e-13	9.07308e-12	2.91611	81.9689	SUV39H2;PHF2;SMARCB1;SETD3;SETD8;KDM1A;PHF20;SUV39H1;HIST2H2AB;JADE1;YEATS4;ING5;RUVBL2;RUVBL1;WDR5;KAT8;HIST1H2AD;KAT7;WHSC1;ARID2;ATXN7L3;CSRP2BP;WHSC1L1;HIST1H2AC;HIST1H2AB;PRMT6;PRMT5;BRD1;PRMT7;ACTL6B;PRMT1;EED;H2AFZ;H2AFX;MSL2;ARID1A;WDR77;HCFC1;SAP30;TAF6L;HIST2H3A;TBL1XR1;HAT1;HIST1H2BH;HIST1H2BB;CLOCK;HIST1H2BD;HIST1H2BN;KMT2D;ENY2;HDAC2;HDAC3;HIST1H2BJ;HIST1H2BL;DOT1L;TAF9;TAF5L;HIST1H3…
Pathways	Reactome_2016	Chromatin modifying enzymes Homo sapiens R-HSA-3247509	6.20028e-13	9.07308e-12	2.91611	81.9689	SUV39H2;PHF2;SMARCB1;SETD3;SETD8;KDM1A;PHF20;SUV39H1;HIST2H2AB;JADE1;YEATS4;ING5;RUVBL2;RUVBL1;WDR5;KAT8;HIST1H2AD;KAT7;WHSC1;ARID2;ATXN7L3;CSRP2BP;WHSC1L1;HIST1H2AC;HIST1H2AB;PRMT6;PRMT5;BRD1;PRMT7;ACTL6B;PRMT1;EED;H2AFZ;H2AFX;MSL2;ARID1A;WDR77;HCFC1;SAP30;TAF6L;HIST2H3A;TBL1XR1;HAT1;HIST1H2BH;HIST1H2BB;CLOCK;HIST1H2BD;HIST1H2BN;KMT2D;ENY2;HDAC2;HDAC3;HIST1H2BJ;HIST1H2BL;DOT1L;TAF9;TAF5L;HIST1H3…
Pathways	Reactome_2016	Regulation of PLK1 Activity at G2/M Transition Homo sapiens R-HSA-2565942	7.40863e-13	1.07222e-11	5.07198	141.665	CEP57;AURKA;CCNB2;ACTR1A;CCNB1;HAUS8;UBB;PRKAR2B;CNTRL;CEP72;NEK2;CEP192;BTRC;PRKACA;PCNT;CEP76;RAB8A;CDK5RAP2;CEP78;PLK4;HSP90AA1;CEP135;BORA;ODF2;TUBB;NDE1;CEP152;PLK1;HAUS4;HAUS3;HAUS6;HAUS5;TUBG1;TUBB4B;CKAP5;HAUS2;HAUS1;NEDD1;CENPJ;CDK1;CEP63;MAPRE1;PAFAH1B1
Ontologies	GO_Biological_Process_2021	mitotic nuclear membrane organization (GO:0101024)	1.03417e-13	1.11047e-11	8.72419	260.853	AHCTF1;ANKLE2;NUP205;NUP107;SEH1L;NUP188;VPS4A;NUP160;PPP2CA;CCNB2;CCNB1;NUP85;RCC1;NUP43;EMD;LBR;NDC1;UBE2I;NUP133;NUP155;IST1;VRK1;RANGAP1;NUP93;REEP4;CDK1;NUP35;NUP98;KPNB1;RAN;CC2D1B;NUP37
Ontologies	GO_Biological_Process_2021	mitotic nuclear membrane reassembly (GO:0007084)	1.03417e-13	1.11047e-11	8.72419	260.853	AHCTF1;ANKLE2;NUP205;NUP107;SEH1L;NUP188;VPS4A;NUP160;PPP2CA;CCNB2;CCNB1;NUP85;RCC1;NUP43;EMD;LBR;NDC1;UBE2I;NUP133;NUP155;IST1;VRK1;RANGAP1;NUP93;REEP4;CDK1;NUP35;NUP98;KPNB1;RAN;CC2D1B;NUP37
Pathways	Reactome_2016	Cellular Senescence Homo sapiens R-HSA-2559583	8.16434e-13	1.16874e-11	3.43584	95.6326	ETS2;LMNB1;RPS6KA3;CDC23;CDC27;HIST1H1D;HIST1H2AD;HIST1H1E;HIST1H2AC;HIST1H1B;HIST1H2AB;HIST1H1C;EED;H2AFZ;H2AFX;CCNA2;CCNA1;HIST2H3A;TFDP1;CCNE2;CCNE1;ERF;POT1;MAPKAPK5;ANAPC5;HIST1H2BH;HIST1H2BB;ANAPC1;HIST1H2BD;ANAPC2;HIST1H2BN;ANAPC15;HIST1H2BJ;HIST1H2BL;ANAPC10;RNF2;HIRA;MAPK9;FZR1;HIST1H3A;UBB;UBN1;E2F1;E2F2;E2F3;RBBP7;MAP2K7;SUZ12;CDKN2D;ACD;CDKN2C;CBX4;UBE2C;CBX2;HMGA1;MRE11A;MAPK14;MOV10…
Transcription	ENCODE_and_ChEA_Consensus_TFs_from_ChIP-X	ZMIZ1 ENCODE	4.76411e-12	1.30386e-11	1.75981	45.878	ARL6IP1;MAML1;ATP5C1;HNRNPU;TMEM97;GABPB1;PNP;SNORD99;CEP95;CHAC1;NFRKB;GLUL;CSNK2A1;OXSM;REV1;SNHG12;SNORD104;MTCP1;VPS25;ATF4;PIF1;CSTF2;RTF1;SKA3;NCAPH;PRDX4;PPP4C;HIST1H3A;DHX37;HIST1H3F;HIST1H3B;ATRIP;HMOX2;TRAP1;SETD1B;EPT1;SNHG8;UPF3B;MAD2L1BP;SNHG5;SRPK1;HIST1H4B;TDP2;TDP1;HIST1H4J;HIST1H4C;HIST1H4D;BAP1;SETD5;MTMR12;RPLP1;SUV39H1;FAF1;RPLP0;HIST2H2AB;KIF11;ING1;ANKRD9;TRMT112;SYNCRIP;ZMY…
Pathways	Reactome_2016	Telomere C-strand (Lagging Strand) Synthesis Homo sapiens R-HSA-174417	9.59135e-13	1.35826e-11	32.7063	905.072	RFC5;PRIM2;FEN1;RFC3;PCNA;RFC4;LIG1;RFC1;RFC2;PRIM1;RPA1;RPA2;POLA1;POLA2;RPA3;POLD1;POLE2;DNA2;POLE
Pathways	Reactome_2016	Influenza Life Cycle Homo sapiens R-HSA-168255	1.07149e-12	1.50076e-11	3.75312	103.443	RPL4;RPL30;RPL3;NUP107;NUP188;RPLP1;RPLP0;RPS14;RPL7A;RPS17;XPO1;RPL35;RPL37;RPL39;RPS12;NDC1;RPS9;HSP90AA1;RPL21;NUP133;RPL13A;NUP93;NUP98;RPL29;KPNB1;NUP205;SEH1L;RPL12;AAAS;NUP160;NUP85;POLR2C;POLR2D;RPL14;POLR2E;NUP88;NUP43;RPL15;RPS2;POLR2H;POLR2I;RPL17;RAE1;POLR2J;POLR2L;RPL41;NUP155;NUP153;RPL23A;RPL3L;RPS25;RPS27;RPL27A;NUP35;RPS20;RAN;NUP37
Pathways	Reactome_2016	SUMOylation of DNA damage response and repair proteins Homo sapiens R-HSA-3108214	1.08255e-12	1.50076e-11	5.61813	154.789	NUP205;BLM;NUP107;SEH1L;NUP188;SMC5;BRCA1;SMC6;SMC3;AAAS;RNF2;NUP160;WRN;NUP85;SUMO3;RAD21;NUP43;NUP88;RAE1;NDC1;UBE2I;NUP133;PARP1;CBX4;XRCC4;NUP155;CBX2;NSMCE2;RPA1;NUP153;SMC1A;PIAS2;PIAS1;NUP93;RNF168;NSMCE4A;NUP35;NUP98;NUP37
Pathways	Reactome_2016	Meiosis Homo sapiens R-HSA-1500620	1.38282e-12	1.89705e-11	5.06796	138.39	HIST1H2BN;DIDO1;BLM;HIST1H2BJ;HIST1H2BL;BRCA1;BRCA2;SMC3;LMNB1;PSMC3IP;SYCE2;HIST1H3A;RAD21;RBBP8;HIST1H2AD;HIST1H2AC;HIST1H2AB;ACD;UBE2I;H2AFZ;H2AFX;TOP3A;RPA1;MRE11A;RPA2;MND1;SMC1A;MLH1;REC8;SMC1B;RAD51C;HIST2H3A;RAD51;STAG3;CDK4;RPA3;MSH5;CDK2;POT1;HIST1H2BH;HIST1H2BB;HIST1H2BD
Pathways	Reactome_2016	Centrosome maturation Homo sapiens R-HSA-380287	1.71557e-12	2.30552e-11	5.31964	144.116	CEP57;ACTR1A;CCNB1;HAUS8;PRKAR2B;CNTRL;CEP72;NEK2;CEP192;PRKACA;PCNT;CEP76;CDK5RAP2;CEP78;PLK4;HSP90AA1;CEP135;ODF2;TUBB;NDE1;CEP152;PLK1;HAUS4;HAUS3;HAUS6;HAUS5;TUBG2;TUBG1;TUBB4B;CKAP5;HAUS2;HAUS1;NEDD1;CENPJ;CDK1;TUBGCP5;TUBGCP3;CEP63;MAPRE1;PAFAH1B1
Pathways	Reactome_2016	Recruitment of mitotic centrosome proteins and complexes Homo sapiens R-HSA-380270	1.71557e-12	2.30552e-11	5.31964	144.116	CEP57;ACTR1A;CCNB1;HAUS8;PRKAR2B;CNTRL;CEP72;NEK2;CEP192;PRKACA;PCNT;CEP76;CDK5RAP2;CEP78;PLK4;HSP90AA1;CEP135;ODF2;TUBB;NDE1;CEP152;PLK1;HAUS4;HAUS3;HAUS6;HAUS5;TUBG2;TUBG1;TUBB4B;CKAP5;HAUS2;HAUS1;NEDD1;CENPJ;CDK1;TUBGCP5;TUBGCP3;CEP63;MAPRE1;PAFAH1B1
Pathways	Reactome_2016	Transcription-Coupled Nucleotide Excision Repair (TC-NER) Homo sapiens R-HSA-6781827	1.87493e-12	2.49422e-11	5.46596	147.594	ISY1;PCNA;ELL;CCNH;PRPF19;UBB;POLD1;POLR2C;POLR2D;POLR2E;POLR2H;POLR2I;POLE;POLR2J;HMGN1;POLR2L;RFC5;USP7;RFC3;AQR;RFC4;LIG1;RFC1;RFC2;RPA1;RPA2;XRCC1;LIG3;GTF2H4;CUL4A;COPS3;XAB2;ERCC3;POLE2;RPA3;UVSSA;PPIE;TCEA1;ZNF830
Ontologies	GO_Biological_Process_2021	mitochondrial translation (GO:0032543)	3.11329e-13	3.20072e-11	4.5464	130.927	GFM1;FASTKD2;MRPS14;MRPS11;MRPL39;MRPL35;MRPL32;MRPL4;MRPL3;MTRF1;MRPL2;MRPL1;MRPL40;MRPL9;CHCHD1;MRPS28;TSFM;MRPS26;MRPS22;MRPS18A;MRPL47;MRPS7;QRSL1;MRPL46;MRPS18C;MRPL44;MRPL50;MRPS9;MRPL51;AURKAIP1;MRRF;MRPS35;MRPS36;MRPL19;MRPS34;MRPL16;MRPS31;MRPL13;MRPL10;MRPL54;MRPL11;MRPL55;MRPL20;GADD45GIP1;PTCD3;MRPL28;ERAL1;MRPL22;MRPL30
Ontologies	GO_Biological_Process_2021	nucleotide-excision repair (GO:0006289)	3.11329e-13	3.20072e-11	4.5464	130.927	ISY1;CCNH;OGG1;BRCA2;PRPF19;POLE;HMGN1;RFC5;AQR;USP7;RFC3;RFC4;LIG1;PARP1;RFC1;RFC2;USP45;LIG3;RAD23A;RAD23B;SIRT1;PPIE;ZNF830;PCNA;BRIP1;SLX4;UBB;POLD1;POLR2C;POLR2D;POLR2E;POLR2H;POLR2I;POLR2J;POLR2L;RPA1;XRCC1;RPA2;FANCC;GTF2H4;CUL4A;COPS3;POLA1;XAB2;ERCC3;UVSSA;RPA3;TCEA1;MMS19
Pathways	Reactome_2016	tRNA processing Homo sapiens R-HSA-72306	2.60165e-12	3.42637e-11	4.35812	116.252	TRMU;NUP205;POP7;NUP107;SEH1L;NUP188;POP1;TSEN15;RPP30;DDX1;CSTF2;EPRS;AAAS;TSEN54;NUP160;TRMT112;NUP85;NUP88;NUP43;RAE1;RPP38;TRDMT1;NDC1;CPSF4;TRMT10C;CPSF1;NUP155;NUP133;TYW3;NSUN2;TPRKB;ADAT1;NUP153;TRMT1;QTRTD1;TRIT1;GTPBP3;NUP93;CTU2;XPOT;TRMT6;NUP35;FAM98B;NUP98;TRMT11;RAN;NUP37
Pathways	Reactome_2016	Influenza Viral RNA Transcription and Replication Homo sapiens R-HSA-168273	3.06499e-12	3.99663e-11	3.79341	100.567	RPL4;RPL30;RPL3;NUP107;NUP188;RPLP1;RPLP0;RPS14;RPL7A;RPS17;RPL35;RPL37;RPL39;RPS12;NDC1;RPS9;HSP90AA1;RPL21;NUP133;RPL13A;NUP93;NUP98;RPL29;NUP205;SEH1L;RPL12;AAAS;NUP160;NUP85;POLR2C;POLR2D;RPL14;POLR2E;NUP88;NUP43;RPL15;RPS2;POLR2H;POLR2I;RPL17;RAE1;POLR2J;POLR2L;RPL41;NUP155;NUP153;RPL23A;RPL3L;RPS25;RPS27;RPL27A;NUP35;RPS20;NUP37
Pathways	Reactome_2016	G1/S-Specific Transcription Homo sapiens R-HSA-69205	3.46654e-12	4.47591e-11	82.5598	2178.58	CDT1;PCNA;RRM2;CDC6;TYMS;CDC25A;DHFR;POLA1;CCNA1;TFDP1;CDC45;ORC1;CCNE1;E2F1;CDK1;FBXO5
Pathways	Reactome_2016	HDR through Single Strand Annealing (SSA) Homo sapiens R-HSA-5685938	4.54802e-12	5.81529e-11	10.7728	281.346	BLM;BRCA1;BRIP1;WRN;EXO1;RBBP8;TOPBP1;ATRIP;RFC5;BARD1;RFC3;RFC4;RFC2;RMI1;TOP3A;RPA1;RPA2;MRE11A;RAD51;RPA3;RAD1;DNA2;RAD9B;RHNO1;RAD9A
Pathways	Reactome_2016	Gene Silencing by RNA Homo sapiens R-HSA-211000	4.81671e-12	6.09962e-11	4.34186	113.144	HIST1H2BN;NUP205;NUP107;SEH1L;NUP188;HIST1H2BJ;HIST1H2BL;AAAS;NUP160;IPO8;HIST1H3A;NUP85;POLR2C;XPO5;POLR2D;POLR2E;HIST1H2AD;DGCR8;NUP88;NUP43;POLR2H;POLR2I;RAE1;POLR2J;HIST1H2AC;HIST1H2AB;POLR2L;NDC1;HSP90AA1;NUP155;NUP133;H2AFZ;H2AFX;NUP153;TARBP2;NUP93;HIST2H3A;PRKRA;AGO2;NUP35;HIST1H2BH;NUP98;HIST1H2BB;HIST1H2BD;RAN;NUP37
Ontologies	GO_Biological_Process_2021	mitotic nuclear division (GO:0140014)	6.16276e-13	6.20385e-11	5.77899	162.477	CTDP1;NCAPG2;MIS12;BCCIP;CDCA8;KIF11;SMC3;AAAS;SMC4;NSL1;DSN1;KIF3B;CHEK2;NUSAP1;CEP192;SPAG5;UBE2C;NDE1;PLK1;TUBG2;SMC1A;TUBG1;KNSTRN;RHOA;MZT1;NDC80;ZWINT;TPX2;KIF18A;KIF18B;ESPL1;KIF2A;KIFC1;UBE2S;ZW10;CENPK;PPP2R2D;KPNB1;RAN
Pathways	Reactome_2016	APC:Cdc20 mediated degradation of cell cycle proteins prior to satisfation of the cell cycle checkpoint Homo sapiens R-HSA-179419	6.53425e-12	8.19582e-11	5.47923	141.112	PSMD12;PSMD11;ANAPC15;PSMD14;BUB1B;PSMA7;ANAPC10;CDC20;PSMD8;PSMB6;PSMD6;PSMD7;CDC23;PSMB5;UBB;PSMD5;PSMB3;CDC27;PSMB1;NEK2;BUB3;UBE2C;CCNA2;PSMA5;CCNA1;PSMA3;PSMC6;PSMA1;PSMC3;PSMA2;PSME3;PSME4;CDK1;ANAPC5;ANAPC1;ANAPC2;MAD2L1
Pathways	Reactome_2016	Loss of Nlp from mitotic centrosomes Homo sapiens R-HSA-380259	7.02594e-12	8.64781e-11	5.65317	145.181	CEP57;ACTR1A;HAUS8;PRKAR2B;CNTRL;CEP72;NEK2;CEP192;PRKACA;PCNT;CEP76;CDK5RAP2;CEP78;PLK4;HSP90AA1;CEP135;ODF2;TUBB;NDE1;CEP152;PLK1;HAUS4;HAUS3;HAUS6;HAUS5;TUBG1;TUBB4B;CKAP5;HAUS2;HAUS1;NEDD1;CENPJ;CDK1;CEP63;MAPRE1;PAFAH1B1
Pathways	Reactome_2016	Loss of proteins required for interphase microtubule organization?from the centrosome Homo sapiens R-HSA-380284	7.02594e-12	8.64781e-11	5.65317	145.181	CEP57;ACTR1A;HAUS8;PRKAR2B;CNTRL;CEP72;NEK2;CEP192;PRKACA;PCNT;CEP76;CDK5RAP2;CEP78;PLK4;HSP90AA1;CEP135;ODF2;TUBB;NDE1;CEP152;PLK1;HAUS4;HAUS3;HAUS6;HAUS5;TUBG1;TUBB4B;CKAP5;HAUS2;HAUS1;NEDD1;CENPJ;CDK1;CEP63;MAPRE1;PAFAH1B1
Pathways	Reactome_2016	Interactions of Rev with host cellular proteins Homo sapiens R-HSA-177243	7.50806e-12	9.15566e-11	11.2792	288.918	NDC1;RANBP1;NUP205;NUP107;SEH1L;NUP188;NUP133;NUP155;NUP153;AAAS;RANGAP1;NUP160;NUP93;XPO1;NUP85;RCC1;NUP35;NUP43;NUP88;NUP98;RAE1;KPNB1;RAN;NUP37
Pathways	Reactome_2016	Dual incision in TC-NER Homo sapiens R-HSA-6782135	7.6822e-12	9.28208e-11	6.07322	155.427	ISY1;PCNA;CCNH;PRPF19;UBB;POLD1;POLR2C;POLR2D;POLR2E;POLR2H;POLR2I;POLE;POLR2J;HMGN1;POLR2L;RFC5;USP7;RFC3;AQR;RFC4;RFC1;RFC2;RPA1;RPA2;GTF2H4;CUL4A;XAB2;ERCC3;POLE2;RPA3;UVSSA;PPIE;TCEA1;ZNF830
Ontologies	GO_Cellular_Component_2021	spindle microtubule (GO:0005876)	2.24407e-12	9.42508e-11	6.52387	174.988	ARL3;HNRNPU;KIF11;SKA3;TTL;AURKB;SKA1;AURKA;SKA2;HAUS8;KIF3B;KNTC1;CEP295;PLK1;HAUS4;HAUS3;HAUS6;HAUS5;TUBG1;HAUS2;HAUS1;CENPE;KIF18A;PSRC1;KIF18B;FAM161A;KIF2A;PRC1;ZW10;KIF4A;CDK1;BIRC5;CALM3;PAFAH1B1
Ontologies	GO_Biological_Process_2021	nuclear membrane reassembly (GO:0031468)	1.00036e-12	9.8648e-11	7.53318	208.147	AHCTF1;ANKLE2;NUP205;NUP107;SEH1L;NUP188;VPS4A;NUP160;PPP2CA;CCNB2;CCNB1;NUP85;RCC1;NUP43;EMD;LBR;NDC1;UBE2I;NUP133;NUP155;IST1;VRK1;RANGAP1;NUP93;REEP4;CDK1;NUP35;NUP98;KPNB1;RAN;CC2D1B;NUP37
Ontologies	GO_Cellular_Component_2021	U2-type precatalytic spliceosome (GO:0071005)	3.26564e-12	1.24688e-10	7.76471	205.358	SF3B2;SF3B3;SNU13;CWC27;PRPF8;EFTUD2;ZMAT2;SNRPD1;CWC22;TXNL4A;SF3A3;PRPF38A;SF3A2;LSM5;MAGOHB;LSM4;LSM3;LSM2;PRPF4;LSM8;LSM7;LSM6;PHF5A;MFAP1;SNRPG;SNRPE;BUD13;PRPF31;SNRPF;SNRPB
Pathways	Reactome_2016	Rev-mediated nuclear export of HIV RNA Homo sapiens R-HSA-165054	1.22024e-11	1.46096e-10	11.8872	298.719	NDC1;RANBP1;NUP205;NUP107;SEH1L;NUP188;NUP133;NUP155;NUP153;AAAS;RANGAP1;NUP160;NUP93;XPO1;NUP85;RCC1;NUP35;NUP43;NUP88;NUP98;RAE1;RAN;NUP37
Ontologies	GO_Biological_Process_2021	recombinational repair (GO:0000725)	1.71557e-12	1.65793e-10	5.31964	144.116	FEN1;BLM;PSMD14;MCM8;TONSL;NUCKS1;SMC5;BRCA1;SMC6;BRCA2;RAD54B;RAD51AP1;RECQL4;WRN;SLX4;RNF138;RBBP8;AP5S1;GEN1;POLQ;PARP1;KDM4D;RMI1;XRCC2;NSMCE2;XRCC3;RPA1;RPA2;XRCC1;LIG3;SPIDR;MMS22L;SFPQ;RAD51C;RAD51;RFWD3;RPA3;UBE2N;AUNIP;RHNO1
Ontologies	GO_Cellular_Component_2021	spliceosomal snRNP complex (GO:0097525)	6.69374e-12	2.34281e-10	7.39452	190.26	SF3B2;TXNL4B;SF3B3;SNU13;HTATSF1;PRPF8;SNRNP70;SNRPD1;TXNL4A;SF3A3;SF3A2;PRPF40A;LSM5;LSM4;LSM3;LSM2;PRPF4;LSM8;LSM7;SNRNP40;LSM6;PHF5A;SNRPG;PPIH;SNRPE;PRPF31;SNRPF;SNRPC;SNRPA;SNRPB
Pathways	Reactome_2016	APC/C:Cdh1 mediated degradation of Cdc20 and other APC/C:Cdh1 targeted proteins in late mitosis/early G1 Homo sapiens R-HSA-174178	2.08766e-11	2.45486e-10	5.32949	131.065	PSMD12;PSMD11;ANAPC15;PSMD14;AURKB;PSMA7;ANAPC10;AURKA;CDC20;PSMD8;PSMB6;PSMD6;FZR1;PSMD7;CDC23;PSMB5;PTTG1;UBB;PSMD5;PSMB3;CDC27;PSMB1;SKP2;UBE2C;PLK1;PSMA5;PSMA3;PSMC6;PSMA1;PSMC3;PSMA2;PSME3;PSME4;ANAPC5;ANAPC1;ANAPC2
Pathways	Reactome_2016	Cdc20:Phospho-APC/C mediated degradation of Cyclin A Homo sapiens R-HSA-174184	2.08766e-11	2.45486e-10	5.32949	131.065	PSMD12;PSMD11;ANAPC15;PSMD14;BUB1B;PSMA7;ANAPC10;CDC20;PSMD8;PSMB6;PSMD6;PSMD7;CDC23;PSMB5;UBB;PSMD5;PSMB3;CDC27;PSMB1;BUB3;UBE2C;CCNA2;PSMA5;CCNA1;PSMA3;PSMC6;PSMA1;PSMC3;PSMA2;PSME3;PSME4;CDK1;ANAPC5;ANAPC1;ANAPC2;MAD2L1
Pathways	CORUM	C complex spliceosome (human)	5.38234e-13	2.52432e-10	5.45432	154.087	ISY1;ZCCHC8;SF3B2;SF3B3;RBM8A;EIF4A3;HNRNPU;HNRNPR;U2AF1;DDX41;PRPF19;CWC27;PRPF8;EFTUD2;PNN;SYNCRIP;DHX35;MAGOH;CWC22;RALY;SF3A3;AQR;PPIL1;SF3A2;CDC5L;PLRG1;LSM3;SRRM1;LSM2;HNRNPM;XAB2;SNRNP40;HNRNPK;HNRNPF;HNRNPA2B1;PPIE;SNRPE;SNRPF;RBMX;SKIV2L2;SNRPB
Ontologies	GO_Biological_Process_2021	DNA integrity checkpoint signaling (GO:0031570)	2.71929e-12	2.57639e-10	10.3445	275.48	DOT1L;PRPF19;BRIP1;CDC45;CHEK2;CHEK1;E2F1;FBXO6;CLSPN;ATRIP;CDT1;TIPIN;DONSON;CDC5L;SETMAR;CDC6;USP28;TIMELESS;INTS7;RAD1;CEP63;DNA2;RAD9B;CLOCK;RAD9A;RHNO1
Ontologies	GO_Biological_Process_2021	sister chromatid segregation (GO:0000819)	2.79278e-12	2.59514e-10	12.4079	330.1	TOP2A;TOP2B;SPAG5;MIS12;NCAPG2;PLK1;CDCA8;TUBG2;SMC1A;TUBG1;SMC4;KNSTRN;NSL1;NDC80;ZWINT;DSN1;KIF18A;KIF18B;ESPL1;KIFC1;ZW10;CENPK;NUSAP1;RAN
Pathways	Reactome_2016	Lagging Strand Synthesis Homo sapiens R-HSA-69186	2.70476e-11	3.15237e-10	29.2455	711.642	RFC5;PRIM2;FEN1;RFC3;PCNA;RFC4;LIG1;RFC1;RFC2;PRIM1;RPA1;RPA2;POLA1;POLA2;RPA3;POLD1;DNA2
Ontologies	GO_Biological_Process_2021	translational elongation (GO:0006414)	4.00068e-12	3.64742e-10	4.28141	112.364	GFM1;MRPS35;MRPS14;MRPS36;MRPS11;MRPL19;MRPS34;MRPL16;MRPS31;MRPL39;MRPL13;MRPL35;MRPL10;MRPL32;MRPL54;MRPL11;MRPL55;MRPL4;MRPL20;MRPL3;MRPL2;MRPL1;MRPL40;MRPL9;CHCHD1;MRPS28;GADD45GIP1;PTCD3;TSFM;MRPS26;MRPS22;MRPS18A;MRPL28;MRPL47;ERAL1;MRPS7;GTPBP1;MRPL46;MRPS18C;MRPL22;MRPL44;MRPL30;MRPL50;MRPS9;MRPL51;AURKAIP1;ZNF598
Ontologies	GO_Biological_Process_2021	centromere complex assembly (GO:0034508)	4.54802e-12	4.06964e-10	10.7728	281.346	MIS12;HJURP;CENPA;CENPC;MIS18BP1;RUVBL1;OIP5;RBBP7;DLGAP5;CENPU;HELLS;CENPW;CENPE;CENPF;MIS18A;CENPH;NASP;CENPI;CENPK;CENPL;CENPM;CENPN;CENPO;CENPP;CENPQ
Ontologies	GO_Biological_Process_2021	regulation of mitotic cell cycle (GO:0007346)	4.72753e-12	4.15335e-10	3.14354	81.976	BTG3;BUB1B;HNRNPU;MKI67;CKS1B;TTC28;CDC20;PSMD8;PSMD6;CDC23;PSMD7;PSMD5;CDC27;RCC1;NEK2;FBXO5;PIM2;BTRC;CDK5RAP3;DLGAP5;PRMT5;BORA;CDC25C;SIRT1;PSMA5;PSMA3;PSMA1;PSMA2;PSME3;PSME4;CKS2;ANAPC5;TTLL12;KIF20B;ANAPC1;ANAPC2;PSMD12;ANAPC15;PSMD11;PSMD14;PDXP;FBXO43;PKMYT1;TTL;ANAPC10;PSMA7;PSMB6;CCNB1;FZR1;PSMB5;PSMB3;PSMB1;EIF4EBP1;BUB3;BRINP3;UBE2C;PLK1;ASNS;PSMC6;ERCC3;PSMC3;RPS6KB1;UBE2S;CDK1;PIN1…
Ontologies	GO_Cellular_Component_2021	precatalytic spliceosome (GO:0071011)	1.33541e-11	4.3144e-10	7.05798	176.726	SF3B2;SF3B3;SNU13;CWC27;PRPF8;EFTUD2;ZMAT2;SNRPD1;CWC22;TXNL4A;SF3A3;PRPF38A;SF3A2;LSM5;MAGOHB;LSM4;LSM3;LSM2;PRPF4;LSM8;LSM7;LSM6;PHF5A;MFAP1;SNRPG;SNRPE;BUD13;PRPF31;SNRPF;SNRPB
Pathways	Reactome_2016	Late Phase of HIV Life Cycle Homo sapiens R-HSA-162599	4.25064e-11	4.91061e-10	3.55414	84.8777	NUP107;CCNT1;NUP188;ELL;CCNH;XPO1;RCC1;NELFB;NDC1;SUPT16H;TBP;NUP133;RANGAP1;NUP93;NUP98;GTF2A1;NUP205;GTF2A2;SEH1L;CTDP1;VPS4A;TAF9;AAAS;NUP160;UBB;NUP85;POLR2C;POLR2D;POLR2E;NUP88;TCEB1;NUP43;POLR2H;POLR2I;RAE1;POLR2J;POLR2L;RANBP1;RNGTT;NUP155;NUP153;SSRP1;GTF2H4;ERCC3;NMT1;TAF4B;NUP35;TCEA1;TAF5;TAF4;RAN;NUP37
Pathways	Elsevier_Pathway_Collection	APC/C-CDC20 Complex	9.7222e-13	5.03286e-10	13.7874	381.348	ANAPC13;ANAPC15;BUB1B;SMC3;SMC1A;ANAPC10;AURKB;CDC20;CCNA2;CENPE;CCNB1;CDC23;PTTG1;ESPL1;RAD21;CDC27;CDK1;NEK2;ANAPC5;BUB3;BUB1;ANAPC1;ANAPC2;MAD2L1
Pathways	Reactome_2016	tRNA processing in the nucleus Homo sapiens R-HSA-6784531	4.93104e-11	5.60079e-10	6.17164	146.471	NUP205;POP7;NUP107;SEH1L;NUP188;POP1;TSEN15;RPP30;DDX1;CSTF2;AAAS;TSEN54;NUP160;NUP85;NUP43;NUP88;RAE1;RPP38;NDC1;CPSF4;NUP133;CPSF1;NUP155;NUP153;NUP93;XPOT;NUP35;FAM98B;NUP98;RAN;NUP37
Pathways	Reactome_2016	Meiotic recombination Homo sapiens R-HSA-912446	4.93312e-11	5.60079e-10	6.46904	153.526	HIST1H2BN;BLM;HIST1H2BJ;HIST1H2BL;BRCA1;BRCA2;PSMC3IP;HIST1H3A;RBBP8;HIST1H2AD;HIST1H2AC;HIST1H2AB;H2AFZ;H2AFX;TOP3A;RPA1;MRE11A;RPA2;MND1;MLH1;RAD51C;HIST2H3A;RAD51;CDK4;RPA3;MSH5;CDK2;HIST1H2BH;HIST1H2BB;HIST1H2BD
Pathways	Elsevier_Pathway_Collection	Chromosome Condensation	1.48229e-12	5.75498e-10	251100	6.83932e+06	PARP1;NCAPH2;NCAPG2;PLK1;NCAPG;STK4;SMC4;AURKB;NCAPH;AURKA;SMC2;ESPL1;CDK1;NCAPD2;NCAPD3
Ontologies	GO_Biological_Process_2021	regulation of cell cycle phase transition (GO:1901987)	6.87122e-12	5.86979e-10	4.4771	115.078	PSMD12;ANAPC15;PSMD11;PSMD14;BUB1B;DBF4B;ANAPC10;PSMA7;CDC20;PSMD8;PSMB6;PSMD6;CCNB1;FZR1;CDC23;PSMD7;PSMB5;PSMD5;PSMB3;CDC27;PSMB1;FBXO5;BUB3;BTRC;GTSE1;UBE2C;PLK1;PSMA5;PSMA3;DBF4;PSMC6;PSMA1;ERCC3;PSMC3;TRIM39;PSMA2;UBE2S;PSME3;PSME4;CDK1;ANAPC5;ANAPC1;ANAPC2;MAD2L1
Ontologies	GO_Biological_Process_2021	G1/S transition of mitotic cell cycle (GO:0000082)	6.92422e-12	5.86979e-10	4.83307	124.19	KHDRBS1;USP37;PCNA;CCNH;CUL3;CUL2;TYMS;GSPT1;PPP6C;NPAT;GPR132;CDC45;ORC1;E2F1;EIF4EBP1;RCC1;E2F3;FBXO5;PIM2;POLE;CDKN2D;CDT1;CDKN2C;RRM2;CDC7;CDC6;CDC25A;CUL4A;DHFR;CCNA1;POLA1;DBF4;TFDP1;CCNE2;NASP;RPS6KB1;CCNE1;CDK4;CDK2;CACUL1;CDKN3
Pathways	Reactome_2016	Host Interactions of HIV factors Homo sapiens R-HSA-162909	6.00109e-11	6.75507e-10	3.50777	82.5607	NUP107;CCNT1;NUP188;PSIP1;PSMD8;PSMD6;PSMD7;XPO1;PSMD5;RCC1;BTRC;NDC1;NUP133;RANGAP1;NUP93;PSMA5;PSMA3;CD8B;PSMA1;PSMA2;PSME3;PSME4;NUP98;KPNB1;NUP205;PSMD12;PSMD11;SEH1L;PSMD14;AAAS;NUP160;PSMA7;PSMB6;PSMB5;UBB;NUP85;PSMB3;PSMB1;AP2S1;NUP88;TCEB1;NUP43;RAE1;RANBP1;NUP155;HMGA1;NUP153;PSMC6;PSMC3;NUP35;RAN;NUP37
Pathways	Reactome_2016	Base Excision Repair Homo sapiens R-HSA-73884	7.85871e-11	8.69741e-10	9.90485	230.454	RFC5;MBD4;FEN1;RFC3;PCNA;RFC4;LIG1;PARP1;RFC1;RFC2;PARP2;OGG1;RPA1;RPA2;XRCC1;LIG3;UNG;NEIL2;POLD1;RPA3;POLE2;POLE;MUTYH
Pathways	Reactome_2016	Resolution of Abasic Sites (AP sites) Homo sapiens R-HSA-73933	7.85871e-11	8.69741e-10	9.90485	230.454	RFC5;MBD4;FEN1;RFC3;PCNA;RFC4;LIG1;PARP1;RFC1;RFC2;PARP2;OGG1;RPA1;RPA2;XRCC1;LIG3;UNG;NEIL2;POLD1;RPA3;POLE2;POLE;MUTYH
Pathways	Reactome_2016	CDT1 association with the CDC6:ORC:origin complex Homo sapiens R-HSA-68827	8.94037e-11	9.81206e-10	5.94271	137.502	PSMD12;PSMD11;PSMD14;MCM8;GMNN;PSMA7;PSMD8;ORC5;PSMB6;ORC4;PSMD6;PSMD7;ORC6;PSMB5;ORC1;UBB;PSMD5;PSMB3;ORC3;ORC2;PSMB1;CDT1;CDC6;PSMA5;PSMA3;PSMC6;PSMA1;PSMC3;PSMA2;PSME3;PSME4
Transcription	ENCODE_and_ChEA_Consensus_TFs_from_ChIP-X	PPARG CHEA	3.94542e-10	1.05211e-09	1.91328	41.4287	OXNAD1;ACAA2;OVOS2;ZBTB21;HNRNPU;ENO2;YARS2;TMEM143;LIPE;ALKBH5;RNF114;TBK1;HADH;CSRP2BP;PDGFRA;CARD10;AREL1;ACSL1;SLX4IP;ENTPD6;MED4;KNSTRN;SRRM1;UHMK1;SLC5A6;ARMC6;TBL1XR1;ILVBL;GPD2;ERP29;TBPL1;SRSF3;PREB;TMEM126B;RAF1;VPS25;SRSF7;KPNB1;CSNK1G2;ATF4;INO80C;IPPK;RTN3;MRPL16;NRF1;SLC1A5;DTX4;ANAPC10;EFNB2;BAG4;DSN1;FUT8;UBB;RAD21;RPRD1B;ZC3H15;CDT1;XBP1;UBE2I;INSR;XRCC2;PHF12;XRCC3;EPT1;SLC16A11…
Ontologies	GO_Molecular_Function_2021	DNA replication origin binding (GO:0003688)	4.66644e-12	1.14971e-09	24.5282	639.957	MCM7;DHX9;MCM8;MCM10;CDC6;HSPD1;ORC5;ORC4;POLA1;CDC45;ORC1;ORC3;ORC2;MCM3;MCM4;KAT7;MCM5;MCM6;MCM2
Ontologies	GO_Molecular_Function_2021	single-stranded DNA helicase activity (GO:0017116)	4.79046e-12	1.14971e-09	43.8708	1143.47	RFC5;PIF1;POLQ;RFC3;RFC4;MCM7;DHX9;RFC2;DSCC1;WRNIP1;CHTF18;CHTF8;RAD51;MCM5;DNA2;MCM6;MCM2
Ontologies	GO_Biological_Process_2021	interstrand cross-link repair (GO:0036297)	1.40971e-11	1.16942e-09	6.68675	167.069	DCLRE1B;DCLRE1A;MCM8;RNF8;FAAP24;NUCKS1;RAD51AP1;SLX4;EME1;UBB;USP1;ATRIP;FANCI;FANCM;FANCL;XRCC3;FANCA;RPA1;RPA2;FANCC;FANCB;FANCE;FANCG;MSH6;RNF168;NEIL3;RAD51;FANCD2;RFWD3;RPA3;UBE2T
Ontologies	GO_Biological_Process_2021	positive regulation of DNA biosynthetic process (GO:2000573)	1.4279e-11	1.16942e-09	6.10359	152.42	HSP90AB1;PCNA;NVL;DSCC1;CHTF18;FGF2;AURKB;CHTF8;NEK2;CCT8;CCT7;MAP2K7;MAP3K4;CCT5;CCT4;CCT3;RFC5;CCT2;HSP90AA1;RFC3;ACD;RFC4;RFC2;XRCC5;PTGES3;CCT6A;POLG2;DKC1;TCP1;POT1;MAPKAPK5;PRKCQ;WRAP53
Pathways	Reactome_2016	RNA Polymerase I, RNA Polymerase III, and Mitochondrial Transcription Homo sapiens R-HSA-504046	1.09791e-10	1.195e-09	3.66391	84.0223	HIST1H2BN;GTF3C2;GTF3C3;HDAC2;GTF3C4;GTF3C5;HIST1H2BJ;CCNH;HIST1H2BL;TTF1;TAF1D;HIST1H3A;ZNRD1;MTA1;TAF1B;TWISTNB;POLR2E;HIST1H2AD;RBBP7;POLR2H;HIST1H2AC;HIST1H2AB;POLR2L;MBD3;ZNF143;POU2F1;TBP;SSB;CBX3;H2AFZ;H2AFX;GTF3A;POLRMT;GTF2H4;HIST2H3A;POLR3A;POLR3B;ERCC3;POLR1B;POLR1C;POLR3E;TFAM;POLR1E;POLR3G;HIST1H2BH;HIST1H2BB;POLR3K;HIST1H2BD
Ontologies	GO_Cellular_Component_2021	organelle inner membrane (GO:0019866)	4.10178e-11	1.23053e-09	2.2784	54.4926	PHB2;CLU;CHCHD3;PMPCB;CHCHD1;ARL6IP6;MRPS18A;SDHD;BCS1L;SDHB;GCAT;MRPS18C;AFG3L2;GPD2;YME1L1;MATR3;TMEM126B;UQCRC2;AURKAIP1;ABCB7;SHMT2;MRPL19;MRPL16;PHB;MRPL13;MRPL10;UQCRH;MRPL11;TIMM50;MRPL20;CYC1;NDUFV2;COX10;TRAP1;CBX3;MRPL28;TIMM44;CRLS1;MRPL22;COQ5;MRPL30;COQ2;NDUFAF4;NDUFAF5;NDUFAF2;ALDH18A1;MCU;CDS2;MRPS14;MRPS11;MRPL39;MRPL35;MRPL32;MRPL4;MRPL3;MRPL2;MRPL40;MRPL1;AIFM1;OPA1;NNT;UQCRFS1;…
Ontologies	GO_Cellular_Component_2021	microtubule (GO:0005874)	4.629e-11	1.29612e-09	2.96133	70.4681	CEP57;SPEF1;KIF14;KIF11;KIF15;TUBA1B;KIF19;KIF5C;KIF5B;KIF1C;KIF21A;KIF1B;DNM1L;CDK5RAP3;CDK5RAP2;CCT3;CCT2;TUBB;KIF23;KIF22;TUBG2;TUBG1;PSRC1;FAM161A;KIF2A;KIFC1;TCP1;BIRC5;KIF2C;KIF20A;ARHGEF2;MAPT;KIF20B;MAPRE1;ARL3;KATNB1;TUBD1;SKA3;NDRG1;TTL;SKA1;AURKB;SKA2;AURKA;TUBA3E;TUBA3D;MTA1;KIF3B;HAUS8;CCT8;FSD1;CCT7;CCT5;CCT4;PLK1;TUBB4B;LRPPRC;CCT6A;TPX2;CENPE;KIF18A;KIF18B;PRC1;KIF4A;CDK1;CALM3
Ontologies	GO_Cellular_Component_2021	spliceosomal tri-snRNP complex (GO:0097526)	5.26449e-11	1.30064e-09	11.3669	269.025	TXNL4B;SNU13;USP39;LSM5;PRPF8;LSM4;LSM3;LSM2;EFTUD2;LSM8;PRPF4;LSM7;LSM6;ZMAT2;SNRPD1;SNRPG;PPIH;PRPF31;SNRPE;SNRPF;TXNL4A;SNRPB
Ontologies	GO_Cellular_Component_2021	U4/U6 x U5 tri-snRNP complex (GO:0046540)	5.26449e-11	1.30064e-09	11.3669	269.025	TXNL4B;SNU13;USP39;LSM5;PRPF8;LSM4;LSM3;LSM2;EFTUD2;LSM8;PRPF4;LSM7;LSM6;ZMAT2;SNRPD1;SNRPG;PPIH;PRPF31;SNRPE;SNRPF;TXNL4A;SNRPB
Ontologies	GO_Cellular_Component_2021	nuclear chromosome (GO:0000228)	6.1593e-11	1.43717e-09	4.59445	108.018	TOP2A;INO80C;BLM;MCM7;SUV39H1;PINX1;HNRNPU;SMC2;SMCHD1;RUVBL2;EXOSC9;CHEK1;CHMP1A;RUVBL1;RCC1;BRD8;NFRKB;GINS1;GINS2;ACTR6;ACTR5;GINS3;GINS4;SMC1A;TUBG1;SPIDR;UCHL5;LRPPRC;RAD51;MSH5;MCM3;ANP32E;BIRC5;MCM4;MCM5;NCAPD2;LRIF1;MCM6;MCM2
Pathways	Elsevier_Pathway_Collection	G2/M Phase Transition	6.68271e-12	2.07565e-09	14.2103	365.653	PARP1;PLK1;FOXM1;PKMYT1;CDC25C;CENPA;AURKA;CCNB2;CCNA1;CCNB1;FZR1;CENPF;WEE1;CDK2;CDK1;AKT1;NEK2;FBXO5;KIF20A;BTRC;FBXO7;DLGAP5
Ontologies	GO_Biological_Process_2021	DNA replication-independent nucleosome assembly (GO:0006336)	2.6429e-11	2.12842e-09	9.23272	224.877	HJURP;CENPA;IPO4;CENPC;HIRA;MIS18BP1;RUVBL1;UBN1;OIP5;RBBP7;CENPU;CENPW;MIS18A;CENPH;NASP;CENPI;CENPK;HAT1;CENPL;CENPM;CENPN;CENPO;CENPP;CENPQ;ASF1B
Transcription	ENCODE_and_ChEA_Consensus_TFs_from_ChIP-X	YY1 CHEA	9.58146e-10	2.49118e-09	2.1862	45.3987	RPL4;DPAGT1;NARF;CLPB;RPP30;CASC5;GPATCH4;YARS2;PSMD7;KAT8;ZNF689;SNRNP35;ZNF563;MED1;DAXX;SLX4IP;NGDN;MRPS18A;ALG3;KNSTRN;WDR82;ANAPC1;AARS2;RBM8A;SMYD5;MRPL19;HSPBP1;MRPL11;PRPSAP1;PRDX3;BRIP1;UBB;ZNHIT3;BRIX1;N4BP1;COX10;EIF2B5;ZNF143;FANCB;DIAPH1;LSM7;RPS27;NACA;SP1;NMT1;FARSA;ZCCHC4;SUV39H2;DIDO1;PPP1R10;MRPS14;MRPS11;CCDC124;TMEM180;C1ORF174;OSBPL11;TTC27;TMEM101;PTBP1;SART3;PPP2R4;METTL16;…
Pathways	Reactome_2016	Viral Messenger RNA Synthesis Homo sapiens R-HSA-168325	2.69091e-10	2.90486e-09	7.60205	167.519	NUP205;NUP107;SEH1L;NUP188;AAAS;NUP160;NUP85;POLR2C;POLR2D;POLR2E;NUP43;NUP88;POLR2H;POLR2I;RAE1;POLR2J;POLR2L;NDC1;NUP133;NUP155;NUP153;NUP93;NUP35;NUP98;NUP37
Transcription	TRRUST_Transcription_Factors_2019	E2F1 human	7.24983e-12	3.16818e-09	3.61917	92.8318	TOP2A;MCM8;BRCA1;FOXM1;CHEK2;CHEK1;MYB;MYBL2;SKP2;CTNNBIP1;ETV4;DBF4;CCNE1;BIRC5;KIF2C;MCM5;ASF1B;DNMT1;PCNA;UHRF1;CDCA7;TYMS;RNF2;AURKB;AURKA;NPAT;CCNB1;NRIP1;TP53BP2;E2F1;ECT2;MYH10;E2F6;ATG5;FZD1;WWOX;RRM1;RRM2;SIVA1;GINS3;PLK1;ATAD2;FANCA;HMGA1;XRCC1;RPA2;CDC6;RRP1B;PNRC2;VEGFA;DHFR;CDAN1;RAD51;CDK1;PIN1
Pathways	Reactome_2016	Unwinding of DNA Homo sapiens R-HSA-176974	3.45767e-10	3.70224e-09	200880	4.37622e+06	GINS1;GINS2;CDC45;MCM7;MCM8;GINS3;GINS4;MCM3;MCM4;MCM5;MCM6;MCM2
Ontologies	GO_Biological_Process_2021	RNA transport (GO:0050658)	5.15754e-11	4.08545e-09	4.91608	116.452	SLBP;NUP188;RBM8A;POLDIP3;EIF4A3;SRSF1;U2AF1;CASC3;KIF5C;U2AF2;MAGOH;XPO5;RAE1;SRSF11;CHTOP;PNPT1;NUP155;ALYREF;THOC1;UPF3B;NUP153;THOC2;MAGOHB;CKAP5;THOC7;SRRM1;THOC6;DDX39A;DDX39B;SARNP;HNRNPA2B1;SRSF2;SRSF3;SRSF4;RNPS1;SRSF7;SRSF9
Ontologies	GO_Biological_Process_2021	transcription-coupled nucleotide-excision repair (GO:0006283)	5.86139e-11	4.50431e-09	5.04081	118.762	ISY1;PCNA;CCNH;PRPF19;UBB;POLD1;POLR2C;POLR2D;POLR2E;POLR2H;POLR2I;POLR2J;HMGN1;POLR2L;RFC5;AQR;RFC3;USP7;RFC4;LIG1;RFC1;RFC2;RPA1;RPA2;XRCC1;LIG3;GTF2H4;CUL4A;COPS3;XAB2;ERCC3;RPA3;UVSSA;PPIE;TCEA1;ZNF830
Ontologies	GO_Biological_Process_2021	nuclear-transcribed mRNA catabolic process (GO:0000956)	5.87276e-11	4.50431e-09	3.03472	71.4923	RPL4;RPL30;SMG1;RPL3;RPLP1;EIF4A3;RPLP0;SMG9;CASC3;RPS14;RPL7A;RPS17;MAGOH;RPL35;RPL37;RPL39;RPS12;UPF2;UPF1;RPS9;CNOT6L;RPL21;RPL13A;THRAP3;PNLDC1;CSDE1;MRTO4;XRN2;TUT1;ETF1;RPL29;DCP2;RBM8A;RPL12;GSPT1;EXOSC7;PPP2CA;EXOSC10;ERI1;EXOSC9;EXOSC8;POLR2D;RPL14;RPL15;RPS2;RPL17;RPL41;UPF3B;CNOT10;RPL23A;MAGOHB;PNRC2;RPS25;RPS27;CNOT1;CNOT11;RPL27A;CNOT3;RNPS1;RPS20;CNOT8;DCP1A;EIF4G1
Pathways	Reactome_2016	Nuclear import of Rev protein Homo sapiens R-HSA-180746	5.51312e-10	5.80863e-09	9.8602	210.207	NDC1;NUP205;NUP107;SEH1L;NUP188;NUP133;NUP155;NUP153;AAAS;NUP160;NUP93;NUP85;RCC1;NUP35;NUP43;NUP88;NUP98;RAE1;KPNB1;RAN;NUP37
Pathways	Reactome_2016	Resolution of D-loop Structures through Holliday Junction Intermediates Homo sapiens R-HSA-5693568	5.51312e-10	5.80863e-09	9.8602	210.207	GEN1;BARD1;BLM;RMI1;XRCC2;TOP3A;XRCC3;MRE11A;BRCA1;BRCA2;SPIDR;RAD51AP1;BRIP1;WRN;SLX4;RAD51C;RAD51;EME1;EXO1;RBBP8;DNA2
Ontologies	GO_Biological_Process_2021	import into nucleus (GO:0051170)	8.37419e-11	6.32251e-09	4.79289	111.211	IPO13;IPO11;NUP107;NXT1;NUP188;PPP1R10;CSE1L;GEMIN2;NXT2;IPO7;PHB2;IPO4;IPO8;IPO9;SNRPD1;NUP85;AKT1;E2F3;NUP88;TNPO1;TNPO3;APPL1;NUP133;SYK;NUP155;NUP153;NUP93;GEMIN4;SNRPG;GEMIN5;GEMIN6;SNRPE;GEMIN7;SNRPF;KPNB1;RAN;SNRPB
Pathways	WikiPathway_2021_Human	DNA Mismatch Repair WP531	9.2707e-11	6.45472e-09	18.583	429.296	RFC5;RFC3;PCNA;RFC4;RFC1;LIG1;RFC2;RPA1;RPA2;MLH1;MSH6;MSH2;EXO1;POLD1;RPA3;POLE2;POLE3;POLE
Pathways	KEGG_2021_Human	mRNA surveillance pathway	1.06035e-10	6.65897e-09	4.05491	93.1301	HBS1L;DAZAP1;SMG1;NXT1;RBM8A;EIF4A3;CSTF2;CASC3;NXT2;GSPT1;GLE1;PPP2CA;PNN;PPP1CC;PPP2R3C;MAGOH;CSTF1;UPF2;CPSF4;UPF1;CPSF7;CPSF6;RNGTT;CPSF1;ALYREF;CPSF3;PABPC4;SSU72;UPF3B;PPP2R5A;PPP2R5D;PPP2R3B;MAGOHB;SRRM1;WDR33;NUDT21;DDX19B;DDX39B;WDR82;PPP2R2D;ACIN1;RNPS1;ETF1
Ontologies	GO_Biological_Process_2021	regulation of gene silencing by RNA (GO:0060966)	9.16129e-11	6.70717e-09	6.20991	143.532	NUP205;NUP107;SEH1L;NUP188;AAAS;NUP160;IPO8;NUP85;POLR2C;POLR2D;POLR2E;NUP43;NUP88;POLR2H;POLR2I;POLR2J;RAE1;POLR2L;NDC1;NUP133;NUP155;NUP153;PUM2;NUP93;AGO2;NUP35;NUP98;NUP58;EIF4G1;NUP37
Ontologies	GO_Biological_Process_2021	regulation of posttranscriptional gene silencing (GO:0060147)	9.16129e-11	6.70717e-09	6.20991	143.532	NUP205;NUP107;SEH1L;NUP188;AAAS;NUP160;IPO8;NUP85;POLR2C;POLR2D;POLR2E;NUP43;NUP88;POLR2H;POLR2I;POLR2J;RAE1;POLR2L;NDC1;NUP133;NUP155;NUP153;PUM2;NUP93;AGO2;NUP35;NUP98;NUP58;EIF4G1;NUP37
Ontologies	GO_Cellular_Component_2021	condensed chromosome (GO:0000793)	3.10354e-10	6.86046e-09	6.00105	131.383	RIF1;SUV39H1;HMGB2;NCAPG;SMC5;CTCF;SMC6;MKI67;CENPA;AURKB;SMC2;CENPC;CHEK1;CHMP1A;RCC1;XRCC4;CBX3;NSMCE2;SETMAR;SMC1A;TUBG1;LRPPRC;CENPE;NSMCE4A;RAD51;FANCD2;INCENP;NCAPD2;NCAPD3
Pathways	CORUM	55S ribosome, mitochondrial (human)	2.76303e-11	8.63907e-09	4.92396	119.712	MRPS35;MRPS14;MRPS36;MRPS11;MRPL19;MRPS34;MRPS31;MRPL16;MRPL39;MRPL35;MRPL13;MRPL32;MRPL54;MRPL10;MRPL55;MRPL11;MRPL4;MRPL3;MRPL20;MRPL2;MRPL40;MRPL1;MRPL9;MRPS28;MRPS26;MRPS22;MRPS18A;MRPL28;MRPL47;MRPS7;MRPL46;MRPS18C;MRPL44;MRPL22;MRPL30;MRPS9;MRPL50;MRPL51
Ontologies	GO_Cellular_Component_2021	mitotic spindle (GO:0072686)	4.42531e-10	9.29316e-09	3.45953	74.5131	HDAC3;CUL3;HNRNPU;KIF11;AAAS;SKA3;SKA1;TAF1D;NUDCD2;HAUS8;CDC27;NUSAP1;IKBKG;ECT2;FAM83D;SPAG5;CKAP2L;ODAM;CEP295;LIMK2;HAUS4;HAUS3;CDC7;HAUS6;KIF23;CDC6;HAUS5;KIF22;TUBG1;EML1;KNSTRN;CCSAP;GEM;WAPL;HAUS2;HAUS1;DIAPH1;TPX2;KIF18A;KIF18B;FAM161A;ESPL1;TBL1XR1;KIFC1;MAK;CDK1;TACC3;MAD2L1
Pathways	Reactome_2016	The role of GTSE1 in G2/M progression after G2 checkpoint Homo sapiens R-HSA-8852276	8.91705e-10	9.32044e-09	5.35209	111.526	PSMD12;HSP90AB1;PSMD11;PSMD14;PSMA7;PSMD8;PSMB6;CCNB2;PSMD6;CCNB1;PSMD7;PSMB5;UBB;PSMD5;PSMB3;PSMB1;GTSE1;HSP90AA1;FKBPL;PLK1;PSMA5;PSMA3;PSMC6;PSMA1;PSMC3;PSMA2;PSME3;PSME4;CDK1;MAPRE1
Ontologies	GO_Cellular_Component_2021	mitochondrial inner membrane (GO:0005743)	4.66543e-10	9.33086e-09	2.22476	47.8005	PHB2;CLU;CHCHD3;PMPCB;CHCHD1;MRPS18A;SDHD;BCS1L;SDHB;GCAT;MRPS18C;AFG3L2;GPD2;YME1L1;TMEM126B;UQCRC2;AURKAIP1;ABCB7;SHMT2;MRPL19;MRPL16;PHB;MRPL13;MRPL10;UQCRH;MRPL11;TIMM50;MRPL20;CYC1;NDUFV2;COX10;TRAP1;MRPL28;TIMM44;CRLS1;MRPL22;COQ5;MRPL30;COQ2;NDUFAF4;NDUFAF5;NDUFAF2;ALDH18A1;MCU;CDS2;MRPS14;MRPS11;MRPL39;MRPL35;MRPL32;MRPL4;MRPL3;MRPL2;MRPL40;MRPL1;AIFM1;OPA1;NNT;UQCRFS1;MRPL9;MRPS28;MRPS26…
Pathways	Reactome_2016	NEP/NS2 Interacts with the Cellular Export Machinery Homo sapiens R-HSA-168333	9.39756e-10	9.74535e-09	10.3272	214.654	NDC1;NUP205;NUP107;SEH1L;NUP188;NUP133;NUP155;NUP153;AAAS;NUP160;NUP93;XPO1;NUP85;NUP35;NUP43;NUP88;NUP98;RAE1;RAN;NUP37
Pathways	Reactome_2016	Regulation of mRNA stability by proteins that bind AU-rich elements Homo sapiens R-HSA-450531	9.95095e-10	1.02386e-08	4.10133	85.0132	PSMD12;PSMD11;PSMD14;ELAVL1;PSMA7;PSMD8;EXOSC7;PSMB6;PSMD6;PSMD7;XPO1;PSMB5;UBB;PSMD5;PSMB3;KHSRP;EXOSC9;EXOSC8;PSMB1;AKT1;TNPO1;EXOSC3;EXOSC2;EXOSC1;HSPA8;MAPK14;PSMA5;PSMA3;PSMC6;PSMA1;PSMC3;PSMA2;PSME3;PSME4;HNRNPD;DCP1A;DCP2;EIF4G1
Ontologies	GO_Biological_Process_2021	protein-DNA complex assembly (GO:0065004)	1.4479e-10	1.04422e-08	3.24727	73.5693	MCM7;CCNH;MCM8;GMNN;HMGB2;PSMD8;PSMD6;CHAF1B;PSMD7;CHAF1A;SART3;PSMD5;BRD2;DAXX;PARP1;RAD23B;PSMA5;PSMA3;PSMA1;PSMA2;PSME3;PSME4;MCM3;MCM4;MCM5;MCM6;MCM2;PSMD12;PSMD11;PSMD14;PSMA7;ORC5;PSMB6;ORC4;ORC6;PSMB5;ORC1;UBB;PSMB3;ORC3;ORC2;PSMB1;CDT1;RPA1;RPA2;CDC6;GTF2H4;NAP1L4;CUL4A;PSMC6;RAD51;ERCC3;PSMC3;RPA3;ANP32B
Pathways	Reactome_2016	Anchoring of the basal body to the plasma membrane Homo sapiens R-HSA-5620912	1.14225e-09	1.16616e-08	3.79468	78.1334	CEP57;ACTR1A;HAUS8;PRKAR2B;CNTRL;CEP72;NEK2;CEP192;CEP97;PRKACA;PCNT;CEP76;RAB8A;CDK5RAP2;CEP78;PLK4;HSP90AA1;CEP135;ODF2;TUBB;NDE1;CEP152;PLK1;HAUS4;KIF24;HAUS3;HAUS6;HAUS5;TUBG1;TUBB4B;CKAP5;SEPT2;HAUS2;HAUS1;NEDD1;CENPJ;CDK1;CEP83;CEP63;MAPRE1;PAFAH1B1
Pathways	Reactome_2016	Negative epigenetic regulation of rRNA expression Homo sapiens R-HSA-5250941	1.15425e-09	1.16934e-08	4.42023	90.9675	HIST1H2BN;DNMT1;HDAC2;HIST1H2BJ;CCNH;SUV39H1;HIST1H2BL;TTF1;TAF1D;ZNRD1;HIST1H3A;TAF1B;SIN3A;SAP30L;TWISTNB;POLR2E;HIST1H2AD;POLR2H;HIST1H2AC;HIST1H2AB;POLR2L;TBP;H2AFZ;H2AFX;SIRT1;GTF2H4;SAP30;HIST2H3A;ERCC3;POLR1B;POLR1C;POLR1E;HIST1H2BH;HIST1H2BB;HIST1H2BD
Pathways	Reactome_2016	Resolution of D-Loop Structures Homo sapiens R-HSA-5693537	1.28244e-09	1.2893e-08	9.03797	185.048	GEN1;BARD1;BLM;RMI1;XRCC2;TOP3A;XRCC3;MRE11A;BRCA1;BRCA2;SPIDR;RAD51AP1;BRIP1;WRN;SLX4;RAD51C;RAD51;EME1;EXO1;RBBP8;DNA2
Transcription	ENCODE_and_ChEA_Consensus_TFs_from_ChIP-X	RCOR1 ENCODE	5.10536e-09	1.29502e-08	1.71737	32.7897	PANK2;ISCA1;MAML1;CCNF;MRFAP1;NRM;CAAP1;ENO1;TMEM97;AUP1;TSEN54;RRP9;CRKL;IL4I1;ALKBH5;SMCHD1;DPF1;NUDT19;LONP1;KAT7;PIM2;PKNOX1;TXNL4A;MAP3K4;CCDC94;PDK1;RNF43;ACOT7;SFMBT1;LMO4;SLX4IP;METTL3;RFX2;FRS3;KNSTRN;KCTD5;CLPP;SNORD104;RAB35;XRN2;ERF;VDAC3;TBC1D24;ERH;DUS3L;INO80C;IPPK;NLRX1;DCUN1D5;KLHL15;DIABLO;SHMT1;GLO1;DCUN1D2;SLC1A4;UQCRH;PRPSAP1;TMEM243;PPP4C;TP53BP2;IP6K1;N4BP1;CCR10;ZBTB14;CBX…
Pathways	KEGG_2021_Human	Fanconi anemia pathway	3.10354e-10	1.62419e-08	6.00105	131.383	BLM;FAAP24;BRCA1;BRCA2;BRIP1;SLX4;EME1;USP1;ATRIP;FANCI;FANCM;RMI1;FANCL;TOP3A;REV1;FANCA;RPA1;RPA2;FANCC;FANCB;FANCE;MLH1;FANCG;RAD51C;RAD51;FANCD2;RPA3;UBE2T;TELO2
Ontologies	GO_Biological_Process_2021	transcription, DNA-templated (GO:0006351)	2.3913e-10	1.69923e-08	2.62176	58.0826	GMEB2;ELL;CCNT1;CCNH;TTF2;ARRB2;TTF1;NELFB;PKNOX1;PRMT5;SUPT16H;TBP;PARP1;NCOA6;GTF3A;MED4;POLRMT;TFDP1;TBPL2;POLR1C;TBPL1;TFAM;PTMA;ATF4;GTF2A1;GTF3C2;GTF2A2;GTF3C3;CTDP1;GTF3C4;GTF3C5;TAF9;MLLT1;RTF1;RPAP1;MLLT3;TAF5L;IWS1;TAF1B;NOCT;POLR2C;POLR2D;LEO1;E2F1;POLR2E;POLR2H;POLR2I;POLR2J;POLR2L;BTF3;IVNS1ABP;XBP1;RNGTT;TAF15;DEK;SSRP1;GTF2H4;XAB2;PPP5C;POLR3A;ERCC3;DRG1;TCEA1;TAF4B;POLR3G;MMS19;RN…
Ontologies	GO_Molecular_Function_2021	mRNA binding (GO:0003729)	8.96122e-11	1.72055e-08	2.49097	57.6298	DAZAP1;RBM25;CELF1;MRPS11;EIF4A3;HNRNPU;HNRNPR;PARK7;ELAVL1;RPS14;SYNCRIP;PTBP1;SNRNP70;C1QBP;KHSRP;XPO5;RPL35;DENR;SNRNP35;AQR;CLUH;RBM15;RBFOX3;SECISBP2;PABPC4;METTL3;RPL13A;LARP4B;THOC2;MRPS7;GNL3;NCL;TUT1;GEMIN5;PPIE;SRSF4;ETF1;NUP98;SF1;SLBP;KHDRBS1;RBM8A;DHX9;SHMT2;YTHDC1;SHMT1;CSTF2;SRSF1;DAZ4;RBM4B;TYMS;MRPL13;LARP1;DHX33;NOCT;TRA2B;DHX36;G3BP1;RPS2;MYH10;N4BP1;CCT5;RPL41;MYEF2;YTHDF2;CPS…
Ontologies	GO_Biological_Process_2021	regulation of mRNA catabolic process (GO:0061013)	2.46802e-10	1.72833e-08	3.4841	77.0767	ELAVL1;PSMD8;PSMD6;PSMD7;XPO1;PSMD5;KHSRP;AKT1;TNPO1;UPF1;GTPBP1;PSMA5;PSMA3;PSMA1;PSMA2;PSME3;PSME4;PKP1;DCP2;PSMD12;PSMD11;PSMD14;PSMA7;EXOSC7;PSMB6;PSMB5;UBB;PSMB3;EXOSC9;DHX36;EXOSC8;PSMB1;EXOSC3;ZC3H14;EXOSC2;EXOSC1;HSPA8;PNPT1;YTHDF2;PUM2;MOV10;PSMC6;PSMC3;CNOT1;SERBP1;HNRNPD;CNOT8;DCP1A;EIF4G1
Pathways	Reactome_2016	NS1 Mediated Effects on Host Pathways Homo sapiens R-HSA-168276	1.8138e-09	1.80968e-08	7.42686	149.487	NDC1;CPSF4;NUP205;NUP107;SEH1L;NUP188;NUP133;NUP155;NUP153;AAAS;NUP160;NUP93;NUP85;NUP35;NUP43;NUP88;KPNA5;NUP98;KPNA2;RAE1;KPNA3;KPNB1;NUP37
Pathways	Reactome_2016	CDC6 association with the ORC:origin complex Homo sapiens R-HSA-68689	2.12736e-09	2.10656e-08	184140	3.67698e+06	ORC5;ORC4;ORC6;ORC1;MCM8;ORC3;ORC2;E2F1;E2F2;E2F3;CDC6
Ontologies	GO_Biological_Process_2021	base-excision repair (GO:0006284)	3.11911e-10	2.14689e-08	6.64889	145.533	FEN1;PCNA;OGG1;UNG;WRN;POLD1;POLE;MUTYH;PRMT6;RFC5;MBD4;POLQ;RFC3;RFC4;LIG1;PARP1;RFC1;RFC2;RPA1;APEX2;RPA2;XRCC1;LIG3;NEIL3;NEIL2;RPA3;DNA2
Ontologies	GO_Biological_Process_2021	tRNA export from nucleus (GO:0006409)	3.19902e-10	2.14689e-08	9.47128	207.071	NDC1;NUP205;NUP107;SEH1L;SSB;NUP188;NUP133;NUP155;NUP153;AAAS;NUP160;NUP93;XPOT;NUP85;NUP35;NUP43;NUP88;NUP98;RAE1;NUP58;RAN;NUP37
Ontologies	GO_Biological_Process_2021	tRNA-containing ribonucleoprotein complex export from nucleus (GO:0071431)	3.19902e-10	2.14689e-08	9.47128	207.071	NDC1;NUP205;NUP107;SEH1L;SSB;NUP188;NUP133;NUP155;NUP153;AAAS;NUP160;NUP93;XPOT;NUP85;NUP35;NUP43;NUP88;NUP98;RAE1;NUP58;RAN;NUP37
Ontologies	GO_Biological_Process_2021	translation (GO:0006412)	3.26652e-10	2.16217e-08	2.63986	57.6602	RPL4;HBS1L;RPL30;RPL3;FASTKD2;MRPS14;MRPS11;RPLP1;RPLP0;MRPL35;YARS2;MRPL32;RPS14;TRMT112;MRPL3;RPL7A;RPS17;MRPL2;RPL35;RPL37;MRPL9;RPL39;RPS12;MRPS28;TSFM;RPS9;RPL21;PABPC4;MRPS18A;DARS2;RPL13A;MRPL47;MRPS7;QRSL1;GTPBP1;MRPS18C;MRPL51;ETF1;RPL29;MRRF;MRPS36;RPL12;MRPS34;MRPL16;MRPL13;GSPT1;MRPL10;MRPL11;MRPL55;RPL14;RPL15;RPS2;RPL17;ZC3H15;ABCF1;PTCD3;RWDD1;RPL41;MRPL28;RPL23A;RPL3L;RPS25;RPS27;…
Ontologies	GO_Biological_Process_2021	DNA-templated transcription, termination (GO:0006353)	3.35747e-10	2.19234e-08	4.89027	106.68	SLBP;ZNF473;CCNH;CSTF2;TTF2;TTF1;MED18;LSM10;TAF1D;LSM11;TAF1B;CSTF1;POLR2E;POLR2H;POLR2L;PRMT5;CPSF4;CPSF7;TBP;CPSF1;CPSF3;SSU72;GTF2H4;WDR33;NUDT21;ERCC3;POLR1B;POLR1C;SNRPG;POLR1E;SNRPE;SNRPF;POLR3K;SNRPB
Pathways	Reactome_2016	Export of Viral Ribonucleoproteins from Nucleus Homo sapiens R-HSA-168274	2.24105e-09	2.20258e-08	9.38777	186.97	NDC1;NUP205;NUP107;SEH1L;NUP188;NUP133;NUP155;NUP153;AAAS;NUP160;NUP93;XPO1;NUP85;NUP35;NUP43;NUP88;NUP98;RAE1;RAN;NUP37
Ontologies	GO_Biological_Process_2021	regulation of mRNA stability (GO:0043488)	3.62336e-10	2.33441e-08	3.13965	68.2512	CELF1;FASTKD3;HNRNPU;ELAVL1;PSMD8;PSMD6;PSMD7;XPO1;PSMD5;KHSRP;AKT1;METTL16;TNPO1;METTL3;PSMA5;PSMA3;PSMA1;PSMA2;THRAP3;PSME3;PSME4;DCP2;PSMD12;PSMD11;PSMD14;PSMA7;TBRG4;EXOSC7;PSMB6;LARP1;PSMB5;UBB;PSMB3;EXOSC9;NOCT;DHX36;EXOSC8;PSMB1;E2F1;EXOSC3;ZC3H14;EXOSC2;EXOSC1;PAIP1;HSPA8;TAF15;YTHDF2;MEX3D;PUM2;PSMC6;PSMC3;SERBP1;HNRNPD;DCP1A;EIF4G1
Pathways	Reactome_2016	Nuclear Pore Complex (NPC) Disassembly Homo sapiens R-HSA-3301854	2.83734e-09	2.76799e-08	8.34225	164.179	NDC1;NUP205;NUP107;SEH1L;NUP188;NUP133;NUP155;NUP153;AAAS;NUP160;NUP93;CCNB2;CCNB1;NUP85;CDK1;NUP35;NUP43;NUP88;NUP98;RAE1;NUP37
Pathways	Reactome_2016	HATs acetylate histones Homo sapiens R-HSA-3214847	2.97404e-09	2.88001e-08	3.48281	68.3791	HIST1H2BN;ENY2;HIST1H2BJ;PHF20;HIST1H2BL;TAF9;JADE1;HIST2H2AB;YEATS4;TAF5L;ING5;HIST1H3A;ATXN7;RUVBL2;RUVBL1;WDR5;HIST1H2AD;KAT8;KAT7;RBBP7;BRD8;ATXN7L3;CSRP2BP;HIST1H2AC;HIST1H2AB;DR1;BRD1;BRPF3;MSL2;ELP3;ELP5;ELP6;HCFC1;TAF6L;HIST2H3A;MRGBP;TADA2A;HAT1;TADA1;HIST1H2BH;HIST1H2BB;CLOCK;HIST1H2BD
Pathways	Reactome_2016	Cyclin E associated events during G1/S transition Homo sapiens R-HSA-69202	3.0186e-09	2.90182e-08	4.59975	90.2401	PSMD12;PSMD11;PSMD14;CCNH;PKMYT1;PSMA7;CKS1B;PSMD8;PSMB6;PSMD6;PSMD7;PSMB5;UBB;PSMD5;PSMB3;PSMB1;SKP2;CDC25A;CCNA2;PSMA5;CCNA1;PSMA3;WEE1;PSMC6;CCNE2;PSMA1;PSMC3;PSMA2;CCNE1;CDK4;PSME3;CDK2
Pathways	Elsevier_Pathway_Collection	DNA Replication in DNA Machinery	1.16159e-10	3.00658e-08	72.1953	1651.54	CDT1;WDHD1;FEN1;PCNA;GMNN;CDC7;CDC6;POLA1;CDC45;DBF4;ERH;KAT7;DNA2;POLE
Ontologies	GO_Cellular_Component_2021	mitochondrial membrane (GO:0031966)	1.5896e-09	3.03469e-08	1.94361	39.377	CISD1;CISD2;PHB2;CLU;TOMM22;CHCHD3;PMPCB;CHCHD1;ACSL1;TOMM34;MRPS18A;SDHD;BCS1L;SDHB;GCAT;MRPS18C;AFG3L2;GNPAT;GPD2;VDAC3;YME1L1;VDAC1;TMEM126B;UQCRC2;AURKAIP1;RAF1;NLRX1;ABCB7;SHMT2;MRPL19;MRPL16;PHB;MRPL13;MRPL10;UQCRH;MRPL11;TIMM50;MRPL20;UBB;CYC1;NDUFV2;COX10;TRAP1;MTERF3;MRPL28;TIMM44;CRLS1;MRPL22;COQ5;MRPL30;COQ2;NDUFAF4;NDUFAF5;NDUFAF2;ALDH18A1;MCU;CDS2;MRPS14;MRPS11;MRPL39;MRPL35;MRPL32;H…
Pathways	Reactome_2016	mRNA Splicing - Minor Pathway Homo sapiens R-HSA-72165	3.39851e-09	3.24336e-08	5.58373	108.882	SF3B2;SF3B3;SRSF1;PRPF8;EFTUD2;RNU11;RNU12;SNRPD1;POLR2C;POLR2D;POLR2E;POLR2H;TXNL4A;SNRNP35;POLR2I;POLR2J;POLR2L;LSM2;SNRNP40;SNRPG;SRSF2;SNRPE;SNRNP48;SNRPF;SNRNP25;SRSF7;SNRPB
Pathways	Reactome_2016	Epigenetic regulation of gene expression Homo sapiens R-HSA-212165	3.50582e-09	3.32171e-08	3.33326	64.8947	HIST1H2BN;DNMT1;HDAC2;HIST1H2BJ;CCNH;UHRF1;SUV39H1;HIST1H2BL;TTF1;TAF1D;HIST1H3A;ZNRD1;MTA1;TAF1B;SIN3A;SAP30L;TWISTNB;POLR2E;HIST1H2AD;RBBP7;POLR2H;HIST1H2AC;HIST1H2AB;POLR2L;SUZ12;MBD3;TBP;CBX3;EED;H2AFZ;H2AFX;DEK;SIRT1;GTF2H4;SAP30;HIST2H3A;ERCC3;POLR1B;POLR1C;POLR1E;HIST1H2BH;HIST1H2BB;HIST1H2BD;EZH2;PHF19
Pathways	Reactome_2016	G1/S DNA Damage Checkpoints Homo sapiens R-HSA-69615	3.53384e-09	3.32433e-08	4.71723	91.8015	PSMD12;PSMD11;PSMD14;PSMA7;PSMD8;PSMB6;PSMD6;PSMD7;PSMB5;UBB;PSMD5;PSMB3;CHEK2;CHEK1;PSMB1;CDC25A;CCNA2;PSMA5;CCNA1;PSMA3;PSMC6;CCNE2;PSMA1;PSMC3;PSMA2;CCNE1;RFWD2;PSME3;PSME4;CDK2;MDM4
Ontologies	GO_Biological_Process_2021	chromatin remodeling at centromere (GO:0031055)	5.51312e-10	3.47866e-08	9.8602	210.207	CENPU;HELLS;CENPW;HJURP;CENPA;CENPC;MIS18A;CENPH;NASP;MIS18BP1;CENPI;RUVBL1;CENPK;CENPL;CENPM;OIP5;CENPN;RBBP7;CENPO;CENPP;CENPQ
Ontologies	GO_Biological_Process_2021	protein sumoylation (GO:0016925)	5.54339e-10	3.47866e-08	5.7699	122.975	ZNF451;NUP205;NUP107;SEH1L;NUP188;AAAS;NUP160;TRIM28;NUP85;SUMO3;NUP43;NUP88;RAE1;NDC1;UBE2I;NUP133;NUP155;NSMCE2;NUP153;RANGAP1;PIAS2;PIAS1;NUP93;NUP35;UBA2;NUP98;SAE1;NUP58;NUP37
Pathways	WikiPathway_2021_Human	Pyrimidine metabolism WP4022	6.58433e-10	4.07497e-08	4.18885	88.5571	PRIM2;DTYMK;PRIM1;TYMS;ZNRD1;POLR2C;POLD1;POLR2D;TWISTNB;POLR2E;NT5M;TK1;UPP1;POLR2H;POLR2I;POLE;POLR2J;POLR2L;RRM1;RRM2;PNPT1;CTPS2;DCK;POLA1;POLA2;UCK2;POLR3A;POLR3B;POLR1B;POLE2;POLR1C;POLE3;POLR3E;POLR1E;POLR3G;UMPS;DCTPP1;POLR3K
Pathways	Reactome_2016	Cyclin A:Cdk2-associated events at S phase entry Homo sapiens R-HSA-69656	4.75196e-09	4.43854e-08	4.47517	85.7653	PSMD12;PSMD11;PSMD14;CCNH;PSMA7;CKS1B;PSMD8;PSMB6;PSMD6;FZR1;PSMD7;PSMB5;UBB;PSMD5;PSMB3;PSMB1;SKP2;CDC25A;CCNA2;PSMA5;CCNA1;PSMA3;WEE1;PSMC6;CCNE2;PSMA1;PSMC3;PSMA2;CCNE1;CDK4;PSME3;CDK2
Ontologies	GO_Biological_Process_2021	DNA strand elongation involved in DNA replication (GO:0006271)	7.37364e-10	4.56788e-08	25.7889	542.288	GINS1;GINS2;RFC3;PCNA;RFC4;LIG1;MCM7;GINS3;GINS4;LIG3;POLA1;POLE3;MCM3;MCM4;POLE
Pathways	Reactome_2016	Vpr-mediated nuclear import of PICs Homo sapiens R-HSA-180910	5.05733e-09	4.69049e-08	8.60494	164.375	NDC1;NUP205;NUP107;SEH1L;NUP188;NUP133;NUP155;HMGA1;PSIP1;NUP153;AAAS;NUP160;NUP93;NUP85;NUP35;NUP43;NUP88;NUP98;RAE1;NUP37
Ontologies	GO_Biological_Process_2021	protein import (GO:0017038)	8.106e-10	4.958e-08	4.04166	84.6052	IPO13;IPO11;ABCD3;NUP107;NXT1;NUP188;PPP1R10;CSE1L;NXT2;CLU;IPO7;PHB2;IPO4;TOMM22;IPO8;IPO9;SAMM50;NUP85;AKT1;E2F3;NUP88;TNPO1;TNPO3;APPL1;HSP90AA1;NUP133;SYK;NUP155;HSPA4;NUP153;PEX12;PEX13;ALDH3A2;NUP93;SLC25A17;PEX3;PXMP2;KPNB1;RAN
Pathways	Reactome_2016	APC/C:Cdc20 mediated degradation of Securin Homo sapiens R-HSA-174154	5.62608e-09	5.1815e-08	4.58218	87.0424	PSMD12;PSMD11;ANAPC15;PSMD14;PSMA7;ANAPC10;CDC20;PSMD8;PSMB6;PSMD6;PSMD7;CDC23;PSMB5;PTTG1;UBB;PSMD5;PSMB3;CDC27;PSMB1;UBE2C;PSMA5;PSMA3;PSMC6;PSMA1;PSMC3;PSMA2;PSME3;PSME4;ANAPC5;ANAPC1;ANAPC2
Ontologies	GO_Biological_Process_2021	histone exchange (GO:0043486)	8.80164e-10	5.25056e-08	7.92246	165.191	CENPU;CENPW;ACTR6;HJURP;RNF8;CENPA;CENPC;MIS18A;CENPH;NASP;MIS18BP1;CENPI;RUVBL1;CENPK;ANP32E;CENPL;CENPM;OIP5;CENPN;RBBP7;CENPO;CENPP;CENPQ
Ontologies	GO_Biological_Process_2021	spliceosomal snRNP assembly (GO:0000387)	8.80164e-10	5.25056e-08	7.92246	165.191	PRMT5;PRMT7;GEMIN2;PRPF19;PRPF8;LSM4;LSM2;WDR77;COIL;SART3;SNRPD1;TGS1;GEMIN4;SNRPG;GEMIN5;GEMIN6;PRPF31;SNRPE;GEMIN7;SNRPF;SNRPC;SRSF10;SNRPB
Ontologies	GO_Biological_Process_2021	CENP-A containing chromatin organization (GO:0061641)	9.39756e-10	5.47097e-08	10.3272	214.654	CENPU;CENPW;HJURP;CENPA;CENPC;MIS18A;CENPH;NASP;MIS18BP1;CENPI;RUVBL1;CENPK;CENPL;CENPM;OIP5;CENPN;RBBP7;CENPO;CENPP;CENPQ
Ontologies	GO_Biological_Process_2021	CENP-A containing nucleosome assembly (GO:0034080)	9.39756e-10	5.47097e-08	10.3272	214.654	CENPU;CENPW;HJURP;CENPA;CENPC;MIS18A;CENPH;NASP;MIS18BP1;CENPI;RUVBL1;CENPK;CENPL;CENPM;OIP5;CENPN;RBBP7;CENPO;CENPP;CENPQ
Pathways	Reactome_2016	Fanconi Anemia Pathway Homo sapiens R-HSA-6783310	6.00098e-09	5.4884e-08	7.74591	146.64	DCLRE1B;FANCI;DCLRE1A;FANCM;FANCL;FANCA;RPA1;RPA2;FANCC;FANCB;FANCE;FANCG;SLX4;EME1;UBB;FANCD2;RPA3;UBE2T;USP1;STRA13;ATRIP
Transcription	ENCODE_and_ChEA_Consensus_TFs_from_ChIP-X	EGR1 ENCODE	2.2365e-08	5.538e-08	1.79201	31.5676	TFRC;CCNT1;NUP188;KDM1A;ARPC5L;NUCKS1;CAAP1;BZW2;MKI67;BZW1;EDC4;IPO8;MYB;CEP95;DENR;KAT7;PRKACA;PPFIA3;PLEKHJ1;WDHD1;TSTD1;SECISBP2;USP3;SLX4IP;SLC11A2;REV1;RFX2;RFX3;WRNIP1;FRS3;RSBN1;THOC6;PRPF4;SLC9A8;FDX1;ERF;YME1L1;FAM76B;FAM64A;IPPK;ANAPC13;KMT2D;TMEM161B;SEH1L;ARHGEF26;SMYD5;ARL3;DCUN1D2;RLF;ORC4;HNRNPDL;NACC1;CEP72;FAM120AOS;B3GALNT2;HSPA8;INTS1;CBX3;HSPA4;DIAPH1;TBL3;POLA2;PQLC1;HNRNPD;…
Pathways	Reactome_2016	NoRC negatively regulates rRNA expression Homo sapiens R-HSA-427413	6.13102e-09	5.56866e-08	4.26945	80.7348	HIST1H2BN;DNMT1;HDAC2;HIST1H2BJ;CCNH;HIST1H2BL;TTF1;TAF1D;ZNRD1;HIST1H3A;TAF1B;SIN3A;SAP30L;TWISTNB;POLR2E;HIST1H2AD;POLR2H;HIST1H2AC;HIST1H2AB;POLR2L;TBP;H2AFZ;H2AFX;GTF2H4;SAP30;HIST2H3A;ERCC3;POLR1B;POLR1C;POLR1E;HIST1H2BH;HIST1H2BB;HIST1H2BD
Pathways	Reactome_2016	Transport of Mature mRNAs Derived from Intronless Transcripts Homo sapiens R-HSA-159234	6.63607e-09	5.96041e-08	7.10176	133.731	NDC1;SLBP;NUP205;NUP107;SEH1L;NUP188;CPSF1;NUP133;NUP155;CPSF3;ALYREF;NUP153;AAAS;NUP160;NUP93;NUP85;NUP35;NUP43;NUP88;NUP98;RAE1;NUP37
Pathways	Reactome_2016	Resolution of AP sites via the multiple-nucleotide patch replacement pathway Homo sapiens R-HSA-110373	6.65285e-09	5.96041e-08	13.7559	258.998	RFC5;FEN1;RFC3;PCNA;RFC4;LIG1;PARP1;RFC1;RFC2;PARP2;RPA1;RPA2;RPA3;POLD1;POLE2;POLE
Pathways	Reactome_2016	Host Interactions with Influenza Factors Homo sapiens R-HSA-168253	6.94958e-09	6.18419e-08	6.60086	123.995	NDC1;CPSF4;NUP205;NUP107;SEH1L;NUP188;NUP133;NUP155;NUP153;AAAS;NUP160;NUP93;NUP85;NUP35;NUP43;NUP88;KPNA5;NUP98;KPNA2;RAE1;KPNA3;KPNB1;NUP37
Pathways	Reactome_2016	RNA Polymerase I Chain Elongation Homo sapiens R-HSA-73777	8.76358e-09	7.74607e-08	4.99219	92.6184	HIST1H2BN;HIST1H2BJ;CCNH;HIST1H2BL;TAF1D;ZNRD1;HIST1H3A;TAF1B;TWISTNB;POLR2E;HIST1H2AD;POLR2H;HIST1H2AC;HIST1H2AB;POLR2L;TBP;H2AFZ;CBX3;H2AFX;GTF2H4;HIST2H3A;ERCC3;POLR1B;POLR1C;POLR1E;HIST1H2BH;HIST1H2BB;HIST1H2BD
Pathways	Reactome_2016	Transport of Ribonucleoproteins into the Host Nucleus Homo sapiens R-HSA-168271	8.95805e-09	7.86517e-08	8.91563	165.213	NDC1;NUP205;NUP107;SEH1L;NUP188;NUP133;NUP155;NUP153;AAAS;NUP160;NUP93;NUP85;NUP35;NUP43;NUP88;NUP98;RAE1;KPNB1;NUP37
Transcription	ENCODE_and_ChEA_Consensus_TFs_from_ChIP-X	KLF4 CHEA	3.5076e-08	8.48349e-08	1.5545	26.6842	TMEM41B;CLPB;ARPC5L;HNRNPU;THUMPD1;ENO1;SLC4A2;LSM12;RASSF1;TRIM28;MYB;STMN1;CEP95;RPL37;CSRP2BP;MFSD2A;AGFG1;PDK1;CSNK2A1;RPL21;IFRD2;SACM1L;NSMCE2;IFRD1;MED4;HCFC1;SLC5A6;PRR11;ATF4;SLBP;ANAPC13;CDCA7;GATA2;SKA2;DSN1;HIST1H3A;GRPEL2;HIST1H3G;CDR2;XBP1;RPL41;ICMT;SIAH1;NFATC3;PAICS;NFATC4;CCT6A;MOV10;ANLN;RPS25;UCK2;MPHOSPH10;CALM3;ANP32B;HIST1H4D;CC2D1B;SETD5;DAZAP1;PPP1R10;PAK1IP1;FAF1;CTCF;ED…
Ontologies	GO_Molecular_Function_2021	snRNA binding (GO:0017069)	5.43168e-10	8.69069e-08	7.17929	153.16	SF3B3;CCNT1;MEPCE;HNRNPU;SNU13;PRPF8;COIL;EFTUD2;LSM10;LSM11;SART3;SNRNP70;SNRNP35;TOE1;LSM4;LSM2;LSM8;PRPF4;LSM7;DDX39B;GEMIN5;TUT1;PRPF31;SNRPC;SNRPA
Pathways	Reactome_2016	Nuclear Envelope Breakdown Homo sapiens R-HSA-2980766	1.09672e-08	9.56547e-08	5.37526	98.5197	NUP205;NUP107;SEH1L;NUP188;AAAS;NUP160;LMNB1;CCNB2;CCNB1;NUP85;NUP43;NUP88;EMD;RAE1;TMPO;NDC1;NUP133;NUP155;PLK1;VRK1;NUP153;NUP93;CDK1;NUP35;NUP98;NUP37
Pathways	Reactome_2016	G0 and Early G1 Homo sapiens R-HSA-1538133	1.11971e-08	9.70168e-08	10.9638	200.72	TOP2A;LIN54;PCNA;DYRK1A;LIN9;CDC6;CDC25A;CCNA2;CCNA1;RBL1;TFDP1;CCNE2;CCNE1;CDK2;E2F1;CDK1;MYBL2
Pathways	KEGG_2021_Human	Oocyte meiosis	2.34775e-09	1.05313e-07	3.1779	63.1443	CALML4;SMC3;CDC20;PPP1CC;RPS6KA3;CDC23;PPP3CC;PTTG1;PLCZ1;YWHAQ;PTTG2;CDC27;FBXO5;BTRC;PRKACA;YWHAH;MAP2K1;PPP2R5A;PPP2R5D;CDC25C;SMC1A;SMC1B;CCNE2;ESPL1;CCNE1;ANAPC5;ANAPC1;ANAPC2;ANAPC13;ADCY3;ITPR3;FBXO43;PKMYT1;ADCY7;ANAPC10;AURKA;PPP2CA;CCNB2;CCNB1;BUB1;PLK1;MAPK14;REC8;MAD2L2;STAG3;CDK2;CDK1;CALM3;MAD2L1
Pathways	Reactome_2016	SUMOylation of RNA binding proteins Homo sapiens R-HSA-4570464	1.2629e-08	1.08709e-07	5.90464	107.389	NDC1;NUP205;NOP58;NUP107;SEH1L;UBE2I;NUP188;CBX4;NUP133;NUP155;CBX2;NUP153;AAAS;RNF2;NUP160;NUP93;HNRNPK;NUP85;NUP35;NUP43;NUP88;NUP98;RAE1;NUP37
Ontologies	GO_Biological_Process_2021	regulation of gene silencing by miRNA (GO:0060964)	1.8932e-09	1.08904e-07	4.73146	95.0313	NUP205;NUP107;SEH1L;NUP188;DHX9;AAAS;ELAVL1;NUP160;IPO8;NUP85;POLR2C;POLR2D;POLR2E;NUP43;NUP88;POLR2H;POLR2I;POLR2J;RAE1;POLR2L;NDC1;NUP133;NUP155;NUP153;PUM2;NUP93;AGO2;NUP35;NUP98;NUP58;EIF4G1;NUP37
Transcription	ENCODE_and_ChEA_Consensus_TFs_from_ChIP-X	ETS1 ENCODE	4.68363e-08	1.10704e-07	2.66941	45.0505	ISCA1;HSP90AB1;CCNT1;TACO1;NCAPG2;FNTA;TBC1D31;XPO6;RPL35;HIST1H1C;SMIM13;TBP;IFRD2;ZFP91;TTI2;ILF3;SHPK;CSDE1;XRN2;CKS2;ADNP;HNRNPH3;DUS3L;SRSF7;RBM48;POLDIP3;MEPCE;SRRT;RNU11;GUCD1;RNU12;KIF3B;UBB;PSMB1;RPL15;SNX5;ZNF740;MGME1;RPL41;DR1;NOP16;NFATC3;RPL23A;ERLIN2;U2SURP;ASXL1;TBL3;VAPA;NDUFAF7;SP4;CENPJ;DNAJA3;CENPP
Pathways	Reactome_2016	E2F-enabled inhibition of pre-replication complex formation Homo sapiens R-HSA-113507	1.30853e-08	1.11905e-07	167400	3.03861e+06	ORC5;ORC4;CCNB1;ORC6;ORC1;MCM8;ORC3;ORC2;CDK1;CDC25A
Pathways	Reactome_2016	Global Genome Nucleotide Excision Repair (GG-NER) Homo sapiens R-HSA-5696399	1.35923e-08	1.1549e-07	3.85456	69.8206	INO80C;PCNA;CCNH;UBB;SUMO3;POLD1;RUVBL1;POLE;NFRKB;RFC5;RFC3;RFC4;UBE2I;LIG1;RFC1;PARP1;RFC2;PARP2;ACTR5;USP45;RPA1;RPA2;XRCC1;RAD23A;LIG3;RAD23B;GTF2H4;PIAS1;CUL4A;COPS3;ERCC3;POLE2;RPA3;UBE2V2;UBE2N
Transcription	ENCODE_and_ChEA_Consensus_TFs_from_ChIP-X	BHLHE40 ENCODE	5.8803e-08	1.359e-07	1.98519	33.0516	USP6NL;LIN54;SMG1;MTMR12;RIF1;PAK1IP1;TMEM180;CISD2;TNFAIP3;ENO1;CASC3;IPO4;RPS6KA4;SYNCRIP;EPB41L4B;XPO1;YWHAQ;IMPA2;XPO6;ARHGDIA;STMN1;LONP1;NEK2;DLEU2;KPNA2;ZNF367;HRAS;ENOPH1;XYLB;ADSL;TPRA1;DGAT2;AGTPBP1;TSTD2;H2AFZ;USP3;REV1;DYRK1A;CACYBP;SIRT1;UTP18;DCK;PIAS2;MRPS18C;SLC7A5;ILF3;DDX39A;PSME3;ERP29;CCDC86;MATR3;CEP63;DNAJC8;PTMA;CACUL1;OSER1;LRRC58;AGPAT5;ANAPC13;TMEM55B;HLF;MEPCE;MRPS34;AT…
Pathways	Reactome_2016	Gap-filling DNA repair synthesis and ligation in GG-NER Homo sapiens R-HSA-5696397	1.85322e-08	1.56454e-07	11.79	209.907	RFC5;RFC3;PCNA;RFC4;LIG1;RFC1;RFC2;RPA1;RPA2;XRCC1;LIG3;UBB;RPA3;POLD1;POLE2;POLE
Pathways	Reactome_2016	Autodegradation of Cdh1 by Cdh1:APC/C Homo sapiens R-HSA-174084	1.95501e-08	1.63997e-07	4.54408	80.6586	PSMD12;PSMD11;ANAPC15;PSMD14;PSMA7;ANAPC10;PSMD8;PSMB6;PSMD6;FZR1;PSMD7;CDC23;PSMB5;UBB;PSMD5;PSMB3;CDC27;PSMB1;UBE2C;PSMA5;PSMA3;PSMC6;PSMA1;PSMC3;PSMA2;PSME3;ANAPC5;ANAPC1;ANAPC2
Pathways	Reactome_2016	Transport of the SLBP Dependant Mature mRNA Homo sapiens R-HSA-159230	2.23331e-08	1.86156e-07	7.37478	129.923	NDC1;SLBP;NUP205;NUP107;SEH1L;NUP188;NUP133;NUP155;ALYREF;NUP153;AAAS;NUP160;NUP93;NUP85;NUP35;NUP43;NUP88;NUP98;RAE1;NUP37
Ontologies	GO_Biological_Process_2021	tRNA transport (GO:0051031)	3.30368e-09	1.87805e-07	7.57566	147.939	NDC1;NUP205;NUP107;SEH1L;SSB;NUP188;NUP133;NUP155;NUP153;AAAS;NUP160;NUP93;XPOT;NUP85;NUP35;NUP43;NUP88;NUP98;RAE1;NUP58;RAN;NUP37
Pathways	Reactome_2016	DNA Damage/Telomere Stress Induced Senescence Homo sapiens R-HSA-2559586	2.30112e-08	1.89411e-07	4.66955	82.1248	HIST1H2BN;HIST1H2BJ;HIST1H2BL;LMNB1;HIRA;UBN1;HIST1H1D;HIST1H1E;HIST1H2AD;HIST1H1B;HIST1H2AC;HIST1H2AB;HIST1H1C;ACD;H2AFZ;H2AFX;HMGA1;MRE11A;CCNA2;CCNA1;H1F0;CCNE2;CCNE1;CDK2;POT1;HIST1H2BH;HIST1H2BB;HIST1H2BD
Pathways	Reactome_2016	SCF(Skp2)-mediated degradation of p27/p21 Homo sapiens R-HSA-187577	2.30112e-08	1.89411e-07	4.66955	82.1248	PSMD12;PSMD11;PSMD14;PSMA7;CKS1B;PSMD8;PSMB6;PSMD6;PSMD7;PSMB5;UBB;PSMD5;PSMB3;PSMB1;SKP2;CCNA2;PSMA5;CCNA1;PSMA3;PSMC6;CCNE2;PSMA1;PSMC3;PSMA2;CCNE1;CDK4;PSME3;CDK2
Pathways	Reactome_2016	Transport of Mature mRNA Derived from an Intronless Transcript Homo sapiens R-HSA-159231	2.38426e-08	1.95035e-07	6.77686	118.946	NDC1;NUP205;NUP107;SEH1L;NUP188;CPSF1;NUP133;NUP155;CPSF3;ALYREF;NUP153;AAAS;NUP160;NUP93;NUP85;NUP35;NUP43;NUP88;NUP98;RAE1;NUP37
Pathways	Reactome_2016	Nonsense-Mediated Decay (NMD) Homo sapiens R-HSA-927802	2.53455e-08	2.04785e-07	3.2675	57.1507	RPL4;RPL30;SMG1;RPL3;RBM8A;RPLP1;RPL12;EIF4A3;RPLP0;SMG9;CASC3;PPP2CA;RPS14;RPL7A;RPS17;MAGOH;RPL14;RPL35;RPL37;RPL15;RPS2;RPL39;RPL17;RPS12;UPF2;UPF1;RPS9;RPL41;RPL21;UPF3B;RPL13A;RPL23A;RPL3L;RPS25;RPS27;RPL27A;RNPS1;RPS20;ETF1;RPL29;EIF4G1
Pathways	Reactome_2016	Nonsense Mediated Decay (NMD) enhanced by the Exon Junction Complex (EJC) Homo sapiens R-HSA-975957	2.53455e-08	2.04785e-07	3.2675	57.1507	RPL4;RPL30;SMG1;RPL3;RBM8A;RPLP1;RPL12;EIF4A3;RPLP0;SMG9;CASC3;PPP2CA;RPS14;RPL7A;RPS17;MAGOH;RPL14;RPL35;RPL37;RPL15;RPS2;RPL39;RPL17;RPS12;UPF2;UPF1;RPS9;RPL41;RPL21;UPF3B;RPL13A;RPL23A;RPL3L;RPS25;RPS27;RPL27A;RNPS1;RPS20;ETF1;RPL29;EIF4G1
Ontologies	GO_Biological_Process_2021	DNA replication checkpoint signaling (GO:0000076)	3.79221e-09	2.13069e-07	24.0622	466.574	CDT1;TIPIN;CDC6;TICRR;CDC45;ORC1;TIMELESS;CLSPN;DNA2;NAE1;TOPBP1;RAD9B;ZNF830;RAD9A
Pathways	Reactome_2016	Resolution of D-loop Structures through Synthesis-Dependent Strand Annealing (SDSA) Homo sapiens R-HSA-5693554	2.74114e-08	2.20127e-07	9.74499	169.683	BARD1;BLM;RMI1;XRCC2;TOP3A;XRCC3;MRE11A;BRCA1;BRCA2;RAD51AP1;BRIP1;WRN;RAD51C;RAD51;EXO1;RBBP8;DNA2
Ontologies	GO_Cellular_Component_2021	CMG complex (GO:0071162)	1.30853e-08	2.38949e-07	167400	3.03861e+06	GINS1;GINS2;MCM7;GINS3;GINS4;MCM3;MCM4;MCM5;MCM6;MCM2
Pathways	Reactome_2016	p53-Dependent G1/S DNA damage checkpoint Homo sapiens R-HSA-69580	3.0598e-08	2.42756e-07	4.41016	76.3061	PSMD12;PSMD11;PSMD14;PSMA7;PSMD8;PSMB6;PSMD6;PSMD7;PSMB5;UBB;PSMD5;PSMB3;CHEK2;PSMB1;CCNA2;PSMA5;CCNA1;PSMA3;PSMC6;CCNE2;PSMA1;PSMC3;PSMA2;CCNE1;RFWD2;PSME3;PSME4;CDK2;MDM4
Pathways	Reactome_2016	p53-Dependent G1 DNA Damage Response Homo sapiens R-HSA-69563	3.0598e-08	2.42756e-07	4.41016	76.3061	PSMD12;PSMD11;PSMD14;PSMA7;PSMD8;PSMB6;PSMD6;PSMD7;PSMB5;UBB;PSMD5;PSMB3;CHEK2;PSMB1;CCNA2;PSMA5;CCNA1;PSMA3;PSMC6;CCNE2;PSMA1;PSMC3;PSMA2;CCNE1;RFWD2;PSME3;PSME4;CDK2;MDM4
Pathways	Reactome_2016	Deadenylation-dependent mRNA decay Homo sapiens R-HSA-429914	3.4762e-08	2.74141e-07	5.16692	88.7406	EIF4A3;EDC4;EXOSC7;EXOSC9;EXOSC8;EXOSC3;EXOSC2;EXOSC1;PAIP1;CNOT6L;CNOT10;LSM5;LSM4;LSM3;LSM2;LSM7;LSM6;CNOT11;CNOT1;CNOT3;RQCD1;CNOT8;DCP1A;DCP2;EIF4G1
Pathways	Elsevier_Pathway_Collection	APC/C-FZR1 Complex	1.45574e-09	3.22967e-07	14.6201	297.486	ANAPC13;ANAPC15;GMNN;ANAPC10;AURKB;CDC25A;AURKA;CDC20;CCNB1;FZR1;CDC23;CDC27;CDK1;ANAPC5;SKP2;ANAPC1;ANAPC2
Ontologies	GO_Molecular_Function_2021	DNA binding (GO:0003677)	2.58545e-09	3.33678e-07	1.67723	33.1644	SMARCB1;ZNF174;HNRNPU;SMC6;TRIM28;LONP1;TRIM26;HES7;TIPIN;RFX2;RFX3;SETMAR;WDR76;NEIL3;THAP9;TFAM;DNA2;ATF6;CLOCK;ATF4;DHX9;ZNF22;RTF1;BRIP1;DHX36;HESX1;LYAR;NHEJ1;ZNF146;CDT1;XBP1;XRCC6;XRCC4;XRCC5;TREX1;NFATC2;NR2F6;SMARCA4;THAP11;FAM111A;POLA1;RPS27;TDP2;TDP1;FUBP1;RAD18;ZNF496;TOP2A;CSRNP1;SERPINA3;FEN1;OGG1;CTCF;BRCA1;BRCA2;DMBX1;ING2;AIFM1;HEY2;TIGD3;SREBF1;TOP3A;TAF6L;RAD51C;MAPT;PCNA;SRRT…
Ontologies	GO_Molecular_Function_2021	microtubule binding (GO:0008017)	2.78065e-09	3.33678e-07	2.43762	48.0225	CEP57;SPEF1;CETN3;KIF14;KIF15;UXT;KIF19;FNTA;OPA1;KIF5C;KIF5B;NUSAP1;KIF1C;KIF21A;KIF1B;DNM1L;GTSE1;DLGAP5;CDK5RAP2;GAS2L3;CEP295;HAUS4;KIF23;HAUS6;KIF22;EML1;KNSTRN;CCSAP;CKAP5;DNM1;DNM3;EML6;PSRC1;KIF2A;FAM161A;CEP57L1;KIFC1;BIRC5;KIF2C;KIF20A;ARHGEF2;MAPT;KIF20B;MAPRE1;GAPDH;S100A8;PAFAH1B1;ARL3;KATNB1;NDRG1;SKA1;SKA2;KIF3B;HAUS8;KATNA1;FSD1;FAM83D;RAE1;SPAG5;NDE1;PLK1;LRPPRC;TPX2;CENPE;KIF18A…
Pathways	Reactome_2016	Interactions of Vpr with host cellular proteins Homo sapiens R-HSA-176033	4.41095e-08	3.4433e-07	6.88272	116.57	NDC1;NUP205;NUP107;SEH1L;NUP188;NUP133;NUP155;HMGA1;PSIP1;NUP153;AAAS;NUP160;NUP93;NUP85;NUP35;NUP43;NUP88;NUP98;RAE1;NUP37
Pathways	Reactome_2016	Condensation of Prophase Chromosomes Homo sapiens R-HSA-2299718	4.4185e-08	3.4433e-07	5.97936	101.26	HIST1H2BN;HIST1H2BJ;SETD8;H2AFZ;HIST1H2BL;NCAPH2;NCAPG2;PLK1;H2AFX;SMC4;SMC2;CCNB1;HIST1H3A;HIST2H3A;CDK1;HIST1H2AD;HIST1H2BH;NCAPD3;HIST1H2BB;HIST1H2AC;HIST1H2BD;HIST1H2AB
Ontologies	GO_Biological_Process_2021	nuclear-transcribed mRNA catabolic process, nonsense-mediated decay (GO:0000184)	6.23253e-09	3.46156e-07	3.30559	62.4541	RPL4;RPL30;SMG1;RPL3;RBM8A;RPLP1;RPL12;EIF4A3;RPLP0;SMG9;CASC3;GSPT1;PPP2CA;RPS14;RPL7A;RPS17;MAGOH;RPL14;RPL35;RPL37;RPL15;RPS2;RPL39;RPL17;RPS12;UPF2;UPF1;RPS9;RPL41;RPL21;UPF3B;RPL13A;RPL23A;MAGOHB;PNRC2;RPS25;RPS27;RPL27A;RNPS1;RPS20;ETF1;RPL29;DCP1A;EIF4G1
Pathways	Reactome_2016	Activation of anterior HOX genes in hindbrain development during early embryogenesis Homo sapiens R-HSA-5617472	4.59757e-08	3.54093e-07	3.51568	59.398	HIST1H2BN;KMT2D;PAXIP1;HDAC3;HIST1H2BJ;HIST1H2BL;CTCF;PAGR1;HIST1H3A;RBBP5;POLR2C;POLR2D;WDR5;POLR2E;HIST1H2AD;RBBP7;POLR2H;PKNOX1;POLR2I;POLR2J;HIST1H2AC;HIST1H2AB;POLR2L;SUZ12;NCOA6;EED;H2AFZ;H2AFX;PIAS2;HIST2H3A;RARA;RQCD1;HIST1H2BH;HIST1H2BB;HIST1H2BD;EZH2
Pathways	Reactome_2016	Activation of HOX genes during differentiation Homo sapiens R-HSA-5619507	4.59757e-08	3.54093e-07	3.51568	59.398	HIST1H2BN;KMT2D;PAXIP1;HDAC3;HIST1H2BJ;HIST1H2BL;CTCF;PAGR1;HIST1H3A;RBBP5;POLR2C;POLR2D;WDR5;POLR2E;HIST1H2AD;RBBP7;POLR2H;PKNOX1;POLR2I;POLR2J;HIST1H2AC;HIST1H2AB;POLR2L;SUZ12;NCOA6;EED;H2AFZ;H2AFX;PIAS2;HIST2H3A;RARA;RQCD1;HIST1H2BH;HIST1H2BB;HIST1H2BD;EZH2
Pathways	Reactome_2016	PCNA-Dependent Long Patch Base Excision Repair Homo sapiens R-HSA-5651801	4.67241e-08	3.57766e-07	14.4356	243.659	RFC5;FEN1;RFC3;PCNA;RFC4;LIG1;RFC1;RFC2;RPA1;RPA2;RPA3;POLD1;POLE2;POLE
Ontologies	GO_Biological_Process_2021	ncRNA export from nucleus (GO:0097064)	6.63607e-09	3.64381e-07	7.10176	133.731	NDC1;NUP205;NUP107;SEH1L;SSB;NUP188;NUP133;NUP155;NUP153;AAAS;NUP160;NUP93;XPOT;NUP85;NUP35;NUP43;NUP88;NUP98;RAE1;NUP58;RAN;NUP37
Ontologies	GO_Cellular_Component_2021	small-subunit processome (GO:0032040)	2.38426e-08	4.17245e-07	6.77686	118.946	NOP56;NOP14;NOP58;WDR36;KRR1;UTP3;XRCC5;HEATR1;NGDN;FCF1;NOC4L;SNU13;IMP4;UTP18;RRP9;FBL;MPHOSPH10;UTP20;NOL10;UTP14A;DCAF13
Ontologies	GO_Biological_Process_2021	ciliary basal body-plasma membrane docking (GO:0097711)	7.81594e-09	4.24344e-07	3.60733	67.3384	CEP57;ACTR1A;HAUS8;PRKAR2B;CNTRL;CEP72;NEK2;CEP192;CEP97;PRKACA;PCNT;CEP76;CDK5RAP2;CEP78;PLK4;HSP90AA1;CEP135;ODF2;TUBB;CEP152;NDE1;PLK1;HAUS4;HAUS3;KIF24;HAUS6;HAUS5;TUBG1;TUBB4B;CKAP5;HAUS2;HAUS1;NEDD1;CENPJ;CDK1;CEP83;CEP63;MAPRE1;PAFAH1B1
Pathways	Reactome_2016	RNA Polymerase I Transcription Homo sapiens R-HSA-73864	6.58451e-08	5.0126e-07	3.71123	61.3687	HIST1H2BN;HDAC2;HIST1H2BJ;CCNH;HIST1H2BL;TTF1;TAF1D;ZNRD1;MTA1;HIST1H3A;TAF1B;TWISTNB;POLR2E;HIST1H2AD;RBBP7;POLR2H;HIST1H2AC;HIST1H2AB;POLR2L;MBD3;TBP;H2AFZ;CBX3;H2AFX;GTF2H4;HIST2H3A;ERCC3;POLR1B;POLR1C;POLR1E;HIST1H2BH;HIST1H2BB;HIST1H2BD
Pathways	CORUM	CEN complex (human)	3.30368e-09	5.12002e-07	7.57566	147.939	HSPA8;SUPT16H;WTAP;CBX3;SRRT;KIF23;SSRP1;CENPA;SHCBP1;RNF2;CENPB;CUL4A;NUP93;FBL;CENPH;CENPI;COBLL1;CENPK;CENPL;CENPM;CENPO;KIAA1429
Pathways	CORUM	BRAFT complex (human)	3.82091e-09	5.12002e-07	61.8436	1198.7	BLM;FANCL;RMI1;RPA3;TOP3A;FANCA;RPA1;RPA2;FANCC;MLH1;FANCE;FANCG
Pathways	CORUM	RC complex during S-phase of cell cycle (human)	3.82091e-09	5.12002e-07	61.8436	1198.7	CCNA2;POLA1;LIG1;PARP1;RFC1;RFC2;RPA3;POLD1;CDK2;RPA1;RPA2;POLE
Pathways	CORUM	RC complex during G2/M-phase of cell cycle (human)	3.82091e-09	5.12002e-07	61.8436	1198.7	CCNA2;POLA1;CCNB1;PARP1;RFC1;RFC2;RPA3;POLD1;RPA1;CDK1;RPA2;POLE
Transcription	miRTarBase_2017	hsa-miR-1-3p	5.38607e-09	5.35409e-07	1.61634	30.7742	SMARCB1;COL12A1;HNRNPU;NOC2L;MKI67;SMC4;PNN;RASSF1;PNP;TRIM26;ALG3;DNAAF5;SRRM1;UHMK1;HIST2H3A;MTHFD2;TFAM;RIN1;TELO2;SLBP;ABCB7;MRPL19;DCUN1D1;NCAPG;HACD3;HACD2;IQGAP3;ARPP19;EPB41L2;FADD;RAB11FIP2;HIST1H3B;RAB39B;NETO2;BRI3BP;ZBTB9;MOV10;POLA2;GJB3;TDP1;FUBP1;HNRNPD;ANP32E;SFXN1;PSMG1;CALM3;ANP32B;MTMR12;GPAA1;CETN3;CCDC124;COIL;SHE;EPB41L4B;EDRF1;CHAF1B;XPO6;NCS1;DHX15;GNPNAT1;EMD;IL11;MMD;CCS…
Pathways	Reactome_2016	Regulation of Glucokinase by Glucokinase Regulatory Protein Homo sapiens R-HSA-170822	7.44709e-08	5.63668e-07	7.73967	127.03	NDC1;NUP205;NUP107;SEH1L;NUP188;NUP133;NUP155;NUP153;AAAS;NUP160;NUP93;NUP85;NUP35;NUP43;NUP88;NUP98;RAE1;NUP37
Pathways	Reactome_2016	Cyclin A/B1 associated events during G2/M transition Homo sapiens R-HSA-69273	7.97898e-08	6.00475e-07	11.0497	180.596	CCNH;PLK1;PKMYT1;FOXM1;CDC25C;CDC25A;PPP2CA;CCNA2;CCNA1;CCNB2;WEE1;CCNB1;XPO1;CDK2;CDK1
Ontologies	GO_Biological_Process_2021	nucleic acid metabolic process (GO:0090304)	1.13572e-08	6.09755e-07	4.24516	77.6585	FEN1;DDX1;HNRNPU;HNRNPR;PTBP1;WRN;POLR2C;POLR2D;POLR2E;TOPBP1;POLR2H;KPNA2;POLR2I;POLR2J;POLR2L;WTAP;TREX1;METTL3;TREX2;DDX54;SETMAR;HNRNPM;LSM8;HNRNPK;HNRNPF;XRN2;HNRNPA2B1;HNRNPD;MMS19;DNA2;RBMX;RAN
Pathways	Reactome_2016	Transport of the SLBP independent Mature mRNA Homo sapiens R-HSA-159227	8.15185e-08	6.09999e-07	7.00388	114.32	NDC1;NUP205;NUP107;SEH1L;NUP188;NUP133;NUP155;ALYREF;NUP153;AAAS;NUP160;NUP93;NUP85;NUP35;NUP43;NUP88;NUP98;RAE1;NUP37
Pathways	Reactome_2016	RNA Polymerase I Promoter Clearance Homo sapiens R-HSA-73854	8.28984e-08	6.1682e-07	3.76163	61.3358	HIST1H2BN;HDAC2;HIST1H2BJ;CCNH;HIST1H2BL;TTF1;TAF1D;ZNRD1;MTA1;HIST1H3A;TAF1B;TWISTNB;POLR2E;HIST1H2AD;RBBP7;POLR2H;HIST1H2AC;HIST1H2AB;POLR2L;MBD3;TBP;H2AFZ;H2AFX;GTF2H4;HIST2H3A;ERCC3;POLR1B;POLR1C;POLR1E;HIST1H2BH;HIST1H2BB;HIST1H2BD
Pathways	KEGG_2021_Human	RNA degradation	1.6932e-08	6.6458e-07	3.91011	69.9677	BTG3;DIS3L;ENO1;ENO2;HSPD1;EDC4;EXOSC7;EXOSC10;EXOSC9;DHX36;EXOSC8;EXOSC3;EXOSC2;EXOSC1;HSPA9;CNOT6L;PNPT1;PABPC4;CNOT10;LSM5;LSM4;LSM3;LSM2;LSM8;LSM7;LSM6;CNOT1;PNLDC1;XRN2;CNOT3;CNOT8;DCP1A;DCP2;MPHOSPH6
Transcription	ENCODE_and_ChEA_Consensus_TFs_from_ChIP-X	TCF3 ENCODE	2.9905e-07	6.76114e-07	1.55411	23.3468	USP6NL;ATF1;DCLRE1A;PI4K2B;DGKE;PANK2;RPL3;FRMPD1;HNRNPU;CISD2;ENO1;GABPB1;IPO4;FAM110A;PPP4R2;POFUT1;GPBP1;STMN1;PIEZO1;RPL35;CEP95;ZNF326;CHAC1;ARID2;MAF1;ARL6IP6;TLE3;TOR3A;USP7;ACSL1;LMO4;ZFP3;RFX3;DYRK1B;SAP30;NPAS4;CCNE2;POLG2;TBL1XR1;BOLA3;KIAA0368;ZNF318;SRSF2;ERF;VDAC3;SRSF4;NHLRC2;ADNP;KPNB1;ATF4;NOTCH2;ANKRD17;AARS2;PAXIP1;SEH1L;NRF1;SKA3;GSPT1;ATP5B;LDHA;G3BP1;EIF4EBP1;RCE1;ZBED4;SNX5…
Ontologies	GO_Biological_Process_2021	transcription by RNA polymerase II (GO:0006366)	1.29757e-08	6.87264e-07	2.10314	38.1934	GMEB2;ELL;CCNT1;ICE1;CCNH;MAML1;TTF2;ARRB2;MED18;LSM10;LSM11;NELFB;PKNOX1;TEAD4;MED1;SUPT16H;TBP;PARP1;SSU72;MED4;MED26;WDR33;TFDP1;TBL1XR1;RARA;SNRPG;TBPL1;SNRPE;SNRPF;ATF4;SNRPB;NOTCH2;SLBP;ZNF473;NOTCH3;GTF2A1;GTF2A2;CTDP1;HDAC3;CSTF2;SRRT;TAF9;MLLT1;RTF1;RPAP1;MLLT3;TAF5L;IWS1;NOCT;POLR2C;POLR2D;CSTF1;LEO1;POLR2E;E2F2;RPRD1B;E2F3;POLR2H;POLR2I;POLR2J;NR2C2AP;POLR2L;BTF3;ZNF143;CPSF4;XBP1;CPSF…
Ontologies	GO_Biological_Process_2021	positive regulation of establishment of protein localization to telomere (GO:1904851)	1.30853e-08	6.87264e-07	167400	3.03861e+06	CCT3;CCT6A;CCT2;DKC1;TCP1;CCT8;CCT7;CCT5;CCT4;WRAP53
Pathways	Reactome_2016	Regulation of HSF1-mediated heat shock response Homo sapiens R-HSA-3371453	9.46255e-08	7.00122e-07	3.63205	58.7423	C11ORF73;NUP205;NUP107;SEH1L;NUP188;HSPA14;AAAS;CCAR2;NUP160;BAG4;UBB;NUP85;NUP43;NUP88;RAE1;NDC1;HSPA9;HSPA8;NUP133;NUP155;HSPA4;RPA1;RPA2;NUP153;SIRT1;NUP93;DNAJC2;DNAJC7;RPA3;NUP35;NUP98;FKBP4;NUP37
Pathways	Reactome_2016	Processive synthesis on the lagging strand Homo sapiens R-HSA-69183	9.66787e-08	7.07366e-07	20.6121	332.924	PRIM2;POLA1;FEN1;POLA2;PCNA;LIG1;PRIM1;RPA3;POLD1;RPA1;RPA2;DNA2
Pathways	Reactome_2016	Association of licensing factors with the pre-replicative complex Homo sapiens R-HSA-69298	9.66787e-08	7.07366e-07	20.6121	332.924	ORC5;CDT1;ORC4;UBB;ORC1;ORC3;GMNN;ORC2;E2F1;E2F2;E2F3;CDC6
Pathways	Reactome_2016	Positive epigenetic regulation of rRNA expression Homo sapiens R-HSA-5250913	1.04015e-07	7.56836e-07	3.81688	61.3706	HIST1H2BN;HDAC2;HIST1H2BJ;HIST1H2BL;TTF1;TAF1D;ZNRD1;MTA1;HIST1H3A;TAF1B;TWISTNB;POLR2E;HIST1H2AD;RBBP7;POLR2H;HIST1H2AC;HIST1H2AB;POLR2L;MBD3;TBP;H2AFZ;CBX3;H2AFX;DEK;HIST2H3A;POLR1B;POLR1C;POLR1E;HIST1H2BH;HIST1H2BB;HIST1H2BD
Legacy	Disease_Signatures_from_GEO_down_2014	Hypoxia GSE4483	4.41564e-08	7.83777e-07	2.0924	35.436	TACO1;NCAPG2;BRCA1;IPO7;RPS6KA4;TUBA1B;PNP;CREB3L4;SNRNP70;MYB;ZNF689;ZNF326;RIOK1;POLE;CSRP2BP;METTL17;TCF19;PLEKHG4;DAXX;PAQR4;IFRD2;REV1;ALG3;TIMM22;MRPL47;MASTL;ATP5F1;RABGGTA;C7ORF49;PSMA3;ILF3;ZNF639;CTDSP1;ZW10;POLR1B;G2E3;TMEM126B;AURKAIP1;FKBP4;LY6E;NLRX1;DHX9;SLC43A3;ISG20L2;NOLC1;RBM4B;NOL9;ZBTB45;COX5A;ZNRF3;TAF1B;RAD54L;TBC1D14;SMYD4;HARS;CLSPN;TP53I11;DCAF13;TOE1;SPAG7;YTHDF2;CBX5;S…
Pathways	Reactome_2016	Metabolism of proteins Homo sapiens R-HSA-392499	1.09345e-07	7.9125e-07	1.50693	24.1543	RPL4;RPL30;NUP107;RPL3;SMC5;SMC6;SMC3;DCAF7;PCMT1;RPS14;RPS17;RPL35;FBXO6;RPL37;RPL39;RPS12;ALG8;CSNK2A1;ALG6;RPL21;NSMCE2;ALG3;BCS1L;NUP93;HIST2H3A;XRN2;PREB;KDELR2;VDAC1;NUP98;RPL29;ATF6;ATF4;NUP205;SEH1L;RPN2;KLK1;CDCA8;TGFA;AAAS;ATP5B;HIST1H3A;GRPEL1;NUP85;RAD21;DPH2;GRPEL2;CHST10;NUP88;ST3GAL1;SPTBN2;XBP1;RPL41;ICMT;XRCC4;SIAH2;SIAH1;RAB27A;RPL3L;CCT6A;RPS25;EIF5;HNRNPK;RPS27;RPL27A;RPS20;TO…
Ontologies	GO_Biological_Process_2021	regulation of cellular response to heat (GO:1900034)	1.6932e-08	8.79734e-07	3.91011	69.9677	NUP205;HSP90AB1;NUP107;SEH1L;NUP188;AAAS;CCAR2;NUP160;BAG4;NUP85;NUP43;NUP88;RAE1;NDC1;HSPA8;HSP90AA1;NUP133;NUP155;PTGES3;RPA1;RPA2;NUP153;SIRT1;MTOR;NUP93;DNAJC2;DNAJC7;RPA3;NUP35;MAPT;NUP98;FKBP4;NUP58;NUP37
Pathways	Reactome_2016	Cellular response to heat stress Homo sapiens R-HSA-3371556	1.3326e-07	9.59032e-07	3.24572	51.3829	C11ORF73;NUP205;NUP107;HSP90AB1;SEH1L;NUP188;HSPA14;AAAS;CCAR2;NUP160;BAG4;UBB;NUP85;NUP43;NUP88;RAE1;NDC1;HSPA9;HSPA8;HSP90AA1;NUP133;NUP155;HSPA4;PTGES3;RPA1;RPA2;NUP153;SIRT1;MTOR;NUP93;DNAJC2;DNAJC7;RPA3;NUP35;NUP98;FKBP4;NUP37
Transcription	ENCODE_and_ChEA_Consensus_TFs_from_ChIP-X	TCF7L2 ENCODE	4.33965e-07	9.60263e-07	1.66692	24.4209	ATF1;DCLRE1B;ZNF451;NARF;TMEM41B;MAML1;POGK;ZSCAN9;CISD1;SLC4A2;PSMD8;TIAL1;UXT;RAVER1;PPAT;KIF5B;MAGOH;NEK2;RPL37;NUDT15;ARID2;MED1;TLE3;PRKAB2;AGTPBP1;IST1;IPMK;VPS33B;SLC11A2;RFX3;UBALD2;BCS1L;KNSTRN;PHOSPHO1;FAM76B;PPIH;NUP98;SNRPC;PRR11;CCDC82;PPID;INO80C;LRRC58;ANAPC13;MRPL16;ARPP19;PRPF8;NUP160;SKA2;CSTF1;RBM10;NAA50;ZNF142;STIL;NUP155;HSPA4;SLC35E4;SIAH1;GGH;NR1D1;PAICS;THAP10;ZWINT;NFATC…
Pathways	Reactome_2016	Recognition of DNA damage by PCNA-containing replication complex Homo sapiens R-HSA-110314	1.35329e-07	9.6863e-07	7.97222	126.085	RFC5;RFC3;PCNA;RFC4;RFC1;RFC2;RPA1;RPA2;CUL4A;UBB;POLD1;RPA3;POLE2;USP1;POLE;DTL;RAD18
Ontologies	GO_Biological_Process_2021	positive regulation of protein localization to chromosome, telomeric region (GO:1904816)	2.17256e-08	1.11679e-06	56.6725	999.974	CCT3;CCT6A;CCT2;DKC1;TCP1;CCT8;CCT7;CCT5;CCT4;GNL3;WRAP53
Ontologies	GO_Molecular_Function_2021	DNA secondary structure binding (GO:0000217)	1.08649e-08	1.15893e-06	7.94255	145.648	GEN1;LIN54;BLM;FANCM;XRCC2;XRCC3;HMGB2;HMGA1;HMGB3;RAD51AP1;RECQL4;MSH6;WRN;NEIL3;RAD51C;MSH2;RBBP8;CLSPN;MAPT;RAD18
Pathways	Elsevier_Pathway_Collection	Genes with Mutation in Cancer-Associated Dysregulated DNA Repair	6.00098e-09	1.16494e-06	7.74591	146.64	BARD1;DNMT1;FEN1;XRCC6;LIG1;XRCC5;OGG1;XRCC2;H2AFX;BRCA1;BRCA2;MLH1;SMC1A;MSH6;WRN;RAD51;MSH2;RBBP8;POLE;PMS1;MUTYH
Ontologies	GO_Biological_Process_2021	DNA-dependent DNA replication maintenance of fidelity (GO:0045005)	2.36184e-08	1.20131e-06	5.94007	104.315	GEN1;BLM;TIPIN;PCNA;FANCM;ALYREF;TONSL;DONSON;THOC1;SETMAR;NUCKS1;PRIMPOL;TRAIP;FAM111A;MMS22L;WRN;RAD51;EME1;POLD1;RFWD3;TIMELESS;ZNF830;POLE
Ontologies	GO_Cellular_Component_2021	U2-type catalytic step 2 spliceosome (GO:0071007)	7.44709e-08	1.25111e-06	7.73967	127.03	AQR;PPIL1;BUD31;CDC5L;PLRG1;PRPF19;PRPF8;EFTUD2;XAB2;SNRNP40;SNRPD1;CWC22;SNRPG;PPIE;SNRPE;SNRPF;BCAS2;SNRPB
Ontologies	GO_Molecular_Function_2021	tubulin binding (GO:0015631)	1.44618e-08	1.38833e-06	2.12716	38.3989	CEP57;SPEF1;GPAA1;CETN3;PDCD5;KIF14;BRCA1;SMC3;BRCA2;KIF15;UXT;KIF19;FNTA;OPA1;KIF5C;KIF5B;STMN1;NUSAP1;KIF1C;KIF21A;KIF1B;DNM1L;GTSE1;EMD;DLGAP5;CDK5RAP2;APPL1;GAS2L3;AGTPBP1;VBP1;CEP295;KIF23;HAUS6;KIF22;EML1;CCSAP;CKAP5;DNM1;DNM3;EML6;PSRC1;KIF2A;FAM161A;CEP57L1;KIFC1;BIRC5;KIF2C;KIF20A;TTLL12;ARHGEF2;MAPT;KIF20B;GAPDH;S100A8;PAFAH1B1;ARL3;KATNB1;NDRG1;SKA1;SKA2;KIF3B;HAUS8;KATNA1;FSD1;FAM83D;…
Pathways	CORUM	39S ribosomal subunit, mitochondrial (human)	1.1915e-08	1.39704e-06	5.61689	102.483	MRPL19;MRPL16;MRPL39;MRPL35;MRPL13;MRPL54;MRPL10;MRPL32;MRPL55;MRPL11;MRPL4;MRPL20;MRPL3;MRPL2;MRPL1;MRPL40;MRPL9;MRPL28;MRPL47;MRPL46;MRPL44;MRPL22;MRPL30;MRPL50;MRPL51
Ontologies	GO_Biological_Process_2021	cell cycle G1/S phase transition (GO:0044843)	3.0598e-08	1.53179e-06	4.41016	76.3061	KHDRBS1;USP37;CCNH;CUL3;CUL2;GSPT1;PPP6C;GPR132;E2F1;EIF4EBP1;RCC1;E2F3;PIM2;POLE;CDKN2D;CDKN2C;CDC7;CDC25A;CCNA2;CUL4A;DBF4;CCNE2;NASP;RPS6KB1;CCNE1;CDK4;CDK2;CACUL1;CDKN3
Ontologies	GO_Biological_Process_2021	regulation of DNA replication (GO:0006275)	3.07499e-08	1.53179e-06	4.9765	86.0804	ANKRD17;USP37;BLM;PCNA;DHX9;DSCC1;FAF1;GMNN;NUCKS1;SMC3;PDS5A;ORC5;PPP2CA;ORC3;KAT7;RBBP6;FBXO5;CDT1;ATAD5;BRPF3;ESCO2;CDC6;WAPL;CCNA2;CDAN1;DNA2
Pathways	Reactome_2016	SCF-beta-TrCP mediated degradation of Emi1 Homo sapiens R-HSA-174113	2.36462e-07	1.6788e-06	4.45318	67.9443	PSMD12;PSMD11;PSMD14;PSMA7;CDC20;PSMD8;PSMB6;PSMD6;FZR1;PSMD7;PSMB5;UBB;PSMD5;PSMB3;PSMB1;FBXO5;BTRC;PSMA5;PSMA3;PSMC6;PSMA1;PSMC3;PSMA2;PSME3;PSME4
Pathways	Reactome_2016	Apoptosis Homo sapiens R-HSA-109581	2.37097e-07	1.6788e-06	2.49848	38.1139	HMGB2;LMNB1;PSMD8;PSMD6;PSMD7;PPP3CC;FNTA;YWHAQ;PSMD5;HIST1H1D;AKT1;HIST1H1E;DNM1L;HIST1H1B;YWHAH;HIST1H1C;APPL1;DFFB;UNC5B;TRAF2;DYNLL2;PSMA5;PSMA3;TFDP1;PSMA1;PSMA2;PSME3;PSME4;PKP1;PRKCQ;MAPT;KPNB1;PSMD12;PSMD11;PSMD14;DIABLO;PSMA7;PSMB6;PSMB5;UBB;PSMB3;PSMB1;TP53BP2;E2F1;CLSPN;FADD;H1F0;PSMC6;STK24;PSMC3;NMT1;ACIN1;TJP2
Transcription	ENCODE_and_ChEA_Consensus_TFs_from_ChIP-X	ZBTB7A ENCODE	9.2545e-07	2.00514e-06	1.32416	18.3965	POP7;TMEM200B;HNRNPR;SLC4A2;ENO1;NOC2L;SMC3;GABPB1;TSEN54;PSMD6;ADNP2;STRA13;DLEU2;CSNK2A1;REV1;ARMC8;FRS3;C19ORF60;DDX39A;ARMC6;C9ORF69;FDX1;KIAA0368;TBPL1;NHLRC2;ATF4;RNF216P1;CDCA2;NYAP1;CRABP2;MEPCE;CDCA8;NCAPH;RNF216;EPB41L2;CHST10;CEP72;NHEJ1;HMOX2;PRELID1;HACE1;HOMER1;SIVA1;SETD1B;NFATC2;MRPL28;MAD2L1BP;FAM136A;NFATC4;GPN3;VANGL1;MOV10;HNRNPM;EIF5;AGO2;HNRNPD;REL;GTF2IRD1;DUS1L;AVL9;EZH2;C…
Ontologies	GO_Biological_Process_2021	DNA damage checkpoint signaling (GO:0000077)	4.08389e-08	2.01361e-06	7.54309	128.335	DOT1L;DONSON;CDC5L;PRPF19;USP28;BRIP1;CHEK2;CHEK1;E2F1;FBXO6;INTS7;RAD1;CLSPN;CEP63;ZNF830;ATRIP;CLOCK;RAD9A;RHNO1
Ontologies	GO_Biological_Process_2021	base-excision repair, gap-filling (GO:0006287)	4.41095e-08	2.1529e-06	6.88272	116.57	RFC5;MBD4;FEN1;RFC3;PCNA;RFC4;LIG1;PARP1;RFC1;RFC2;OGG1;RPA1;RPA2;XRCC1;LIG3;UNG;POLD1;RPA3;POLE;MUTYH
Transcription	ENCODE_and_ChEA_Consensus_TFs_from_ChIP-X	STAT3 ENCODE	1.07826e-06	2.28854e-06	1.56579	21.5143	DCLRE1B;DPAGT1;C11ORF73;TCERG1;MAML1;ARPC5L;GDE1;IPO4;CREB3L4;CHEK2;HIST1H2AE;HIST1H2AD;KNTC1;SMCO4;ZNF687;BTRC;SLC39A1;HIST1H2AC;HIST1H2AB;USP3;SLX4IP;HIST1H2AK;WBP11;GTPBP1;TRPC4AP;SAP30;ARMC1;NPAS4;ALDH3A2;ILF3;CEP57L1;SARNP;ZW10;PSME4;XRN2;HSBP1L1;SNRPE;NUP98;TMEM126B;KIF20A;HIST1H2BG;ATF6;HIST1H2BD;ANKRD17;ANAPC13;RPN2;RBM8A;TARS;RTF1;RAD51AP1;ORC4;BLOC1S6;TMEM245;HIST1H3A;STK35;ZNF787;KDSR;…
Pathways	Reactome_2016	Translesion synthesis by REV1 Homo sapiens R-HSA-110312	3.28893e-07	2.29633e-06	15.4581	230.752	RFC5;MAD2L2;RFC3;PCNA;RFC4;RFC1;UBB;RFC2;RPA3;RPA1;REV1;RPA2
Pathways	Reactome_2016	Polo-like kinase mediated events Homo sapiens R-HSA-156711	3.28893e-07	2.29633e-06	15.4581	230.752	LIN54;CCNB2;CENPF;WEE1;CCNB1;PLK1;MYBL2;LIN9;PKMYT1;FOXM1;CDC25C;CDC25A
Pathways	Reactome_2016	TP53 Regulates Transcription of Cell Cycle Genes Homo sapiens R-HSA-6791312	3.29542e-07	2.29633e-06	4.75063	70.9059	PCNA;CNOT6L;PRMT1;CNOT10;CDC25C;AURKA;CCNA2;CCNA1;CCNB1;RBL1;TFDP1;CCNE2;CNOT11;CNOT1;CCNE1;CENPJ;CARM1;CNOT3;CDK2;E2F1;RQCD1;CDK1;CNOT8
Transcription	ENCODE_and_ChEA_Consensus_TFs_from_ChIP-X	TRIM28 ENCODE	1.26281e-06	2.62665e-06	2.68619	36.4843	PRIM2;HSP90AB1;CCNT1;HIST1H2BJ;POLDIP3;DQX1;ZFAS1;ARHGAP39;OR4K17;SLC7A11;IPO4;NSL1;CRKL;TXN2;CHCHD4;RNU11;RNU12;WRN;AIFM1;PPP6R1;RBBP5;NUF2;FEM1C;SKP2;UTP3;SACM1L;CBX1;MAD2L1BP;ERAL1;RSBN1;UCHL5;TTI2;NPAS4;C6ORF48;HNRNPF;SNRPE;TRMT11;AURKAIP1;HIST1H4C;SRSF7;ZNF510
Pathways	Reactome_2016	RMTs methylate histone arginines Homo sapiens R-HSA-3214858	3.81021e-07	2.64108e-06	4.93829	72.9899	PRMT6;PRMT5;SMARCB1;PRMT7;ACTL6B;H2AFZ;PRMT1;H2AFX;HIST2H2AB;ARID1A;WDR77;SMARCA4;HIST1H3A;HIST2H3A;CDK4;CARM1;WDR5;HIST1H2AD;RBBP7;ARID2;HIST1H2AC;HIST1H2AB
Pathways	Reactome_2016	Senescence-Associated Secretory Phenotype (SASP) Homo sapiens R-HSA-2559582	4.38983e-07	2.97955e-06	3.48415	51.0037	HIST1H2BN;ANAPC15;HIST1H2BJ;HIST1H2BL;ANAPC10;RPS6KA3;FZR1;CDC23;HIST1H3A;UBB;CDC27;HIST1H2AD;HIST1H2AC;HIST1H2AB;CDKN2D;CDKN2C;H2AFZ;UBE2C;H2AFX;CCNA2;CCNA1;IL6;HIST2H3A;CDK4;CDK2;ANAPC5;HIST1H2BH;HIST1H2BB;ANAPC1;HIST1H2BD;ANAPC2
Pathways	Reactome_2016	Nonhomologous End-Joining (NHEJ) Homo sapiens R-HSA-5693571	4.41164e-07	2.97955e-06	4.42663	64.7786	HIST1H2BN;BARD1;XRCC6;PAXIP1;RIF1;HIST1H2BJ;XRCC4;XRCC5;HIST1H2BL;H2AFX;RNF8;MRE11A;BRCA1;RNF168;TDP2;TDP1;UIMC1;UBE2V2;UBE2N;HIST1H2BH;WHSC1;HIST1H2BB;HIST1H2BD;NHEJ1
Pathways	Reactome_2016	p53-Independent DNA Damage Response Homo sapiens R-HSA-69610	4.41164e-07	2.97955e-06	4.42663	64.7786	PSMD12;PSMD11;PSMD14;CDC25A;PSMA7;PSMD8;PSMA5;PSMB6;PSMD6;PSMA3;PSMD7;PSMB5;PSMC6;PSMA1;UBB;PSMC3;PSMD5;PSMA2;PSMB3;CHEK2;PSME3;CHEK1;PSME4;PSMB1
Pathways	Reactome_2016	p53-Independent G1/S DNA damage checkpoint Homo sapiens R-HSA-69613	4.41164e-07	2.97955e-06	4.42663	64.7786	PSMD12;PSMD11;PSMD14;CDC25A;PSMA7;PSMD8;PSMA5;PSMB6;PSMD6;PSMA3;PSMD7;PSMB5;PSMC6;PSMA1;UBB;PSMC3;PSMD5;PSMA2;PSMB3;CHEK2;PSME3;CHEK1;PSME4;PSMB1
Pathways	Reactome_2016	Ubiquitin Mediated Degradation of Phosphorylated Cdc25A Homo sapiens R-HSA-69601	4.41164e-07	2.97955e-06	4.42663	64.7786	PSMD12;PSMD11;PSMD14;CDC25A;PSMA7;PSMD8;PSMA5;PSMB6;PSMD6;PSMA3;PSMD7;PSMB5;PSMC6;PSMA1;UBB;PSMC3;PSMD5;PSMA2;PSMB3;CHEK2;PSME3;CHEK1;PSME4;PSMB1
Pathways	Reactome_2016	Programmed Cell Death Homo sapiens R-HSA-5357801	4.54355e-07	3.05299e-06	2.43171	35.5137	HMGB2;LMNB1;PSMD8;PSMD6;PSMD7;PPP3CC;FNTA;YWHAQ;PSMD5;HIST1H1D;AKT1;HIST1H1E;DNM1L;HIST1H1B;YWHAH;HIST1H1C;APPL1;DFFB;UNC5B;TRAF2;DYNLL2;PSMA5;PSMA3;TFDP1;PSMA1;PSMA2;PSME3;PSME4;PKP1;PRKCQ;MAPT;KPNB1;PSMD12;PSMD11;PSMD14;DIABLO;PSMA7;PSMB6;PSMB5;UBB;PSMB3;PSMB1;TP53BP2;E2F1;CLSPN;FADD;H1F0;PSMC6;STK24;PSMC3;NMT1;ACIN1;TJP2
Pathways	Reactome_2016	Polymerase switching on the C-strand of the telomere Homo sapiens R-HSA-174411	4.77582e-07	3.14487e-06	18.8886	274.914	RFC5;PRIM2;POLA1;RFC3;POLA2;PCNA;RFC4;RFC1;RFC2;PRIM1;POLD1
Pathways	Reactome_2016	Polymerase switching Homo sapiens R-HSA-69091	4.77582e-07	3.14487e-06	18.8886	274.914	RFC5;PRIM2;POLA1;RFC3;POLA2;PCNA;RFC4;RFC1;RFC2;PRIM1;POLD1
Pathways	Reactome_2016	Leading Strand Synthesis Homo sapiens R-HSA-69109	4.77582e-07	3.14487e-06	18.8886	274.914	RFC5;PRIM2;POLA1;RFC3;POLA2;PCNA;RFC4;RFC1;RFC2;PRIM1;POLD1
Pathways	Reactome_2016	Removal of the Flap Intermediate Homo sapiens R-HSA-69166	4.77582e-07	3.14487e-06	18.8886	274.914	PRIM2;POLA1;FEN1;POLA2;PCNA;PRIM1;RPA3;POLD1;RPA1;RPA2;DNA2
Ontologies	GO_Biological_Process_2021	positive regulation of mitotic cell cycle phase transition (GO:1901992)	6.79702e-08	3.26791e-06	4.50139	74.2919	ANKRD17;KLHL18;CUL3;DBF4B;PHB2;LSM10;CCNB1;CDC23;LSM11;ADAMTS1;CDC27;AKT1;FBXO5;DLGAP5;UBE2C;NSMCE2;CDC7;CDC25C;CDC25A;RAD51C;TFDP1;ESPL1;CDK4;CDK1;ANAPC5;DTL;EIF4G1
Ontologies	GO_Biological_Process_2021	RNA metabolic process (GO:0016070)	6.83069e-08	3.26791e-06	2.83274	46.7382	RNASEH2B;RNASEH2A;DHX9;FASTKD2;HNRNPU;HNRNPR;ADAR;NOL9;TBRG4;EXOSC7;PTBP1;SYNCRIP;POLR2C;DHX36;POLR2D;ADAD1;POLR2E;POLR2H;POLR2I;POLR2J;RBM6;POLR2L;PNPT1;RNGTT;WTAP;PABPC4;METTL3;THOC1;DDX54;RNASE3;MRPL44;SUPV3L1;PRPF4;HNRNPM;LSM8;SNRNP40;HNRNPK;DDX39B;DKC1;HNRNPF;XRN2;AGO2;HNRNPA2B1;HNRNPD;MPHOSPH10;HNRNPH3;RBMX
Pathways	Elsevier_Pathway_Collection	Spindle Assembly	1.92753e-08	3.32607e-06	22.3366	396.797	PLK1;BUB1B;AURKB;CDC20;TPX2;ESPL1;PTTG1;ZW10;CDK1;KIF2C;NEK2;BUB3;MAD2L1
Ontologies	GO_Biological_Process_2021	peptide biosynthetic process (GO:0043043)	7.26595e-08	3.44207e-06	2.59389	42.637	RPL4;HBS1L;RPL30;RPL3;MRPS14;MRPS11;RPLP1;RPLP0;YARS2;MRPL35;MRPL32;RPS14;MRPL3;RPL7A;RPS17;RPL35;RPL37;MRPL9;GGT1;RPL39;RPS12;RPS9;RPL21;PABPC4;MRPS18A;RPL13A;MRPS7;MRPS18C;MRPL51;RPL29;MRRF;MRPS36;RPL12;MRPL13;GSPT1;MRPL10;MRPL11;MRPL55;RPL14;RPL15;RPS2;RPL17;ABCF1;RPL41;MRPL28;RPL23A;RPL3L;RPS25;RPS27;RPL27A;AGO2;RPS20;EIF4G1;FARSB
Pathways	Elsevier_Pathway_Collection	G1/S Phase Transition	2.23331e-08	3.46833e-06	7.37478	129.923	HELLS;CCNH;ATAD2;FOXM1;CDC25A;CKS1B;CCNA2;CCNA1;CCNB1;CHAF1A;TFDP1;CCNE2;CCNE1;CDK4;CDK2;AKT1;RAD54L;E2F3;MYBL2;SKP2
Ontologies	GO_Biological_Process_2021	positive regulation of DNA-directed DNA polymerase activity (GO:1900264)	8.04665e-08	3.7386e-06	150660	2.4611e+06	RFC5;RFC3;CHTF8;PCNA;RFC4;POLG2;RFC2;DSCC1;CHTF18
Ontologies	GO_Biological_Process_2021	regulation of DNA-directed DNA polymerase activity (GO:1900262)	8.04665e-08	3.7386e-06	150660	2.4611e+06	RFC5;RFC3;CHTF8;PCNA;RFC4;POLG2;RFC2;DSCC1;CHTF18
Ontologies	GO_Cellular_Component_2021	mitochondrial matrix (GO:0005759)	2.32932e-07	3.76274e-06	1.92707	29.4313	ISCA2;ARHGAP11B;ISCA1;GFM1;ACAA2;MRPS14;OGG1;NUDT1;MRPL39;ETFA;MRPL35;YARS2;CCAR2;MRPL32;TXN2;NADK2;ABHD10;MRPL40;ALDH2;C1QBP;LONP1;DLAT;ME2;MRPL9;HADH;AASS;PDK1;IDH3A;METTL17;TSFM;ARG2;PPTC7;MRPS22;GPT2;GLRX5;DARS2;POLRMT;SUPV3L1;MRPL51;POLG2;MTHFD2;CLPP;FDX1;NDUFS3;TFAM;SUCLG1;NDUFS1;DLD;MRRF;FXN;FH;POLDIP2;SHMT2;DLST;AK4;TYMS;MRPL13;MRPL11;HSPD1;PRIMPOL;TBRG4;PRDX3;MRPL20;CCNB1;NFS1;GRPEL1;MTH…
Ontologies	GO_Biological_Process_2021	regulation of cell cycle process (GO:0010564)	8.29026e-08	3.8151e-06	3.13834	51.1725	AHCTF1;PIK3R4;PDXP;TXLNG;KIF11;DBF4B;MKI67;FBXO43;PKMYT1;TTL;AURKB;USP19;AURKA;CHEK1;RCC1;NEK2;RPRD1B;FBXO5;FSD1;ECT2;BUB1;PLK4;PRMT5;TIPIN;BORA;YTHDF2;CSNK2A1;SPAG5;PLK1;PRPF40A;CDC25C;KNSTRN;MYO19;DBF4;PRC1;PIN1;CALM3;KIF20A;CEP85;KIF20B
Ontologies	GO_Biological_Process_2021	signal transduction in response to DNA damage (GO:0042770)	9.38513e-08	4.2782e-06	4.78362	77.4064	PAXIP1;USP10;DOT1L;PRPF19;NDRG1;BRIP1;CHEK2;CHEK1;E2F1;FBXO6;CLSPN;WNT1;ATRIP;DONSON;CDC5L;MAPK14;USP28;MAD2L2;INTS7;MDM4;RAD1;CEP63;CLOCK;RHNO1;RAD9A
Pathways	Panther_2016	DNA replication Homo sapiens P00017	4.67241e-08	4.90603e-06	14.4356	243.659	RFC5;TOP2A;TOP2B;RFC3;PCNA;RFC4;RFC1;RFC2;PRIM1;RPA2;POLA1;POLD1;XRN2;DNA2
Pathways	Elsevier_Pathway_Collection	S/G2 Phase Transition	3.5163e-08	4.96437e-06	8.44378	144.923	CDT1;CCNF;H2AFX;CDC7;CDC6;CDC25A;CKS1B;CCNA2;NPAT;CCNA1;CCNB1;FZR1;CDC45;TFDP1;TFDP3;CDK2;BTRC;SKP2
Ontologies	GO_Biological_Process_2021	RNA splicing, via transesterification reactions (GO:0000375)	1.11039e-07	5.01438e-06	9.16893	146.826	SF3A3;DBR1;SF3B3;GEMIN2;PRPF8;SRRM1;PRPF4;SNRNP40;KHSRP;TRA2B;MPHOSPH10;SRSF4;TXNL4A;SMNDC1;SRSF10;BCAS2
Transcription	ENCODE_and_ChEA_Consensus_TFs_from_ChIP-X	ERG CHEA	2.49613e-06	5.09015e-06	2.43048	31.355	SLBP;ENY2;RBM25;CLPB;TMEM200B;SETD8;POP1;TACO1;PHB;ZBTB44;NDRG1;USP19;RNU11;GRPEL1;EXOSC9;TP53BP2;HIST1H3G;CEP192;RALY;MGAT1;PKNOX1;POLR2J;CNTLN;PAIP1;TIPIN;BATF3;ICMT;NUP155;ACSL1;NCAPH2;PHF12;RAB27A;MRE11A;GNL2;SOD1;RGP1;DDX39A;TTLL4;PSMA2;ERP29;UHRF1BP1;HIST1H2BG;HIST1H4J;DNAJC8;MTFR2;SF1
Pathways	KEGG_2021_Human	Ribosome biogenesis in eukaryotes	1.49687e-07	5.22242e-06	3.04567	47.8619	RBM28;POP7;NXT1;POP1;NVL;RPP30;HEATR1;FCF1;NMD3;SNU13;SPATA5;NXT2;WDR43;FBL;XPO1;NOB1;TCOF1;BMS1;GAR1;RIOK1;UTP14A;RPP38;MDN1;UTP15;NOP56;WDR36;NOP58;CSNK2A1;CSNK2A3;WDR75;IMP4;GNL2;UTP18;GNL3;RCL1;TBL3;DKC1;XRN2;MPHOSPH10;RAN
Pathways	Elsevier_Pathway_Collection	Replication Stress Triggers Genomic Instability	4.08389e-08	5.28524e-06	7.54309	128.335	CDT1;BLM;PCNA;CCNT1;H2AFX;TONSL;RPA1;CDC6;MMS22L;CHAF1A;CDAN1;NASP;CDK2;RBBP8;RAD1;RBBP7;ATRIP;POLE;RAD9A
Ontologies	GO_Biological_Process_2021	kinetochore organization (GO:0051383)	1.20204e-07	5.33995e-06	28.3346	451.485	CDT1;CENPE;CENPF;CENPW;CENPH;MIS12;NUF2;CENPA;NDC80;DLGAP5;CENPC
Ontologies	GO_Biological_Process_2021	positive regulation of protein localization to Cajal body (GO:1904871)	1.22669e-07	5.33995e-06	51.5046	819.633	CCT3;CCT6A;CCT2;DKC1;MEPCE;TCP1;CCT8;CCT7;CCT5;CCT4
Ontologies	GO_Biological_Process_2021	regulation of establishment of protein localization to telomere (GO:0070203)	1.22669e-07	5.33995e-06	51.5046	819.633	CCT3;CCT6A;CCT2;DKC1;TCP1;CCT8;CCT7;CCT5;CCT4;WRAP53
Ontologies	GO_Biological_Process_2021	regulation of protein localization to Cajal body (GO:1904869)	1.22669e-07	5.33995e-06	51.5046	819.633	CCT3;CCT6A;CCT2;DKC1;MEPCE;TCP1;CCT8;CCT7;CCT5;CCT4
Pathways	WikiPathway_2021_Human	Regulation of sister chromatid separation at the metaphase-anaphase transition WP4240	9.66787e-08	5.385e-06	20.6121	332.924	CDC20;CENPE;PTTG1;ESPL1;RAD21;BUB1B;BUB3;SMC1A;SMC3;BUB1;MAD2L1;ANAPC2
Pathways	Reactome_2016	CDK-mediated phosphorylation and removal of Cdc6 Homo sapiens R-HSA-69017	8.2324e-07	5.39406e-06	4.39821	61.619	PSMD12;PSMD11;PSMD14;CDC6;PSMA7;PSMD8;PSMA5;PSMB6;PSMD6;PSMA3;PSMD7;PSMB5;PSMC6;PSMA1;UBB;PSMC3;PSMD5;PSMA2;PSMB3;PSME3;PSME4;PSMB1;CDK2
Ontologies	GO_Biological_Process_2021	proteasome-mediated ubiquitin-dependent protein catabolic process (GO:0043161)	1.37912e-07	5.94991e-06	1.9971	31.5475	TRIM72;FAF1;CCNF;KIF14;BUB1B;AUP1;ARRB2;CDC20;PSMD8;ANKRD9;PSMD6;CDC23;PSMD7;PTTG1;PSMD5;CDC27;FBXO6;FBXO5;BTRC;SKP2;AREL1;UBE4A;RAD23A;ARMC8;SIRT1;KCTD5;RAD23B;PSMA5;PSMA3;PSMA1;PSMA2;TBL1XR1;PSME3;PSME4;ANAPC5;CLOCK;ANAPC1;ANAPC2;PSMD12;ANAPC15;PSMD11;RNF34;PSMD14;KLHL15;DERL3;CUL3;CUL2;FBXO45;ANAPC10;PSMA7;AURKB;USP19;AURKA;PSMB6;FOXRED2;ZNRF1;CCNB1;FZR1;PSMB5;MTA1;RNF216;UBB;PSMB3;PSMB1;FEM1C…
Ontologies	GO_Biological_Process_2021	ubiquitin-dependent protein catabolic process (GO:0006511)	1.42297e-07	6.08477e-06	1.93832	30.5583	TRIM72;PPP1R11;FAF1;KIF14;BUB1B;TNFAIP3;ARRB2;FBXO21;CDC20;PSMD8;ANKRD9;PSMD6;CDC23;PSMD7;RNF114;PTTG1;PSMD5;CDC27;BTRC;SKP2;FBXO7;RNF43;AREL1;UBE4A;RAD23A;ARMC8;SIRT1;KCTD5;TRPC4AP;RAD23B;KCTD6;PSMA5;RNF168;PSMA3;RNF125;PSMA1;UBE2R2;PSMA2;TBL1XR1;PSME3;PSME4;ANAPC5;CLOCK;DTL;RNF166;ANAPC1;ANAPC2;PSMD12;ANAPC15;PSMD11;RNF34;PSMD14;KLHL15;UHRF1;CUL3;VPS4A;RNF8;FBXO45;ANAPC10;PSMA7;AURKB;AURKA;PSMB…
Pathways	KEGG_2021_Human	Mismatch repair	1.9465e-07	6.112e-06	9.66795	149.39	RFC5;RFC3;PCNA;RFC4;LIG1;RFC1;RFC2;RPA1;RPA2;MLH1;MSH6;MSH2;EXO1;POLD1;RPA3
Pathways	Reactome_2016	Translesion synthesis by POLK Homo sapiens R-HSA-5655862	9.51214e-07	6.17118e-06	12.3658	171.458	RFC5;MAD2L2;RFC3;PCNA;RFC4;RFC1;UBB;RFC2;RPA3;RPA1;REV1;RPA2
Pathways	Reactome_2016	Translesion synthesis by POLI Homo sapiens R-HSA-5656121	9.51214e-07	6.17118e-06	12.3658	171.458	RFC5;MAD2L2;RFC3;PCNA;RFC4;RFC1;UBB;RFC2;RPA3;RPA1;REV1;RPA2
Pathways	Reactome_2016	TP53 Regulates Transcription of DNA Repair Genes Homo sapiens R-HSA-6796648	1.00324e-06	6.47682e-06	3.83718	53.0001	CTDP1;ELL;CCNT1;CCNH;BRCA1;POLR2C;CHEK1;POLR2D;POLR2E;NELFB;TCEB1;POLR2H;POLR2I;POLR2J;POLR2L;FANCI;SUPT16H;FANCC;SSRP1;MLH1;GTF2H4;MSH2;ERCC3;FANCD2;TCEA1;CDK12
Pathways	Reactome_2016	Stabilization of p53 Homo sapiens R-HSA-69541	1.03838e-06	6.6065e-06	4.13103	56.9167	PSMD12;PSMD11;PSMD14;PSMA7;PSMD8;PSMA5;PSMB6;PSMD6;PSMA3;PSMD7;PSMB5;PSMC6;PSMA1;UBB;PSMC3;PSMD5;PSMA2;PSMB3;RFWD2;CHEK2;PSME3;PSME4;PSMB1;MDM4
Pathways	Reactome_2016	AUF1 (hnRNP D0) binds and destabilizes mRNA Homo sapiens R-HSA-450408	1.03838e-06	6.6065e-06	4.13103	56.9167	HSPA8;PSMD12;PSMD11;PSMD14;PSMA7;PSMD8;PSMA5;PSMB6;PSMD6;PSMA3;PSMD7;PSMB5;PSMC6;PSMA1;UBB;PSMC3;PSMD5;PSMA2;PSMB3;PSME3;PSME4;PSMB1;HNRNPD;EIF4G1
Pathways	Reactome_2016	Mitochondrial protein import Homo sapiens R-HSA-1268020	1.03838e-06	6.6065e-06	4.13103	56.9167	HSPA9;TIMM8A;TOMM40;TIMM9;TIMM23;TIMM22;TIMM44;TIMM21;TIMM10;BCS1L;TOMM22;TIMM50;HSPD1;CHCHD4;ATP5B;COQ2;SAMM50;GRPEL1;TOMM70A;GRPEL2;PMPCB;VDAC1;CYC1;FXN
Ontologies	GO_Biological_Process_2021	termination of RNA polymerase II transcription (GO:0006369)	1.56488e-07	6.63288e-06	6.53656	102.43	SLBP;ZNF473;CPSF4;CPSF7;CPSF1;CPSF3;CSTF2;SSU72;TTF2;MED18;WDR33;LSM10;NUDT21;LSM11;CSTF1;SNRPG;SNRPE;SNRPF;SNRPB
Pathways	WikiPathway_2021_Human	Base Excision Repair WP4752	1.50456e-07	6.98367e-06	7.14388	112.227	MBD4;FEN1;PCNA;LIG1;PARP1;PARP2;OGG1;APEX2;XRCC1;LIG3;UNG;NEIL3;NEIL2;POLD1;POLE2;POLE3;POLE;MUTYH
Pathways	WikiPathway_2021_Human	Gastric Cancer Network 2 WP2363	1.50456e-07	6.98367e-06	7.14388	112.227	TOP2A;FANCI;AHCTF1;RFC3;RFC4;UBE2C;DSCC1;ATAD2;CACYBP;CHTF18;FAM91A1;LMNB2;CHTF8;UBE2T;COL9A1;BRIX1;CEBPZ;LBR
Ontologies	GO_Biological_Process_2021	protein deubiquitination (GO:0016579)	1.68136e-07	7.06465e-06	2.10716	32.8686	OTUD4;USP37;USP31;TNFAIP3;BRCA1;ARRB2;CDC20;PSMD8;PSMD6;PSMD7;PSMD5;UIMC1;RUVBL1;IKBKG;SKP2;ATXN7L3;NFRKB;USP7;DESI2;USP3;ACTR5;USP45;RAD23A;TRAF2;RAD23B;RHOA;UCHL5;CDC25A;HCFC1;PSMA5;CCNA2;CCNA1;PSMA3;PSMA1;PSMA2;TRAF3;PSME3;PSME4;INO80C;USP13;USP14;ENY2;PSMD12;USP15;PSMD11;USP16;PSMD14;SHMT2;USP10;USP12;FOXK1;PSMA7;USP19;PSMB6;PSMB5;STAMBPL1;UBB;PSMB3;ATXN7;PSMB1;USP1;RCE1;CLSPN;BARD1;USP25;SIA…
Pathways	Reactome_2016	Kinesins Homo sapiens R-HSA-983189	1.15975e-06	7.34324e-06	4.71236	64.4053	KIF23;KIF11;KIF22;KIF15;CENPE;KIF18A;KIF19;KIF18B;KIF3B;KIF2A;KIF5C;KIFC1;KIF4B;KIF5B;KIF4A;KIF1C;KIF21A;KIF1B;KIF2C;KIF20A;KIF20B
Pathways	Reactome_2016	B-WICH complex positively regulates rRNA expression Homo sapiens R-HSA-5250924	1.25378e-06	7.90061e-06	3.91246	53.1678	HIST1H2BN;HIST1H2BJ;HIST1H2BL;TAF1D;ZNRD1;HIST1H3A;TAF1B;TWISTNB;POLR2E;HIST1H2AD;POLR2H;HIST1H2AC;HIST1H2AB;POLR2L;TBP;H2AFZ;H2AFX;DEK;HIST2H3A;POLR1B;POLR1C;POLR1E;HIST1H2BH;HIST1H2BB;HIST1H2BD
Ontologies	GO_Biological_Process_2021	ribosomal large subunit biogenesis (GO:0042273)	1.97029e-07	8.20729e-06	4.33333	66.9063	RPL3;NVL;PAK1IP1;RPLP0;NOP2;SNU13;NOC2L;SDAD1;RPL7A;MRPL20;MRPL1;PES1;RPL14;BRIX1;ZNF622;RRP15;MDN1;NOP16;GTF3A;RPL23A;WDR12;RPL3L;BOP1;RSL1D1;LAS1L;MRTO4
Ontologies	GO_Biological_Process_2021	negative regulation of cell cycle process (GO:0010948)	2.0038e-07	8.27552e-06	4.0198	61.9976	PPP1R10;VPS4A;BRCA1;FBXO43;AURKB;RNF2;UXT;CHEK1;E2F1;RBBP8;NEK2;FBXO5;RBBP7;E2F6;E2F8;SUZ12;PCGF6;CBX5;RRM2;EED;CBX3;CDC7;WAPL;TFDP1;RAD51;ESPL1;AURKAIP1;EZH2
Pathways	Elsevier_Pathway_Collection	Protein Nuclear Import and Export	6.95966e-08	8.31412e-06	16.7515	276.073	RANBP1;NXT1;CSE1L;NUP153;RANGAP1;XPO1;XPOT;XPO5;RCC1;KPNA2;TNPO1;KPNB1;RAN
Pathways	CORUM	RC complex (Replication competent complex) (human)	8.04665e-08	8.38639e-06	150660	2.4611e+06	CCNA2;RFC5;POLA1;POLA2;RFC3;RFC4;RFC1;RFC2;CDK2
Ontologies	GO_Biological_Process_2021	regulation of telomerase RNA localization to Cajal body (GO:1904872)	2.12891e-07	8.7177e-06	13.4004	205.863	CCT3;CCT2;CCT6A;EXOSC10;DKC1;RUVBL2;RUVBL1;TCP1;CCT8;CCT7;CCT5;DCP2;CCT4
Pathways	Elsevier_Pathway_Collection	Persisted DNA Repair Triggers Genomic Instability	8.15185e-08	9.04273e-06	7.00388	114.32	BARD1;FEN1;XRCC6;PARP1;XRCC4;XRCC5;XRCC2;H2AFX;XRCC3;RPA1;BRCA1;BRCA2;SAFB;WRN;RAD51;EXO1;UIMC1;UBE2N;NHEJ1
Pathways	Reactome_2016	Activation of NF-kappaB in B cells Homo sapiens R-HSA-1169091	1.65317e-06	1.03677e-05	3.57632	47.6108	PSMD12;PSMD11;PSMD14;PSMA7;MALT1;PSMD8;PSMB6;PSMD6;PSMD7;PSMB5;UBB;PSMD5;PSMB3;PSMB1;IKBKG;BTRC;CHUK;PSMA5;PSMA3;PSMC6;PSMA1;PSMC3;PSMA2;PSME3;PSME4;REL;NFKBIB
Pathways	Reactome_2016	SIRT1 negatively regulates rRNA Expression Homo sapiens R-HSA-427359	1.70728e-06	1.06563e-05	5.46166	72.5342	HIST1H2BN;TBP;HIST1H2BJ;H2AFZ;SUV39H1;HIST1H2BL;H2AFX;SIRT1;TAF1D;HIST1H3A;HIST2H3A;TAF1B;HIST1H2AD;HIST1H2BH;HIST1H2BB;HIST1H2AC;HIST1H2BD;HIST1H2AB
Ontologies	GO_Biological_Process_2021	regulation of cellular response to stress (GO:0080135)	2.66008e-07	1.08013e-05	2.86173	43.3259	NUP205;SMG1;NUP107;SEH1L;HSP90AB1;NUP188;AAAS;CCAR2;NUP160;USP19;BAG4;ING2;NUP85;NUP88;NUP43;RAE1;NDC1;HSPA8;HSP90AA1;PNPT1;NEK4;NUP155;NUP133;PTGES3;RPA1;RPA2;NUP153;SIRT1;MTOR;NUP93;DNAJC2;RSL1D1;DNAJC7;RPA3;NUP35;NUP98;MAPT;FKBP4;NUP58;ATF4;EIF4G1;NUP37
Ontologies	GO_Biological_Process_2021	response to ionizing radiation (GO:0010212)	2.75408e-07	1.10898e-05	3.69261	55.777	BLM;PAXIP1;RNF8;BRCA1;RAD51AP1;MTA1;UIMC1;TOPBP1;ECT2;NHEJ1;KDM4D;XRCC4;MAPK14;USP28;SIRT1;SPIDR;INIP;TICRR;RNF168;NET1;RAD51;MSH2;FANCD2;RFWD3;INTS7;RAD1;RAD9B;CLOCK;RHNO1;RAD9A
Ontologies	GO_Biological_Process_2021	mitotic metaphase plate congression (GO:0007080)	2.80865e-07	1.1216e-05	4.59085	69.2548	CDT1;SEH1L;CUL3;PINX1;MIS12;VPS4A;KIF14;CDCA8;KIF22;NDC80;CENPC;CENPE;CCNB1;KIF18A;CDC23;PSRC1;KIFC1;ZW10;CHMP1A;NUF2;KIF2C;SPDL1;CEP55;KPNB1
Pathways	CORUM	FA complex (Fanconi anemia complex) (human)	1.22669e-07	1.15063e-05	51.5046	819.633	BLM;FANCL;RMI1;TOP3A;FANCA;RPA1;FANCC;FANCB;FANCE;FANCG
Pathways	WikiPathway_2021_Human	Gastric Cancer Network 1 WP2361	2.77232e-07	1.18783e-05	7.30743	110.331	TOP2A;NUP107;UBE2C;LIN9;AURKA;KIF15;TPX2;CCNA1;CENPF;RNF216;HIST4H4;RUVBL1;MCM4;CEP192;MYBL2;ECT2;KIF20B
Ontologies	GO_Biological_Process_2021	protein import into nucleus (GO:0006606)	3.10472e-07	1.22967e-05	3.56178	53.3739	IPO13;IPO11;NUP107;NXT1;NUP188;PPP1R10;CSE1L;NXT2;IPO7;PHB2;IPO4;IPO8;IPO9;NUP85;AKT1;E2F3;NUP88;KPNA5;KPNA2;TNPO1;KPNA3;TNPO3;APPL1;NUP133;SYK;NUP155;NUP153;NUP93;NUP35;KPNB1;RAN
Pathways	KEGG_2021_Human	Progesterone-mediated oocyte maturation	4.4518e-07	1.27079e-05	3.03892	44.4435	ANAPC13;HSP90AB1;PDE3B;ARAF;GNAI3;ADCY3;PKMYT1;ADCY7;ANAPC10;AURKA;RPS6KA3;CCNB2;MAPK9;CCNB1;FZR1;CDC23;CDC27;AKT1;PRKACA;BUB1;MAP2K1;HSP90AA1;PLK1;KIF22;CDC25C;MAPK14;CDC25A;CCNA2;MAD2L2;CCNA1;CDK2;CDK1;ANAPC5;RAF1;ANAPC1;ANAPC2;MAD2L1
Pathways	KEGG_2021_Human	Ribosome	5.10928e-07	1.31215e-05	2.47051	35.7904	RPL4;RPL30;RPL3;MRPS14;MRPS11;RPLP1;RPLP0;MRPL35;MRPL32;MRPL4;RPS14;MRPL3;RPL7A;RPS17;MRPL2;MRPL1;RPL35;RPL37;MRPL9;RPL39;RPS12;RPS9;RPL21;MRPS18A;RPL13A;MRPS7;MRPS18C;MRPS9;RPL29;RPL12;MRPL19;MRPL16;MRPL13;MRPL10;MRPL11;MRPL20;RPL14;RPL15;RPS2;RPL17;RPL41;MRPL28;RPL23A;RPL3L;MRPL22;MRPL30;RPS25;RPS27;RPL27A;RPS20;RPL22L1
Pathways	KEGG_2021_Human	Base excision repair	5.43248e-07	1.31215e-05	6.19062	89.3041	MBD4;FEN1;PCNA;LIG1;PARP1;PARP2;OGG1;APEX2;XRCC1;LIG3;UNG;NEIL3;NEIL2;POLD1;POLE2;POLE3;POLE;MUTYH
Ontologies	GO_Biological_Process_2021	error-prone translesion synthesis (GO:0042276)	3.36854e-07	1.32332e-05	10.3099	153.655	RFC5;RFC3;PCNA;RFC4;RFC1;RFC2;REV1;RPA1;RPA2;PRIMPOL;MAD2L2;UBB;POLE2;RPA3
Pathways	Reactome_2016	Glucose transport Homo sapiens R-HSA-70153	2.17785e-06	1.35294e-05	4.6908	61.1547	NDC1;NUP205;NUP107;SEH1L;NUP188;NUP133;NUP155;NUP153;AAAS;NUP160;HK2;NUP93;NUP85;NUP35;NUP43;NUP88;NUP98;SLC37A4;RAE1;NUP37
Ontologies	GO_Biological_Process_2021	nucleotide-excision repair, DNA gap filling (GO:0006297)	4.40503e-07	1.71654e-05	8.59322	125.765	RFC5;RFC3;PCNA;RFC4;LIG1;RFC1;RFC2;RPA1;RPA2;XRCC1;LIG3;UBB;POLD1;RPA3;POLE
Ontologies	GO_Biological_Process_2021	mitotic DNA damage checkpoint signaling (GO:0044773)	4.56305e-07	1.76389e-05	4.07022	59.4256	BLM;BRCA1;FZR1;EME1;CHEK2;CHEK1;UIMC1;TOPBP1;CLSPN;CDK5RAP3;TIPIN;PLK1;DONSON;RPA2;TICRR;RINT1;TRIM39;FANCD2;RFWD3;CDK2;WAC;CDK1;ZNF830;RAD9B;DTL;RAD9A
Pathways	Reactome_2016	DNA Damage Bypass Homo sapiens R-HSA-73893	2.86858e-06	1.76702e-05	4.33486	55.3201	RFC5;RFC3;PCNA;RFC4;RFC1;USP10;RFC2;RPA1;REV1;RPA2;CUL4A;MAD2L2;UBB;KIAA0101;POLD1;RPA3;POLE2;USP1;POLE;DTL;RAD18
Pathways	Reactome_2016	Formation of TC-NER Pre-Incision Complex Homo sapiens R-HSA-6781823	2.87825e-06	1.76702e-05	3.95768	50.4933	ISY1;USP7;AQR;CCNH;PRPF19;GTF2H4;CUL4A;COPS3;XAB2;UBB;ERCC3;POLR2C;UVSSA;POLR2D;POLR2E;PPIE;TCEA1;POLR2H;ZNF830;POLR2I;POLR2J;HMGN1;POLR2L
Pathways	Reactome_2016	Selenoamino acid metabolism Homo sapiens R-HSA-2408522	2.88466e-06	1.76702e-05	2.69273	34.3487	RPL4;RPL30;RPL3;AHCY;RPLP1;RPL12;RPLP0;EPRS;RPS14;RPL7A;RPS17;RARS;RPL14;RPL35;RPL37;RPL15;RPS2;RPL39;RPL17;RPS12;DARS;RPS9;RPL41;RPL21;SECISBP2;GSR;RPL13A;RPL23A;RPL3L;RPS25;RPS27;KARS;RPL27A;CTH;MARS;RPS20;IARS;RPL29
Pathways	CORUM	DNA synthesome complex (17 subunits) (human)	2.12891e-07	1.81538e-05	13.4004	205.863	TOP2A;TOP2B;PRIM2;PCNA;RFC1;PRIM1;RPA1;POLA1;POLA2;POLD1;POLE2;POLE3;POLE
Ontologies	GO_Biological_Process_2021	regulation of exit from mitosis (GO:0007096)	4.80941e-07	1.82985e-05	5.43242	79.0283	ANAPC15;UBE2C;BUB1B;MAD2L1BP;PHB2;ANAPC10;CDC20;ANLN;CDC23;UBB;UBE2S;ZW10;CDC27;KNTC1;NEK2;ANAPC5;BUB3;ANAPC1;ANAPC2;MAD2L1
Ontologies	GO_Biological_Process_2021	replication fork processing (GO:0031297)	4.80941e-07	1.82985e-05	5.43242	79.0283	GEN1;BLM;PCNA;FANCM;ZGRF1;ALYREF;TONSL;THOC1;SETMAR;NUCKS1;BRCA2;PRIMPOL;TRAIP;FAM111A;MMS22L;WRN;RAD51;EME1;RFWD3;DNA2
Pathways	Reactome_2016	Oxidative Stress Induced Senescence Homo sapiens R-HSA-2559580	3.06477e-06	1.86866e-05	2.94127	37.341	HIST1H2BN;HIST1H2BJ;HIST1H2BL;RNF2;MAPK9;HIST1H3A;UBB;E2F1;HIST1H2AD;E2F2;E2F3;RBBP7;MAP2K7;HIST1H2AC;HIST1H2AB;SUZ12;CDKN2D;CDKN2C;CBX4;EED;H2AFZ;CBX2;H2AFX;MAPK14;MOV10;HIST2H3A;TFDP1;CDK4;MAPKAPK5;HIST1H2BH;HIST1H2BB;HIST1H2BD;EZH2
Pathways	Reactome_2016	Condensation of Prometaphase Chromosomes Homo sapiens R-HSA-2514853	3.22606e-06	1.95794e-05	23.1686	292.949	CCNB2;CCNB1;CSNK2A1;CDK1;NCAPG;NCAPD2;SMC4;NCAPH;SMC2
Ontologies	GO_Biological_Process_2021	positive regulation of telomere maintenance via telomere lengthening (GO:1904358)	5.20089e-07	1.96334e-05	5.76687	83.4423	CCT3;CCT2;ACD;XRCC5;AURKB;CCT6A;DHX36;HNRNPA2B1;TCP1;POT1;NEK2;MAPKAPK5;PRKCQ;CCT8;CCT7;MAP2K7;CCT5;MAP3K4;CCT4
Pathways	Reactome_2016	Meiotic synapsis Homo sapiens R-HSA-1221632	3.37211e-06	2.03719e-05	3.7548	47.3104	HIST1H2BN;DIDO1;ACD;UBE2I;HIST1H2BJ;H2AFZ;HIST1H2BL;H2AFX;BRCA1;SMC3;SMC1A;REC8;LMNB1;SMC1B;SYCE2;STAG3;RAD21;HIST1H2AD;POT1;HIST1H2BH;HIST1H2BB;HIST1H2AC;HIST1H2BD;HIST1H2AB
Pathways	Reactome_2016	Termination of translesion DNA synthesis Homo sapiens R-HSA-5656169	3.47216e-06	2.07495e-05	5.89255	74.0737	RFC5;RFC3;PCNA;RFC4;RFC1;USP10;RFC2;RPA1;REV1;RPA2;UBB;KIAA0101;POLD1;RPA3;POLE2;POLE
Pathways	Reactome_2016	Post-Elongation Processing of Intronless pre-mRNA Homo sapiens R-HSA-112297	3.48188e-06	2.07495e-05	7.21565	90.6858	SLBP;ZNF473;CPSF7;CPSF1;CPSF3;CSTF2;LSM10;NUDT21;LSM11;CSTF1;SNRPG;SNRPE;SNRPF;SNRPB
Pathways	Reactome_2016	Processing of Capped Intronless Pre-mRNA Homo sapiens R-HSA-75067	3.48188e-06	2.07495e-05	7.21565	90.6858	SLBP;ZNF473;CPSF7;CPSF1;CPSF3;CSTF2;LSM10;NUDT21;LSM11;CSTF1;SNRPG;SNRPE;SNRPF;SNRPB
Pathways	Reactome_2016	Ubiquitin-dependent degradation of Cyclin D1 Homo sapiens R-HSA-69229	3.56824e-06	2.10734e-05	4.05524	50.8666	PSMD12;PSMD11;PSMD14;PSMA7;PSMD8;PSMA5;PSMB6;PSMD6;PSMA3;PSMD7;PSMB5;PSMC6;PSMA1;UBB;PSMC3;PSMD5;PSMA2;PSMB3;CDK4;PSME3;PSME4;PSMB1
Pathways	Reactome_2016	Ubiquitin-dependent degradation of Cyclin D Homo sapiens R-HSA-75815	3.56824e-06	2.10734e-05	4.05524	50.8666	PSMD12;PSMD11;PSMD14;PSMA7;PSMD8;PSMA5;PSMB6;PSMD6;PSMA3;PSMD7;PSMB5;PSMC6;PSMA1;UBB;PSMC3;PSMD5;PSMA2;PSMB3;CDK4;PSME3;PSME4;PSMB1
Ontologies	GO_Biological_Process_2021	cytoplasmic translation (GO:0002181)	5.64192e-07	2.11331e-05	3.12146	44.9112	RPL4;RPL30;RPL3;RPLP1;RPL12;RPLP0;GSPT1;RPL7A;RPS14;RPS17;RPL14;RPL35;RPL37;RPL15;RPS2;RPL39;RPL17;ZC3H15;RPS12;RWDD1;RPS9;EIF2B3;RPL41;RPL21;RPL13A;RPL23A;RPS25;RPS27;RPL27A;DRG1;DRG2;ETF1;RPL22L1;RPS20;RPL29
Ontologies	GO_Biological_Process_2021	positive regulation of establishment of protein localization (GO:1904951)	5.72924e-07	2.12952e-05	11.1663	160.488	CCT3;CCT2;CEP135;CEP295;CCT6A;DKC1;CENPJ;TCP1;CCT8;CCT7;CCT5;CCT4;WRAP53
Pathways	Elsevier_Pathway_Collection	Sister Chromatid Cohesion	2.12891e-07	2.20413e-05	13.4004	205.863	PCNA;PLK1;ESCO2;PDS5A;AURKB;WAPL;AURKA;CDC20;ESPL1;PTTG1;KIF2C;BUB1;MAD2L1
Ontologies	GO_Biological_Process_2021	postreplication repair (GO:0006301)	6.18019e-07	2.27959e-05	4.73224	67.6557	RFC5;RFC3;PCNA;RFC4;RFC1;USP10;RFC2;REV1;RPA1;RPA2;BRCA1;PRIMPOL;WDR33;UBB;MSH2;POLD1;UBE2NL;RPA3;UBE2N;UBE2V2;DTL;RAD18
Ontologies	GO_Biological_Process_2021	double-strand break repair via break-induced replication (GO:0000727)	6.27394e-07	2.29664e-05	25.7508	367.765	GINS2;CDC45;MCM7;GINS4;MCM3;MCM4;CDC7;MCM5;MCM6;MCM2
Pathways	Reactome_2016	PRC2 methylates histones and DNA Homo sapiens R-HSA-212300	4.09284e-06	2.40637e-05	4.6673	57.9038	HIST1H2BN;SUZ12;DNMT1;HIST1H2BJ;EED;H2AFZ;HIST1H2BL;H2AFX;HIST1H3A;HIST2H3A;HIST1H2AD;HIST1H2BH;RBBP7;HIST1H2BB;HIST1H2AC;HIST1H2BD;HIST1H2AB;PHF19;EZH2
Ontologies	GO_Biological_Process_2021	mitotic DNA replication (GO:1902969)	6.86914e-07	2.49561e-05	46.3399	657.612	GINS1;POLA1;CDC45;LIG1;GINS3;MCM3;MCM4;MCM6;MCM2
Ontologies	GO_Biological_Process_2021	DNA synthesis involved in DNA repair (GO:0000731)	7.16071e-07	2.58213e-05	4.92686	69.7125	CDKN2D;RFC5;RFC3;PCNA;RFC4;RFC1;USP10;RFC2;REV1;RPA1;RPA2;WRNIP1;SIRT1;PRIMPOL;POLA1;WRN;UBB;POLD1;RPA3;POLE;DTL
Transcription	ENCODE_and_ChEA_Consensus_TFs_from_ChIP-X	NR2C2 ENCODE	1.29676e-05	2.59352e-05	1.74483	19.6347	DCLRE1B;C11ORF73;GFM1;USP37;NUP107;RIF1;C2ORF47;CCDC47;KDM8;NUDT6;MRPL4;RPS14;TMEM101;MTRF1;RSRC1;RPL35;PMPCB;LRRFIP2;ARL6IP6;PLEKHJ1;MRPS28;FKBPL;PRPF40A;URB2;SDHD;MASTL;TTI1;AGPS;YME1L1;PPIH;SNRPF;LRIF1;RAF1;DUS3L;LNP1;DCTN5;ANAPC15;PARPBP;RBM48;PSMD14;SMYD5;SPATA5;TAF5L;AURKA;NFS1;HMGXB4;SRP72;ZNHIT3;DHX35;NACC1;CSTF1;RAD54L;TBC1D14;RPRD1B;CCT8;PAK4;NAA50;RWDD1;RANBP1;CPSF4;EIF2B3;SF3A2;CCDC12…
Ontologies	GO_Biological_Process_2021	maturation of 5.8S rRNA from tricistronic rRNA transcript (SSU-rRNA, 5.8S rRNA, LSU-rRNA) (GO:0000466)	7.86722e-07	2.79518e-05	9.02064	126.789	NOP14;NOL9;KRI1;WDR12;EXOSC7;EXOSC10;ERI1;ERI2;EXOSC9;PES1;EXOSC8;UTP20;EXOSC3;EXOSC2
Ontologies	GO_Biological_Process_2021	negative regulation of mitotic metaphase/anaphase transition (GO:0045841)	7.86722e-07	2.79518e-05	9.02064	126.789	PLK1;BUB1B;TTK;ZWINT;CDC20;MAD2L2;CENPF;ZW10;KNTC1;BUB3;FBXO5;TRIP13;BUB1;MAD2L1
Ontologies	GO_Cellular_Component_2021	MLL1 complex (GO:0071339)	1.87544e-06	2.81315e-05	7.02998	92.702	INO80C;PHF20;TAF9;RNF2;HCFC1;LAS1L;RBBP5;RUVBL2;RUVBL1;WDR5;KAT8;PRPF31;TAF4;E2F6;PELP1
Ontologies	GO_Cellular_Component_2021	MLL1/2 complex (GO:0044665)	1.87544e-06	2.81315e-05	7.02998	92.702	INO80C;PHF20;TAF9;RNF2;HCFC1;LAS1L;RBBP5;RUVBL2;RUVBL1;WDR5;KAT8;PRPF31;TAF4;E2F6;PELP1
Pathways	Reactome_2016	Assembly of the primary cilium Homo sapiens R-HSA-5617833	4.85149e-06	2.83974e-05	2.15913	26.4196	CEP57;HSPB11;ACTR1A;CNTRL;NEK2;CEP97;PRKACA;TNPO1;RAB8A;CDK5RAP2;CCT3;CCT2;MKKS;HSP90AA1;CEP135;TUBB;HAUS4;KIF24;HAUS3;HAUS6;HAUS5;TUBG1;CKAP5;DYNLL2;SEPT2;HAUS2;HAUS1;TCP1;EXOC6;CEP63;MAPRE1;PAFAH1B1;ARL3;KIF3B;HAUS8;PRKAR2B;TTC21B;CEP72;CEP192;CCT8;PCNT;CEP76;CCT5;CEP78;CCT4;PLK4;ODF2;NDE1;CEP152;PLK1;TUBB4B;NEDD1;CENPJ;CDK1;CEP83
Ontologies	GO_Biological_Process_2021	regulation of generation of precursor metabolites and energy (GO:0043467)	8.2324e-07	2.90357e-05	4.39821	61.619	NDC1;NUP205;NUP107;SEH1L;PNPT1;NUP188;NUP133;NOS2;NUP155;PGAM1;NUP153;AAAS;NUP160;KHK;NUP93;NUP85;NUP35;NUP43;NUP88;NUP98;RAE1;NUP58;NUP37
Pathways	KEGG_2021_Human	Homologous recombination	1.34686e-06	3.02082e-05	4.91446	66.4324	BARD1;BLM;XRCC2;TOP3A;XRCC3;RPA1;RPA2;BRCA1;BRCA2;RAD54B;BRIP1;RAD51;RAD51C;EME1;POLD1;RPA3;UIMC1;RBBP8;RAD54L;TOPBP1
Pathways	Reactome_2016	Vpu mediated degradation of CD4 Homo sapiens R-HSA-180534	5.31268e-06	3.08229e-05	3.91517	47.5513	PSMD12;PSMD11;PSMD14;PSMA7;PSMD8;PSMA5;PSMB6;PSMD6;PSMA3;PSMD7;PSMB5;PSMC6;PSMA1;UBB;PSMC3;PSMD5;PSMA2;PSMB3;PSME3;PSME4;PSMB1;BTRC
Pathways	Reactome_2016	Autodegradation of the E3 ubiquitin ligase COP1 Homo sapiens R-HSA-349425	5.31268e-06	3.08229e-05	3.91517	47.5513	PSMD12;PSMD11;PSMD14;PSMA7;PSMD8;PSMA5;PSMB6;PSMD6;PSMA3;PSMD7;PSMB5;PSMC6;PSMA1;UBB;PSMC3;PSMD5;PSMA2;PSMB3;RFWD2;PSME3;PSME4;PSMB1
Ontologies	GO_Cellular_Component_2021	mitotic spindle microtubule (GO:1990498)	2.31806e-06	3.35719e-05	17.1662	222.727	HAUS8;CEP295;HAUS4;HAUS3;HNRNPU;HAUS6;HAUS5;TUBG1;HAUS2;HAUS1
Ontologies	GO_Biological_Process_2021	positive regulation of telomerase activity (GO:0051973)	9.78357e-07	3.42567e-05	5.80336	80.3034	CCT2;ACD;HSP90AA1;HSP90AB1;NVL;XRCC5;PTGES3;AURKB;DKC1;TCP1;POT1;NEK2;MAPKAPK5;PRKCQ;MAP2K7;MAP3K4;CCT4;WRAP53
Ontologies	GO_Biological_Process_2021	regulation of cyclin-dependent protein kinase activity (GO:1904029)	1.03838e-06	3.60968e-05	4.13103	56.9167	CDKN2D;BLM;CCNJ;HSP90AB1;CDKN2C;CCNT1;CCNH;CCNF;BCCIP;CDC6;CDC25C;PKMYT1;CDC25A;CCNA2;CCNA1;CCNB2;CCNB1;CCNE2;CCNE1;CAMK2N1;CDC37;CDK5RAP3;CDK5R1;CDKN3
Ontologies	GO_Biological_Process_2021	modification-dependent protein catabolic process (GO:0019941)	1.07431e-06	3.70791e-05	2.20731	30.3369	PPP1R11;BUB1B;FBXO21;CDC20;CDC23;RNF114;PTTG1;CDC27;LONP1;BTRC;FBXO7;RNF43;AREL1;UBE4A;TRPC4AP;KCTD6;RNF168;RNF125;UBE2R2;ANAPC5;DTL;RNF166;ANAPC1;ANAPC2;ANAPC15;PSMD11;RNF34;PSMD14;KLHL15;UHRF1;CUL3;RNF8;FBXO45;ANAPC10;AURKB;AURKA;FZR1;ZNRF3;UBB;FEM1C;RBBP6;BUB3;XBP1;HACE1;UBE2I;KLHL25;FEM1A;SMURF1;UBE2C;SIAH2;PLK1;SIAH1;ADRM1;BFAR;FBXL14;COPS3;UBE2S;RLIM;UBE2K;MAD2L1
Pathways	Reactome_2016	RNA Polymerase III Transcription Initiation From Type 1 Promoter Homo sapiens R-HSA-76061	6.55211e-06	3.7847e-05	5.94773	70.9905	GTF3C2;GTF3C3;GTF3C4;TBP;GTF3C5;GTF3A;POLR3A;POLR3B;POLR3E;POLR1C;POLR2E;POLR3G;POLR2H;POLR3K;POLR2L
Pathways	CORUM	CCT complex (chaperonin containing TCP1 complex) (mouse)	4.94689e-07	3.86682e-05	133920	1.94443e+06	CCT3;CCT6A;CCT2;TCP1;CCT8;CCT7;CCT5;CCT4
Pathways	Reactome_2016	APC-Cdc20 mediated degradation of Nek2A Homo sapiens R-HSA-179409	6.72377e-06	3.8669e-05	6.55929	78.1202	ANAPC15;UBE2C;BUB1B;ANAPC10;CDC20;CDC23;UBB;CDC27;NEK2;ANAPC5;BUB3;ANAPC1;ANAPC2;MAD2L1
Pathways	Reactome_2016	Mismatch repair (MMR) directed by MSH2:MSH6 (MutSalpha) Homo sapiens R-HSA-5358565	6.91931e-06	3.96206e-05	12.8738	152.957	MSH6;PCNA;LIG1;MSH2;EXO1;RPA3;POLD1;RPA1;RPA2;MLH1
Ontologies	GO_Molecular_Function_2021	U6 snRNA binding (GO:0017070)	4.77582e-07	4.16799e-05	18.8886	274.914	LSM8;PRPF4;LSM7;SART3;DDX39B;TUT1;METTL16;LSM4;PRPF8;LSM3;LSM2
Ontologies	GO_Cellular_Component_2021	U6 snRNP (GO:0005688)	3.04044e-06	4.25662e-05	117180	1.4886e+06	LSM8;LSM7;LSM6;LSM5;LSM4;LSM3;LSM2
Pathways	Reactome_2016	Asymmetric localization of PCP proteins Homo sapiens R-HSA-4608870	7.60449e-06	4.33555e-05	3.39665	40.0355	PSMD12;PSMD11;PSMD14;PSMA7;PSMD8;PSMB6;PSMD6;PSMD7;PARD6A;PSMB5;UBB;PSMD5;PSMB3;PSMB1;FZD1;SMURF1;FZD8;PSMA5;PSMA3;PSMC6;PSMA1;PSMC3;PSMA2;PSME3;PSME4
Ontologies	GO_Molecular_Function_2021	snoRNA binding (GO:0030515)	5.42384e-07	4.33907e-05	6.74492	97.3109	NOP56;NOP14;NOP58;XRCC5;HEATR1;NUDT1;SNU13;IMP4;NUDT5;RRP9;BYSL;TBL3;DKC1;BMS1;DHX37;GAR1;TSR1
Pathways	Reactome_2016	TCF dependent signaling in response to WNT Homo sapiens R-HSA-201681	8.02064e-06	4.55309e-05	2.08011	24.4069	PSMD8;PSMD6;PSMD7;XPO1;PSMD5;RUVBL1;AKT1;HIST1H2AD;BTRC;HIST1H2AC;HIST1H2AB;RNF43;TLE3;CSNK2A1;H2AFZ;CTNNBIP1;H2AFX;AXIN1;PPP2R5A;PPP2R5D;PSMA5;PSMA3;HIST2H3A;PSMA1;PSMA2;PSME3;PSME4;HIST1H2BH;HIST1H2BB;CSNK1G2;HIST1H2BD;HIST1H2BN;KMT2D;PSMD12;PSMD11;PSMD14;HIST1H2BJ;CUL3;HIST1H2BL;PSMA7;PPP2CA;PSMB6;HIST1H3A;PSMB5;ZNRF3;UBB;PSMB3;RBBP5;PSMB1;DVL1;LEO1;WNT1;FZD1;FZD8;SMARCA4;PSMC6;PSMC3
Pathways	Reactome_2016	Transcription of the HIV genome Homo sapiens R-HSA-167172	8.14689e-06	4.60491e-05	3.27446	38.3697	GTF2A1;GTF2A2;CTDP1;ELL;CCNT1;CCNH;TAF9;POLR2C;POLR2D;POLR2E;NELFB;TCEB1;POLR2H;POLR2I;POLR2J;POLR2L;SUPT16H;TBP;RNGTT;SSRP1;GTF2H4;ERCC3;TAF4B;TCEA1;TAF5;TAF4
Pathways	Elsevier_Pathway_Collection	Metaphase/Anaphase Phase Transition	4.94689e-07	4.80158e-05	133920	1.94443e+06	CDC20;CCNB1;ESPL1;PTTG1;PLK1;CDK1;AURKB;AURKA
Pathways	Reactome_2016	Antigen processing: Ubiquitination & Proteasome degradation Homo sapiens R-HSA-983168	8.68802e-06	4.8898e-05	1.9114	22.2746	LRR1;UBE3A;CDC20;PSMD8;PSMD6;RNF114;PSMD7;CDC23;PSMD5;CDC27;FBXO3;FBXO6;BTRC;SKP2;UNKL;AREL1;UBE4A;TRAIP;RNF41;PSMA5;PSMA3;PSMA1;UBE2R2;PSMA2;PSME3;PSME4;UBE2V2;ANAPC5;ANAPC1;ANAPC2;ANAPC13;PSMD12;PSMD11;RNF34;PSMD14;CUL3;CUL2;VPRBP;ANAPC10;PSMA7;ASB15;PSMB6;ZNRF1;FZR1;PSMB5;HECTD1;UBB;RNF138;PSMB3;PSMB1;TCEB1;RBBP6;LONRF1;HACE1;UBE2C;SMURF1;SIAH2;SIAH1;UBAC1;UBOX5;PSMC6;PSMC3;TRIM39;UBE2S;RLIM;R…
Pathways	Reactome_2016	Degradation of DVL Homo sapiens R-HSA-4641258	8.86731e-06	4.96947e-05	3.59724	41.8472	PSMD12;PSMD11;PSMD14;CUL3;PSMA7;PSMD8;PSMA5;PSMB6;PSMD6;PSMA3;PSMD7;PSMB5;PSMC6;PSMA1;UBB;PSMC3;PSMD5;PSMA2;PSMB3;PSME3;PSME4;DVL1;PSMB1
Ontologies	GO_Biological_Process_2021	protein modification by small protein removal (GO:0070646)	1.46234e-06	5.01138e-05	1.97399	26.5216	OTUD4;USP37;USP31;TNFAIP3;BRCA1;ARRB2;CDC20;PSMD8;PSMD6;PSMD7;PSMD5;UIMC1;RUVBL1;IKBKG;SKP2;NFRKB;USP7;DESI1;DESI2;USP3;ACTR5;USP45;RAD23A;TRAF2;SENP2;RAD23B;RHOA;UCHL5;CDC25A;HCFC1;PSMA5;CCNA2;CCNA1;PSMA3;PSMA1;PSMA2;TRAF3;PSME3;PSME4;INO80C;USP13;USP14;PSMD12;USP15;PSMD11;USP16;PSMD14;USP10;USP12;FOXK1;PSMA7;USP19;PSMB6;PSMB5;STAMBPL1;UBB;PSMB3;ATXN7;PSMB1;USP1;RCE1;CLSPN;BARD1;USP25;SIAH2;ADRM…
Ontologies	GO_Biological_Process_2021	positive regulation of telomerase RNA localization to Cajal body (GO:1904874)	1.52508e-06	5.18957e-05	14.1656	189.726	CCT3;CCT6A;CCT2;DKC1;RUVBL2;RUVBL1;TCP1;CCT8;CCT7;CCT5;CCT4
Ontologies	GO_Biological_Process_2021	cellular response to ionizing radiation (GO:0071479)	1.53655e-06	5.19203e-05	4.3677	58.4659	BLM;XRCC6;KDM1A;KDM4D;XRCC5;NUCKS1;MAPK14;SIRT1;SPIDR;RAD51AP1;NET1;WRN;RAD51;TMEM109;INTS7;RAD1;ECT2;RAD9B;HRAS;CLOCK;RAD9A;RHNO1
Ontologies	GO_Biological_Process_2021	protein targeting to mitochondrion (GO:0006626)	1.5585e-06	5.22964e-05	3.99753	53.4541	TIMM8A;HSP90AA1;TOMM40;AGK;HSPA4;TIMM9;TOMM34;TIMM23;TIMM22;TIMM44;TIMM21;TIMM10;TOMM22;HSPD1;TIMM50;CHCHD4;IMMP1L;SAMM50;AIFM1;GRPEL1;GRPEL2;PMPCB;MFN2;FBXO7
Pathways	Reactome_2016	Regulation of activated PAK-2p34 by proteasome mediated degradation Homo sapiens R-HSA-211733	9.80011e-06	5.44589e-05	3.86971	44.6299	PSMD12;PSMD11;PSMD14;PSMA7;PSMD8;PSMA5;PSMB6;PSMD6;PSMA3;PSMD7;PSMB5;PSMC6;PSMA1;UBB;PSMC3;PSMD5;PSMA2;PSMB3;PSME3;PSME4;PSMB1
Pathways	Reactome_2016	Cross-presentation of soluble exogenous antigens (endosomes) Homo sapiens R-HSA-1236978	9.80011e-06	5.44589e-05	3.86971	44.6299	PSMD12;PSMD11;PSMD14;PSMA7;PSMD8;PSMA5;PSMB6;PSMD6;PSMA3;PSMD7;PSMB5;PSMC6;PSMA1;PSMC3;PSMD5;PSMA2;PSMB3;PSME3;MRC1;PSME4;PSMB1
Ontologies	GO_Cellular_Component_2021	nuclear membrane (GO:0031965)	4.02525e-06	5.45356e-05	2.10948	26.2059	AHCTF1;NUP107;RIF1;MRPS14;PHF20;NRM;YEATS4;TMEM97;CASC3;SYNE3;LMNB2;LMNB1;GLE1;XPO1;CREB3L4;RCC1;TMEM38B;TXNL4A;EMD;LBR;ARL6IP6;NDC1;NUP133;PLRG1;RANGAP1;SIRT1;UTP18;NUP93;DNAJC2;THAP7;MATR3;NUP98;GAPDH;KPNB1;ANKRD17;DCTN5;NUP205;GTF3C3;TXLNG;ITPR3;AAAS;HACD3;PTGS2;BRIP1;FZR1;TMEM201;DHX37;RAP1GAP2;NUP155;WTAP;CBX3;MAD2L1BP;NUP153;PUM2;ZC3HC1;MCM3AP;CDK4;NUP35;TMEM18
Ontologies	GO_Biological_Process_2021	negative regulation of G2/M transition of mitotic cell cycle (GO:0010972)	1.65317e-06	5.50903e-05	3.57632	47.6108	PSMD12;PSMD11;PSMD14;PINX1;VPS4A;AURKB;PSMA7;AURKA;PSMD8;PSMB6;GPR132;PSMD6;PSMD7;PSMB5;PSMD5;PSMB3;CHEK1;PSMB1;CDK5RAP3;PSMA5;PSMA3;PSMC6;PSMA1;PSMC3;PSMA2;PSME3;PSME4
Ontologies	GO_Biological_Process_2021	positive regulation of transcription by RNA polymerase I (GO:0045943)	1.70774e-06	5.6519e-05	8.01787	106.48	IPPK;UTP15;SMARCB1;PIH1D1;HEATR1;WDR75;MTOR;WDR43;SMARCA4;DHX33;NCL;NOL11;LYAR;ATF4
Pathways	Reactome_2016	RNA Polymerase II Pre-transcription Events Homo sapiens R-HSA-674695	1.05586e-05	5.8427e-05	3.30936	37.9205	GTF2A1;GTF2A2;CTDP1;ELL;CCNT1;CCNH;TAF9;POLR2C;POLR2D;POLR2E;NELFB;TCEB1;POLR2H;POLR2I;POLR2J;POLR2L;SUPT16H;TBP;SSRP1;GTF2H4;ERCC3;TAF4B;TCEA1;TAF5;TAF4
Ontologies	GO_Biological_Process_2021	regulation of mitotic metaphase/anaphase transition (GO:0030071)	1.87544e-06	6.1647e-05	7.02998	92.702	ANAPC15;UBE2C;CUL3;NSMCE2;PLK1;CDC6;CENPE;CCNB1;CDC23;ESPL1;CDC27;ANAPC5;FBXO5;DLGAP5;CDK5RAP2
Pathways	Reactome_2016	Vif-mediated degradation of APOBEC3G Homo sapiens R-HSA-180585	1.12876e-05	6.21997e-05	3.66214	41.7184	PSMD12;PSMD11;PSMD14;PSMA7;PSMD8;PSMA5;PSMB6;PSMD6;PSMA3;PSMD7;PSMB5;PSMC6;PSMA1;UBB;PSMC3;PSMD5;PSMA2;PSMB3;PSME3;PSME4;PSMB1;TCEB1
Ontologies	GO_Biological_Process_2021	telomere maintenance via telomerase (GO:0007004)	1.9096e-06	6.2346e-05	6.3462	83.5707	PIF1;ACD;HSP90AA1;HSP90AB1;RFC1;PTGES3;PINX1;RPA1;PPP6C;DKC1;PPP6R3;CDK2;GAR1;POT1;TELO2;WRAP53
Pathways	Reactome_2016	ISG15 antiviral mechanism Homo sapiens R-HSA-1169408	1.1594e-05	6.3358e-05	3.09836	35.2129	NUP205;NUP107;SEH1L;NUP188;EIF4A3;AAAS;NUP160;UBB;NUP85;NUP43;NUP88;KPNA5;KPNA2;KPNA3;RAE1;NDC1;NUP133;NUP155;NUP153;NUP93;UBE2N;NUP35;PIN1;NUP98;KPNB1;EIF4G1;NUP37
Pathways	Reactome_2016	Antiviral mechanism by IFN-stimulated genes Homo sapiens R-HSA-1169410	1.1594e-05	6.3358e-05	3.09836	35.2129	NUP205;NUP107;SEH1L;NUP188;EIF4A3;AAAS;NUP160;UBB;NUP85;NUP43;NUP88;KPNA5;KPNA2;KPNA3;RAE1;NDC1;NUP133;NUP155;NUP153;NUP93;UBE2N;NUP35;PIN1;NUP98;KPNB1;EIF4G1;NUP37
Ontologies	GO_Biological_Process_2021	NIK/NF-kappaB signaling (GO:0038061)	1.97382e-06	6.40101e-05	3.32993	43.7404	PSMD12;PSMD11;PSMD14;MALT1;PSMA7;PSMD8;PSMB6;PSMD6;PSMD7;PSMB5;IRAK1;PSMD5;PSMB3;PSMB1;AKT1;BTRC;CARD10;CHUK;ZFP91;TRAF2;PSMA5;PSMA3;PSMC6;PSMA1;PSMC3;PSMA2;PSME3;PSME4;REL
Pathways	Reactome_2016	Inhibition of the proteolytic activity of APC/C required for the onset of anaphase by mitotic spindle checkpoint components Homo sapiens R-HSA-141405	1.19326e-05	6.46719e-05	7.72722	87.5975	CDC20;ANAPC15;CDC23;UBE2C;CDC27;BUB1B;ANAPC5;BUB3;ANAPC10;ANAPC1;ANAPC2;MAD2L1
Pathways	Reactome_2016	Inactivation of APC/C via direct inhibition of the APC/C complex Homo sapiens R-HSA-141430	1.19326e-05	6.46719e-05	7.72722	87.5975	CDC20;ANAPC15;CDC23;UBE2C;CDC27;BUB1B;ANAPC5;BUB3;ANAPC10;ANAPC1;ANAPC2;MAD2L1
Pathways	Reactome_2016	Dual Incision in GG-NER Homo sapiens R-HSA-5696400	1.21234e-05	6.54364e-05	4.42029	50.0393	RFC5;RFC3;PCNA;RFC4;PARP1;RFC1;RFC2;PARP2;RPA1;RPA2;GTF2H4;CUL4A;UBB;ERCC3;POLD1;RPA3;POLE2;POLE
Pathways	Reactome_2016	MicroRNA (miRNA) biogenesis Homo sapiens R-HSA-203927	1.26232e-05	6.7856e-05	6.69818	75.5553	TARBP2;PRKRA;POLR2C;XPO5;POLR2D;AGO2;POLR2E;DGCR8;POLR2H;POLR2I;POLR2J;RAN;POLR2L
Ontologies	GO_Biological_Process_2021	chromosome organization (GO:0051276)	2.29278e-06	7.33517e-05	2.77366	36.0181	TOP2A;TOP2B;HDAC2;HDAC3;SUV39H1;DOT1L;HMGB2;CDCA8;NUCKS1;HHEX;UBB;NUF2;RAE1;HMGN1;CDT1;CENPW;NUP155;ACTL6B;NUP133;PARP1;LRWD1;SAFB;RAD23B;SIRT1;GEM;NDC80;SMARCA4;MSH6;CUL4A;COPS3;CDAN1;MSH2;CENPH;RFWD3;POLE3;EZH2;PHF19
Ontologies	GO_Biological_Process_2021	nuclear-transcribed mRNA catabolic process, deadenylation-dependent decay (GO:0000288)	2.30742e-06	7.33517e-05	3.87237	50.261	HBS1L;CNOT6L;CNOT10;LSM5;LSM4;LSM3;LSM2;EDC4;EXOSC7;LSM7;LSM6;CNOT1;CNOT11;PNLDC1;EXOSC9;EXOSC8;POLR2D;CNOT3;EXOSC3;CNOT8;DCP1A;EXOSC2;DCP2;EXOSC1
Ontologies	GO_Biological_Process_2021	regulation of ATP metabolic process (GO:1903578)	2.30742e-06	7.33517e-05	3.87237	50.261	NDC1;NUP205;NUP107;SEH1L;NUP188;NUP133;NUP155;SHMT2;PGAM1;AK4;NUP153;AAAS;NUP160;NUP93;NUP85;BEND3;NUP35;NUP43;NUP88;NUP98;RAE1;SLC25A33;NUP58;NUP37
Pathways	Reactome_2016	Regulation of Apoptosis Homo sapiens R-HSA-169911	1.43129e-05	7.6316e-05	3.73605	41.6732	PSMD12;PSMD11;PSMD14;PSMA7;PSMD8;PSMA5;PSMB6;PSMD6;PSMA3;PSMD7;PSMB5;PSMC6;PSMA1;UBB;PSMC3;PSMD5;PSMA2;PSMB3;PSME3;PSME4;PSMB1
Pathways	Reactome_2016	Regulation of ornithine decarboxylase (ODC) Homo sapiens R-HSA-350562	1.43129e-05	7.6316e-05	3.73605	41.6732	PSMD12;PSMD11;PSMD14;ODC1;PSMA7;PSMD8;PSMA5;PSMB6;PSMD6;PSMA3;PSMD7;PSMB5;PSMC6;PSMA1;PSMC3;PSMD5;PSMA2;PSMB3;PSME3;PSME4;PSMB1
Pathways	Reactome_2016	RNA Polymerase III Transcription Initiation Homo sapiens R-HSA-76046	1.44935e-05	7.69673e-05	4.61329	51.4004	GTF3C2;ZNF143;GTF3C3;GTF3C4;TBP;POU2F1;GTF3C5;GTF3A;POLR3A;POLR3B;POLR3E;POLR1C;POLR2E;POLR3G;POLR2H;POLR3K;POLR2L
Ontologies	GO_Biological_Process_2021	DNA recombination (GO:0006310)	2.53565e-06	8.00801e-05	4.90096	63.1491	GEN1;BLM;TREX1;XRCC2;XRCC3;RPA1;HMGB3;RAD54B;RECQL4;SUPV3L1;WRN;RAD51;RAD51C;MSH2;EXO1;RAD21;THAP9;RAD54L;RHNO1
Pathways	Reactome_2016	ERCC6 (CSB) and EHMT2 (G9a) positively regulate rRNA expression Homo sapiens R-HSA-427389	1.51961e-05	8.03743e-05	4.08315	45.3004	HIST1H2BN;MBD3;HDAC2;HIST1H2BJ;H2AFZ;CBX3;HIST1H2BL;H2AFX;TTF1;MTA1;HIST1H3A;HIST2H3A;HIST1H2AD;HIST1H2BH;RBBP7;HIST1H2BB;HIST1H2AC;HIST1H2BD;HIST1H2AB
Pathways	Reactome_2016	Nonsense Mediated Decay (NMD) independent of the Exon Junction Complex (EJC) Homo sapiens R-HSA-975956	1.54757e-05	8.10126e-05	2.7613	30.5848	RPL4;RPL30;RPL3;RPLP1;RPL12;RPLP0;RPL7A;RPS14;RPS17;RPL14;RPL35;RPL37;RPL15;RPS2;RPL39;RPL17;RPS12;UPF1;RPS9;RPL41;RPL21;RPL13A;RPL23A;RPL3L;RPS25;RPS27;RPL27A;ETF1;RPS20;RPL29;EIF4G1
Pathways	Reactome_2016	Cap-dependent Translation Initiation Homo sapiens R-HSA-72737	1.55013e-05	8.10126e-05	2.4843	27.5126	RPL4;RPL30;RPL3;RPLP1;RPL12;RPLP0;RPS14;RPL7A;RPS17;EIF4EBP1;RPL14;RPL35;RPL37;RPL15;RPS2;RPL39;RPL17;RPS12;EIF2B5;EIF5B;RPS9;EIF2B3;RPL41;EIF2B2;RPL21;RPL13A;RPL23A;EIF2S1;RPL3L;RPS25;RPS27;EIF5;RPL27A;EIF3J;RPS20;RPL29;EIF4G1
Pathways	Reactome_2016	Eukaryotic Translation Initiation Homo sapiens R-HSA-72613	1.55013e-05	8.10126e-05	2.4843	27.5126	RPL4;RPL30;RPL3;RPLP1;RPL12;RPLP0;RPS14;RPL7A;RPS17;EIF4EBP1;RPL14;RPL35;RPL37;RPL15;RPS2;RPL39;RPL17;RPS12;EIF2B5;EIF5B;RPS9;EIF2B3;RPL41;EIF2B2;RPL21;RPL13A;RPL23A;EIF2S1;RPL3L;RPS25;RPS27;EIF5;RPL27A;EIF3J;RPS20;RPL29;EIF4G1
Pathways	Reactome_2016	COPI-dependent Golgi-to-ER retrograde traffic Homo sapiens R-HSA-6811434	1.58253e-05	8.23791e-05	2.88046	31.8403	RAB1A;RAB1B;KIF11;NAPG;KIF15;KIF19;KIF3B;KIF5C;KIF5B;TMED3;BNIP1;KIF1C;KIF1B;KIF21A;KIF23;KIF22;ARFGAP2;RINT1;CENPE;KIF18A;KIF18B;KIF2A;KIF4B;ZW10;KIF4A;KDELR2;KIF2C;KIF20A;KIF20B
Pathways	Reactome_2016	Degradation of AXIN Homo sapiens R-HSA-4641257	1.61305e-05	8.36373e-05	3.54748	39.1458	PSMD12;PSMD11;PSMD14;AXIN1;PSMA7;PSMD8;PSMA5;PSMB6;PSMD6;PSMA3;PSMD7;PSMB5;PSMC6;PSMA1;UBB;PSMC3;PSMD5;PSMA2;PSMB3;PSME3;PSME4;PSMB1
Ontologies	GO_Biological_Process_2021	ribonucleoprotein complex biogenesis (GO:0022613)	2.66828e-06	8.37216e-05	3.68845	47.3379	NVL;PAK1IP1;NOC2L;SDAD1;RPS17;XPO1;PES1;TGS1;DHX37;RPL14;RIOK1;ZNF622;GLUL;METTL17;NOM1;NOP14;NOP16;GTF3A;URB2;WDR12;BYSL;CUL4A;BOP1;RPS25;MRTO4
Pathways	Reactome_2016	HDR through MMEJ (alt-NHEJ) Homo sapiens R-HSA-5685939	1.62953e-05	8.38315e-05	20.5879	226.975	POLQ;FEN1;PARP1;PARP2;RBBP8;XRCC1;MRE11A;LIG3
Pathways	Reactome_2016	Folding of actin by CCT/TriC Homo sapiens R-HSA-390450	1.62953e-05	8.38315e-05	20.5879	226.975	CCT3;CCT6A;CCT2;TCP1;CCT8;CCT7;CCT5;CCT4
Ontologies	GO_Molecular_Function_2021	damaged DNA binding (GO:0003684)	1.15975e-06	8.56432e-05	4.71236	64.4053	DCLRE1B;DCLRE1A;POLQ;FEN1;PCNA;OGG1;HMGB2;RPA1;RPA2;XRCC1;SMC6;FANCG;UNG;NEIL3;ERCC3;POLD1;RPA3;RBBP8;AUNIP;RAD1;RAD18
Pathways	Elsevier_Pathway_Collection	Histone Phosphorylation	9.51214e-07	8.68962e-05	12.3658	171.458	RPS6KA4;RPS6KA3;CBX5;RPS6KA5;CHUK;H2AFX;CDK2;CDK1;VRK1;STK4;AURKB;AURKA
Ontologies	GO_Biological_Process_2021	telomere maintenance via telomere lengthening (GO:0010833)	2.89448e-06	9.02331e-05	5.15793	65.7775	DCLRE1B;PIF1;ACD;HSP90AA1;HSP90AB1;RFC1;PTGES3;PINX1;RPA1;PPP6C;RAD51;DKC1;PPP6R3;CDK2;GAR1;POT1;TELO2;WRAP53
Pathways	Reactome_2016	NIK-->noncanonical NF-kB signaling Homo sapiens R-HSA-5676590	1.7656e-05	9.03926e-05	3.39128	37.1156	PSMD12;PSMD11;CHUK;PSMD14;PSMA7;PSMD8;PSMA5;PSMB6;PSMD6;PSMA3;PSMD7;PSMB5;PSMC6;PSMA1;UBB;PSMC3;PSMD5;PSMA2;PSMB3;PSME3;PSME4;PSMB1;BTRC
Pathways	Reactome_2016	Mismatch Repair Homo sapiens R-HSA-5358508	1.77079e-05	9.03926e-05	10.2985	112.681	MSH6;PCNA;LIG1;MSH2;EXO1;RPA3;POLD1;RPA1;RPA2;MLH1
Ontologies	GO_Cellular_Component_2021	large ribosomal subunit (GO:0015934)	6.94326e-06	9.11303e-05	3.53982	42.0451	RPL4;RPL30;RPL41;RPL3;RPL21;RPLP1;RPL12;RPLP0;RPL13A;RPL23A;MRPL10;RPL3L;MRPL11;MRPL22;RPL7A;MRPL1;RPL27A;RPL14;RPL35;RPL37;RPL15;RPL29;RPL39;RPL17
Ontologies	GO_Biological_Process_2021	protein polyubiquitination (GO:0000209)	2.94331e-06	9.11671e-05	1.86711	23.7795	ANKRD39;CCNF;TNFAIP3;UBE3A;BRCA1;PRPF19;FBXO21;PSMD8;PSMD6;CDC23;PSMD7;RNF114;PSMD5;RUSC1;CDC27;FBXO6;BTRC;SKP2;FBXO7;UNKL;AREL1;UBE4A;ZFP91;TRAF2;RNF41;PSMA5;RNF168;PSMA3;RNF125;PSMA1;UBE2R2;PSMA2;TRAF3;PSME3;PSME4;UBE2V2;ANAPC5;DTL;THOP1;RNF166;ANAPC1;ANAPC2;ANAPC13;PSMD12;PSMD11;RNF34;PSMD14;CUL3;RNF8;ANAPC10;PSMA7;PSMB6;DCAF15;ZNRF1;FZR1;PSMB5;HECTD1;RNF216;UBB;PSMB3;UBE2NL;PSMB1;RBBP6;LONRF1…
Pathways	WikiPathway_2021_Human	Histone Modifications WP2369	2.34116e-06	9.31447e-05	3.4867	45.2046	SETD5;SUV39H2;KMT2D;SETD3;HIST1H3J;SETD9;SMYD5;SUV39H1;DOT1L;HIST1H3A;HIST1H3F;HIST1H3G;SMYD4;HIST1H3B;HIST1H3C;EED;SETD1B;SETD1A;SETMAR;HIST2H3A;HIST1H4B;HIST4H4;HIST1H4J;HIST1H4C;HIST1H4D;HIST1H4E;EZH2
Ontologies	GO_Biological_Process_2021	mitochondrial DNA metabolic process (GO:0032042)	3.04044e-06	9.31873e-05	117180	1.4886e+06	MGME1;PARP1;TOP3A;LONP1;LIG3;DNA2;PRIMPOL
Ontologies	GO_Biological_Process_2021	regulation of stem cell differentiation (GO:2000736)	3.06477e-06	9.31873e-05	2.94127	37.341	PSMD12;PSMD11;PSMD14;SMYD5;HNRNPU;GATA2;PSMA7;PSMD8;PSMB6;PSMD6;PSMD7;PSMB5;PSMD5;PSMB3;MYB;PSMB1;NELFB;PDGFRA;YTHDF2;NSUN2;METTL3;SETD1A;PSMA5;NUDT21;PSMA3;PSMC6;PSMA1;PSMC3;PSMA2;PSME3;PSME4;TCF3;BMPR1A
Ontologies	GO_Biological_Process_2021	mitotic spindle assembly checkpoint signaling (GO:0007094)	3.10496e-06	9.31873e-05	8.37373	106.2	PLK1;BUB1B;TTK;ZWINT;CDC20;MAD2L2;CENPF;ZW10;KNTC1;BUB3;TRIP13;BUB1;MAD2L1
Ontologies	GO_Biological_Process_2021	mitotic spindle checkpoint signaling (GO:0071174)	3.10496e-06	9.31873e-05	8.37373	106.2	PLK1;BUB1B;TTK;ZWINT;CDC20;MAD2L2;CENPF;ZW10;KNTC1;BUB3;TRIP13;BUB1;MAD2L1
Ontologies	GO_Biological_Process_2021	spindle assembly checkpoint signaling (GO:0071173)	3.10496e-06	9.31873e-05	8.37373	106.2	PLK1;BUB1B;TTK;ZWINT;CDC20;MAD2L2;CENPF;ZW10;KNTC1;BUB3;TRIP13;BUB1;MAD2L1
Pathways	Reactome_2016	DNA replication initiation Homo sapiens R-HSA-68952	1.86822e-05	9.36114e-05	100440	1.09358e+06	POLA1;PRIM2;POLA2;POLE2;PRIM1;POLE
Pathways	Reactome_2016	Telomere C-strand synthesis initiation Homo sapiens R-HSA-174430	1.86822e-05	9.36114e-05	100440	1.09358e+06	POLA1;PRIM2;POLA2;POLE2;PRIM1;POLE
Pathways	Reactome_2016	Assembly of the ORC complex at the origin of replication Homo sapiens R-HSA-68616	1.86822e-05	9.36114e-05	100440	1.09358e+06	ORC5;ORC4;ORC6;ORC1;ORC3;ORC2
Pathways	Reactome_2016	Phosphorylation of Emi1 Homo sapiens R-HSA-176417	1.86822e-05	9.36114e-05	100440	1.09358e+06	CDC20;FZR1;CCNB1;PLK1;CDK1;FBXO5
Pathways	Reactome_2016	PKMTs methylate histone lysines Homo sapiens R-HSA-3214841	1.86938e-05	9.36114e-05	4.21911	45.9348	SUZ12;SUV39H2;KMT2D;SETD3;SETD8;EED;SUV39H1;SETD1B;DOT1L;SETD1A;HIST1H3A;HIST2H3A;RBBP5;WDR5;WHSC1;RBBP7;WHSC1L1;EZH2
Ontologies	GO_Biological_Process_2021	exonucleolytic catabolism of deadenylated mRNA (GO:0043928)	3.22223e-06	9.50509e-05	5.47926	69.2877	HBS1L;LSM5;LSM4;LSM3;LSM2;EDC4;EXOSC7;LSM7;LSM6;EXOSC9;EXOSC8;EXOSC3;CNOT8;DCP1A;EXOSC2;EXOSC1;DCP2
Ontologies	GO_Biological_Process_2021	positive regulation of telomere maintenance via telomerase (GO:0032212)	3.22223e-06	9.50509e-05	5.47926	69.2877	CCT3;CCT2;ACD;XRCC5;AURKB;CCT6A;TCP1;POT1;NEK2;MAPKAPK5;PRKCQ;CCT8;CCT7;MAP2K7;CCT5;MAP3K4;CCT4
Ontologies	GO_Biological_Process_2021	nuclear DNA replication (GO:0033260)	3.22606e-06	9.50509e-05	23.1686	292.949	MCM7;ORC3;DONSON;MCM3;MCM4;MCM5;MCM6;ZNF830;MCM2
Ontologies	GO_Biological_Process_2021	positive regulation of protein localization to nucleus (GO:1900182)	3.2831e-06	9.61449e-05	3.40145	42.9492	HDAC3;TFRC;PINX1;MEPCE;NMD3;PARK7;TRIM28;AKT1;KAT7;CCT8;CCT7;ECT2;GTSE1;CDK5RAP3;CCT5;CCT4;CCT3;CARD10;CCT2;LIMK2;PLK1;CCT6A;DKC1;TCP1;CDK1;RAN;ZPR1
Ontologies	GO_Biological_Process_2021	regulation of carbohydrate catabolic process (GO:0043470)	3.44898e-06	9.97932e-05	4.48658	56.4297	NDC1;NUP205;NUP107;SEH1L;NUP188;NUP133;NUP155;PGAM1;NUP153;AAAS;NUP160;NUP93;NUP85;NUP35;NUP43;NUP88;NUP98;RAE1;NUP58;NUP37
Ontologies	GO_Biological_Process_2021	regulation of purine nucleotide metabolic process (GO:1900542)	3.44898e-06	9.97932e-05	4.48658	56.4297	NDC1;NUP205;NUP107;SEH1L;NUP188;NUP133;NUP155;PGAM1;NUP153;AAAS;NUP160;NUP93;NUP85;NUP35;NUP43;NUP88;NUP98;RAE1;NUP58;NUP37
Ontologies	GO_Biological_Process_2021	RNA-dependent DNA biosynthetic process (GO:0006278)	3.47216e-06	9.98659e-05	5.89255	74.0737	PIF1;ACD;HSP90AA1;HSP90AB1;RFC1;PTGES3;PINX1;RPA1;PPP6C;DKC1;PPP6R3;CDK2;GAR1;POT1;TELO2;WRAP53
Ontologies	GO_Biological_Process_2021	mitotic chromosome condensation (GO:0007076)	3.58256e-06	0.000102432	6.44376	80.8011	CSNK2A1;NCAPH2;NCAPG2;PLK1;NCAPG;SMC4;NCAPH;SMC2;CCNB1;CHMP1A;NUSAP1;CDK1;PHF13;NCAPD2;NCAPD3
Ontologies	GO_Molecular_Function_2021	3'-5' exonuclease activity (GO:0008408)	1.53655e-06	0.000105363	4.3677	58.4659	TOE1;CNOT6L;PNPT1;TREX1;DIS3L;TREX2;EXOSC7;TATDN1;WRN;EXOSC10;ERI1;ERI2;EXOSC9;NOCT;POLD1;PNLDC1;XRN2;RAD1;EXOSC3;CNOT8;EXOSC2;RAD9A
Ontologies	GO_Biological_Process_2021	exonucleolytic trimming involved in rRNA processing (GO:0000459)	3.80855e-06	0.000107619	41.1784	513.834	EXOSC7;EXOSC10;ERI1;ERI2;EXOSC9;EXOSC8;EXOSC3;EXOSC2
Ontologies	GO_Biological_Process_2021	exonucleolytic trimming to generate mature 3'-end of 5.8S rRNA from tricistronic rRNA transcript (SSU-rRNA, 5.8S rRNA, LSU-rRNA) (GO:0000467)	3.80855e-06	0.000107619	41.1784	513.834	EXOSC7;EXOSC10;ERI1;ERI2;EXOSC9;EXOSC8;EXOSC3;EXOSC2
Pathways	Reactome_2016	RNA Polymerase III Transcription Initiation From Type 2 Promoter Homo sapiens R-HSA-76066	2.18547e-05	0.000109025	5.5495	59.5523	GTF3C2;GTF3C3;GTF3C4;TBP;GTF3C5;POLR3A;POLR3B;POLR3E;POLR1C;POLR2E;POLR3G;POLR2H;POLR3K;POLR2L
Pathways	Reactome_2016	Metabolism of amino acids and derivatives Homo sapiens R-HSA-71291	2.244e-05	0.000111523	1.73748	18.5991	RPL4;RPL30;RPL3;RPLP1;RPLP0;AMD1;EPRS;PSMD8;IL4I1;RPS14;RPL7A;PSMD6;RPS17;PSMD7;PSMD5;RARS;RPL35;PHGDH;RPL37;DLAT;GLUL;RPL39;ENOPH1;AASS;RPS12;ARG2;RPS9;RPL21;SECISBP2;GPT2;RPL13A;ASRGL1;GCAT;PSMA5;MTAP;PSMA3;KARS;PSMA1;DCT;PSMA2;PSME3;PSME4;SMS;RPL29;DLD;ALDH9A1;PSMD12;AHCY;PSMD11;PSMD14;SHMT1;RPL12;ODC1;DLST;PSMA7;PSMB6;PSMB5;PSMB3;PSMB1;RPL14;NAALAD2;RPL15;RPS2;RPL17;DARS;RPL41;GSR;GOT2;ASNS;R…
Pathways	Reactome_2016	Translesion synthesis by Y family DNA polymerases bypasses lesions on DNA template Homo sapiens R-HSA-110313	2.27511e-05	0.000112644	4.38236	46.8514	RFC5;RFC3;PCNA;RFC4;RFC1;USP10;RFC2;RPA1;REV1;RPA2;MAD2L2;UBB;KIAA0101;POLD1;RPA3;POLE2;POLE
Ontologies	GO_Biological_Process_2021	regulation of establishment of planar polarity (GO:0090175)	4.01954e-06	0.000112921	2.95344	36.6946	PSMD12;PSMD11;SPEF1;PSMD14;ARRB2;PSMA7;PSMD8;PSMB6;PSMD6;PSMD7;PARD6A;PSMB5;PSMD5;PSMB3;DVL1;PSMB1;AP2S1;WNT1;FZD1;SMURF1;WNT7A;RHOA;PSMA5;VANGL1;PSMA3;PSMC6;PSMA1;SAPCD2;PSMC3;PSMA2;PSME3;PSME4
Ontologies	GO_Biological_Process_2021	nucleocytoplasmic transport (GO:0006913)	4.09284e-06	0.000114316	4.6673	57.9038	NUP205;NXT1;GEMIN2;RITA1;AAAS;NXT2;MALT1;XPO1;RSRC1;SNRPD1;GEMIN4;SNRPG;GEMIN5;GEMIN6;SNRPE;GEMIN7;NUP98;SNRPF;SNRPB
Pathways	Reactome_2016	Cytosolic tRNA aminoacylation Homo sapiens R-HSA-379716	2.34266e-05	0.000115554	6.08889	64.9176	CARS;DARS;TARS;EPRS;NARS;KARS;RARS;MARS;GARS;HARS;IARS;FARSA;FARSB
Pathways	Reactome_2016	Mitotic Spindle Checkpoint Homo sapiens R-HSA-69618	2.37029e-05	0.000116481	6.86823	73.146	CDC20;ANAPC15;CDC23;UBE2C;CDC27;BUB1B;ANAPC5;BUB3;ANAPC10;ANAPC1;ANAPC2;MAD2L1
Pathways	Reactome_2016	Degradation of GLI1 by the proteasome Homo sapiens R-HSA-5610780	2.45004e-05	0.000119066	3.29688	35.0024	PSMD12;PSMD11;PSMD14;PSMA7;PSMD8;PSMA5;PSMB6;PSMD6;PSMA3;PSMD7;PSMB5;PSMC6;PSMA1;UBB;PSMC3;PSMD5;PSMA2;PSMB3;PSME3;PSME4;PSMB1;BTRC;PRKACA
Pathways	Reactome_2016	GLI3 is processed to GLI3R by the proteasome Homo sapiens R-HSA-5610785	2.45004e-05	0.000119066	3.29688	35.0024	PSMD12;PSMD11;PSMD14;PSMA7;PSMD8;PSMA5;PSMB6;PSMD6;PSMA3;PSMD7;PSMB5;PSMC6;PSMA1;UBB;PSMC3;PSMD5;PSMA2;PSMB3;PSME3;PSME4;PSMB1;BTRC;PRKACA
Pathways	Reactome_2016	Degradation of GLI2 by the proteasome Homo sapiens R-HSA-5610783	2.45004e-05	0.000119066	3.29688	35.0024	PSMD12;PSMD11;PSMD14;PSMA7;PSMD8;PSMA5;PSMB6;PSMD6;PSMA3;PSMD7;PSMB5;PSMC6;PSMA1;UBB;PSMC3;PSMD5;PSMA2;PSMB3;PSME3;PSME4;PSMB1;BTRC;PRKACA
Pathways	Reactome_2016	Hexose transport Homo sapiens R-HSA-189200	2.62463e-05	0.000127019	3.6843	38.862	NDC1;NUP205;NUP107;SEH1L;NUP188;NUP133;NUP155;NUP153;AAAS;NUP160;HK2;NUP93;NUP85;NUP35;NUP43;NUP88;NUP98;SLC37A4;RAE1;NUP37
Pathways	Reactome_2016	Eukaryotic Translation Termination Homo sapiens R-HSA-72764	2.63297e-05	0.000127019	2.71843	28.6653	RPL4;RPL30;RPL3;RPLP1;RPL12;RPLP0;TRMT112;RPL7A;RPS14;RPS17;RPL14;RPL35;RPL37;RPL15;RPS2;RPL39;RPL17;RPS12;RPS9;RPL41;RPL21;RPL13A;RPL23A;RPL3L;RPS25;RPS27;RPL27A;ETF1;RPS20;RPL29
Ontologies	GO_Biological_Process_2021	regulation of translation (GO:0006417)	4.81974e-06	0.000133845	2.19668	26.8935	EIF4A3;ELAVL1;GLE1;RPS6KA3;SYNCRIP;MTRF1;EIF5B;TSFM;UPF1;METTL3;RPL13A;LARP4B;PASK;ILF3;NCL;CSDE1;GEMIN5;MAPKAPK5;ETF1;GAPDH;ZNF598;MTPN;DHX9;SHMT2;POLDIP3;DDX1;SHMT1;NOLC1;RBM4B;TYMS;MRPL13;GSPT1;LARP1;TCOF1;DHX36;PAIP1;TRAP1;EIF2B2;KLHL25;UPF3B;CNOT10;PUM3;MTOR;DHFR;IL6;EIF5;RPS6KB1;CNOT1;HNRNPD;CNOT8;ZCCHC4;METAP1;EIF4G1
Pathways	Reactome_2016	RNA Polymerase III Abortive And Retractive Initiation Homo sapiens R-HSA-749476	2.82648e-05	0.000135363	4.03543	42.2667	GTF3C2;ZNF143;GTF3C3;GTF3C4;SSB;TBP;POU2F1;GTF3C5;GTF3A;POLR3A;POLR3B;POLR3E;POLR1C;POLR2E;POLR3G;POLR2H;POLR3K;POLR2L
Pathways	Reactome_2016	RNA Polymerase III Transcription Homo sapiens R-HSA-74158	2.82648e-05	0.000135363	4.03543	42.2667	GTF3C2;ZNF143;GTF3C3;GTF3C4;SSB;TBP;POU2F1;GTF3C5;GTF3A;POLR3A;POLR3B;POLR3E;POLR1C;POLR2E;POLR3G;POLR2H;POLR3K;POLR2L
Pathways	WikiPathway_2021_Human	ATM Signaling Pathway WP2516	4.09284e-06	0.000151981	4.6673	57.9038	H2AFX;BRCA1;CDC25C;SMC1A;CDC25A;MAPK9;CCNB1;RAD51;FANCD2;CCNE1;CHEK2;CHEK1;CDK2;CDK1;CASP2;TLK1;MDM4;IKBKG;RAD9A
Pathways	Reactome_2016	Pausing and recovery of Tat-mediated HIV elongation Homo sapiens R-HSA-167238	3.22281e-05	0.000153229	4.83166	49.9723	SUPT16H;CTDP1;ELL;CCNT1;SSRP1;POLR2C;POLR2D;POLR2E;TCEA1;TCEB1;NELFB;POLR2H;POLR2I;POLR2J;POLR2L
Pathways	Reactome_2016	Tat-mediated HIV elongation arrest and recovery Homo sapiens R-HSA-167243	3.22281e-05	0.000153229	4.83166	49.9723	SUPT16H;CTDP1;ELL;CCNT1;SSRP1;POLR2C;POLR2D;POLR2E;TCEA1;TCEB1;NELFB;POLR2H;POLR2I;POLR2J;POLR2L
Ontologies	GO_Molecular_Function_2021	DNA polymerase binding (GO:0070182)	2.42788e-06	0.000155384	10.3042	133.218	FANCI;CDT1;ACD;HSP90AA1;HSP90AB1;PCNA;RAD51;POLG2;FANCD2;PTGES3;LONP1;SMARCA4
Ontologies	GO_Biological_Process_2021	positive regulation of transferase activity (GO:0051347)	5.71138e-06	0.000157699	2.3346	28.1858	HSP90AB1;PCNA;DCUN1D5;NVL;DSCC1;DCUN1D1;DCUN1D2;DBI;CHTF18;AURKB;CHTF8;NEK2;RPS2;ZNF622;MAP2K7;EPHB4;MAP3K4;CCT4;RFC5;PDGFRA;CCT2;ACD;HSP90AA1;RFC3;UBE2I;RFC4;LMO4;XRCC5;RFC2;INSR;PTGES3;PLK1;INSRR;AXIN1;POLG2;DKC1;TCP1;HNRNPA2B1;TYRO3;HNRNPD;UBE2N;PIN1;POT1;MAPKAPK5;PRKCQ;WRAP53
Pathways	WikiPathway_2021_Human	Effect of progerin on genes involved in Hutchinson-Gilford progeria syndrome WP4320	4.77863e-06	0.000166356	4.88617	59.8622	MBD3;SREBF1;HDAC2;CBX5;HIST1H3J;KDM1A;CBX3;SUV39H1;CBX1;HIST1H3A;MTA1;HIST2H3A;HIST1H3F;E2F1;HIST1H3G;RBBP7;HIST1H3B;HIST1H3C
Ontologies	GO_Biological_Process_2021	mitochondrion organization (GO:0007005)	6.29192e-06	0.000172742	2.18986	26.2263	PARK7;GABPB1;PHB2;HK2;TOMM22;CHCHD4;CHCHD3;AIFM1;OPA1;LONP1;DNM1L;FBXO7;AGTPBP1;CLUH;PARP1;TOMM34;TIMM23;TIMM22;BCS1L;POLRMT;PPRC1;DNM1;HCFC1;PISD;DNM3;SUPV3L1;AFG3L2;POLG2;TFAM;YME1L1;NDUFS1;MTFR2;TOMM40;MTFP1;TIMM9;NRF1;PHB;TIMM10;TIMM50;HSPD1;PRDX3;SAMM50;MFN2;MGME1;PNPT1;BNIP3;TIMM44;FANCG;TMEM11;DNAJA3;SLIRP;SLC25A33
Ontologies	GO_Biological_Process_2021	peptidyl-lysine modification (GO:0018205)	6.40366e-06	0.000174502	2.65916	31.8	ZNF451;NUP205;NUP107;SEH1L;NUP188;PARK7;AAAS;METTL21A;NUP160;TRIM28;NUP85;SUMO3;NUP88;NUP43;RAE1;NDC1;UBE2I;NUP155;NUP133;NSMCE2;VPS33B;NUP153;RANGAP1;SENP2;SIRT1;PIAS2;PIAS1;NUP93;CTH;NDUFAB1;UBA2;NUP35;NUP98;SAE1;NUP58;NUP37
Ontologies	GO_Biological_Process_2021	error-free translesion synthesis (GO:0070987)	6.45355e-06	0.000174502	7.44287	88.9488	RFC5;RFC3;PCNA;RFC4;POLDIP2;RFC1;RFC2;REV1;RPA1;RPA2;UBB;POLD1;RPA3
Ontologies	GO_Biological_Process_2021	regulation of G0 to G1 transition (GO:0070316)	6.46439e-06	0.000174502	4.45488	53.2323	SUZ12;PCGF6;CBX5;RRM2;CBX3;EED;CDC7;BRCA1;RNF2;UXT;RAD51;TFDP1;CHEK1;E2F1;RBBP8;RBBP7;E2F6;EZH2;RHNO1
Pathways	WikiPathway_2021_Human	Nucleotide Excision Repair WP4753	5.35668e-06	0.00017551	4.29938	52.1823	RFC5;RFC3;PCNA;RFC4;RFC1;LIG1;CCNH;RFC2;RPA1;RPA2;RAD23A;GTF2H4;RAD23B;CUL4A;ERCC3;POLD1;RPA3;POLE2;POLE3;POLE
Ontologies	GO_Biological_Process_2021	histone mRNA metabolic process (GO:0008334)	6.55211e-06	0.000175888	5.94773	70.9905	SLBP;ZNF473;UPF1;SSB;CPSF3;LSM10;EXOSC10;LSM11;ERI1;SNRPG;TUT1;SNRPE;SNRPF;DCP2;SNRPB
Ontologies	GO_Biological_Process_2021	nuclear pore organization (GO:0006999)	6.91931e-06	0.000184719	12.8738	152.957	NDC1;NUP93;AHCTF1;NUP205;NUP107;SEH1L;NUP133;NUP35;NUP153;NUP98
Pathways	Reactome_2016	tRNA Aminoacylation Homo sapiens R-HSA-379724	4.19594e-05	0.000198779	3.86706	38.9753	CARS;DARS;AARS2;TARS;DARS2;EPRS;YARS2;NARS;KARS;RARS;MARS;NARS2;GARS;HARS;IARS;VARS2;FARSA;FARSB
Pathways	CORUM	PA700-20S-PA28 complex (human)	2.89448e-06	0.000201496	5.15793	65.7775	PSMD12;PSMD11;PSMD14;PSMA7;PSMD8;PSMB6;PSMA5;PSMD6;PSMA3;PSMD7;PSMB5;PSMC6;PSMC3;PSMA1;PSMD5;PSMB3;PSMA2;PSMB1
Pathways	CORUM	Condensin I-PARP-1-XRCC1 complex (human)	3.04044e-06	0.000201496	117180	1.4886e+06	PARP1;NCAPG;XRCC1;NCAPD2;SMC4;NCAPH;SMC2
Pathways	CORUM	17S U2 snRNP (human)	3.22223e-06	0.000201496	5.47926	69.2877	SF3A3;RBM17;TRAP1;SF3B2;SF3B3;SF3A2;DDX46;U2AF1;CHERP;PHF5A;U2AF2;DHX15;SNRPE;DNAJC8;SNRPF;SMNDC1;SNRPB
Ontologies	GO_Biological_Process_2021	negative regulation of G0 to G1 transition (GO:0070317)	7.69825e-06	0.000204384	4.64158	54.6524	SUZ12;PCGF6;CBX5;RRM2;CBX3;EED;CDC7;BRCA1;RNF2;UXT;RAD51;TFDP1;CHEK1;E2F1;RBBP8;RBBP7;E2F6;EZH2
Ontologies	GO_Biological_Process_2021	regulation of telomere maintenance via telomerase (GO:0032210)	7.7969e-06	0.000205872	3.78443	44.5117	CCT3;CCT2;PIF1;ACD;XRCC5;PINX1;HNRNPU;AURKB;CCT6A;EXOSC10;TCP1;POT1;NEK2;MAPKAPK5;PRKCQ;CCT8;CCT7;MAP2K7;MAP3K4;DCP2;CCT5;CCT4
Pathways	Reactome_2016	Phosphorylation of the APC/C Homo sapiens R-HSA-176412	4.45049e-05	0.000210082	7.0811	70.952	CCNB1;ANAPC15;CDC23;UBE2C;PLK1;CDC27;CDK1;ANAPC5;ANAPC10;ANAPC1;ANAPC2
Ontologies	GO_Biological_Process_2021	chromosome condensation (GO:0030261)	8.16912e-06	0.000214528	4.12716	48.3503	TOP2A;DFFB;CSNK2A1;NCAPH2;NCAPG2;PLK1;NCAPG;SMC4;NCAPH;SMC2;CCNB1;AIFM1;INCENP;CHMP1A;NUSAP1;CDK1;ACIN1;PHF13;NCAPD2;NCAPD3
Pathways	Reactome_2016	Dectin-1 mediated noncanonical NF-kB signaling Homo sapiens R-HSA-5607761	4.57345e-05	0.000215115	3.12299	31.2069	PSMD12;PSMD11;CHUK;PSMD14;PSMA7;PSMD8;PSMA5;PSMB6;PSMD6;PSMA3;PSMD7;PSMB5;PSMC6;PSMA1;UBB;PSMC3;PSMD5;PSMA2;PSMB3;PSME3;PSME4;PSMB1;BTRC
Pathways	Reactome_2016	RNA polymerase II transcribes snRNA genes Homo sapiens R-HSA-6807505	4.68337e-05	0.000219502	2.78769	27.7902	GTF2A1;GTF2A2;ELL;CCNT1;ICE1;SRRT;TAF9;RNU11;RNU12;POLR2C;POLR2D;POLR2E;RPRD1B;POLR2H;POLR2I;POLR2J;POLR2L;ZNF143;TBP;POU2F1;INTS1;VWA9;SP1;INTS5;INTS4;INTS7;TAF5
Pathways	CORUM	Nup 107-160 subcomplex (human)	3.80855e-06	0.000223276	41.1784	513.834	NUP107;SEH1L;NUP133;NUP85;NUP43;NUP98;NUP160;NUP37
Ontologies	GO_Biological_Process_2021	histone acetylation (GO:0016573)	8.56782e-06	0.000223782	3.16897	36.9739	PHF20;TAF9;JADE1;YEATS4;BRCA2;TAF5L;ING5;RUVBL2;RUVBL1;WDR5;BEND3;KAT8;KAT7;BRD8;NAA50;BRD1;DR1;ACTL6B;BRPF3;TAF6L;PER1;MRGBP;TADA2A;HAT1;POLE3;TADA1;TAF5
Ontologies	GO_Biological_Process_2021	response to UV (GO:0009411)	8.69932e-06	0.000225995	2.70375	31.5048	FEN1;PCNA;TP53I13;KDM1A;NOC2L;CCAR2;AURKB;PRIMPOL;WRN;RUVBL2;POLD1;DHX36;USP1;AKT1;MAP2K7;MAP3K4;ELANE;N4BP1;CDKN2D;SCARA3;PARP1;METTL3;REV1;USP28;EIF2S1;CDC25A;MSH6;MC1R;MSH2;ERCC3;UVSSA;DTL;ATF4;RHNO1
Ontologies	GO_Biological_Process_2021	telomere maintenance (GO:0000723)	8.86731e-06	0.000227981	3.59724	41.8472	DCLRE1B;BLM;ACD;XRCC6;PCNA;RIF1;PARP1;XRCC5;PTGES3;NSMCE2;XRCC3;RPA1;TPRKB;RPA2;SMC5;SMC6;RECQL4;WRN;RAD51;POLD1;RPA3;POT1;DNA2
Ontologies	GO_Biological_Process_2021	regulation of hematopoietic progenitor cell differentiation (GO:1901532)	8.87014e-06	0.000227981	3.07697	35.7938	PSMD12;PSMD11;PSMD14;GATA2;PSMA7;PSMD8;PSMB6;PSMD6;PSMD7;PSMB5;PSMD5;PSMB3;MYB;DHX36;PSMB1;YTHDF2;METTL3;SETD1A;PSMA5;PSMA3;KITLG;PSMC6;PSMA1;PSMC3;PSMA2;PSME3;PSME4;TCF3
Pathways	CORUM	CF IIAm complex (Cleavage factor IIAm complex) (human)	4.15673e-06	0.000229354	11.3318	140.41	PTBP1;NUDT21;CPSF7;SFPQ;CPSF6;ERCC3;U2AF2;CPSF3;MRE11A;U2AF1;GTF2H4
Ontologies	GO_Biological_Process_2021	nuclear-transcribed mRNA catabolic process, exonucleolytic (GO:0000291)	9.01615e-06	0.000230508	4.86987	56.5709	HBS1L;LSM5;LSM4;LSM3;LSM2;EDC4;EXOSC7;LSM7;LSM6;EXOSC9;EXOSC8;EXOSC3;CNOT8;DCP1A;EXOSC2;EXOSC1;DCP2
Pathways	Reactome_2016	Disease Homo sapiens R-HSA-1643685	5.07534e-05	0.00023489	1.45286	14.3666	RPL4;RPL30;RPL3;NUP107;CCNT1;NUP188;MAML1;CCNH;TTF1;FGF2;PSMD8;RPS14;PSMD6;RPS17;PSMD7;PSMD5;AKT1;RPL35;RCC1;RPL37;KPNA5;KPNA2;BTRC;RPL39;KPNA3;RPS12;RNF43;PDGFRA;SUPT16H;RPS9;MAP2K1;RPL21;LIG1;NUP93;CD8B;TBL1XR1;PSME3;CDC37;FDX1;PSME4;NUP98;RPL29;KPNB1;NOTCH2;NOTCH3;NUP205;PSMD12;SEH1L;PSMD11;PSMD14;AAAS;NUP160;BAG4;UBB;NUP85;NUP88;MAP2K7;CPSF4;RPL41;XRCC6;CPSF6;XRCC4;NUP155;XRCC5;HMGA1;FZD8;NUP…
Pathways	Reactome_2016	SLBP Dependent Processing of Replication-Dependent Histone Pre-mRNAs Homo sapiens R-HSA-77588	5.11469e-05	0.00023489	13.7245	135.609	LSM10;SLBP;ZNF473;LSM11;SNRPG;SNRPE;SNRPF;SNRPB
Pathways	Reactome_2016	Processive synthesis on the C-strand of the telomere Homo sapiens R-HSA-174414	5.11469e-05	0.00023489	13.7245	135.609	FEN1;PCNA;LIG1;POLD1;RPA3;RPA1;RPA2;DNA2
Pathways	Reactome_2016	DNA methylation Homo sapiens R-HSA-5334118	5.15438e-05	0.00023489	4.54718	44.8946	HIST1H2BN;DNMT1;HIST1H2BJ;UHRF1;H2AFZ;HIST1H2BL;H2AFX;HIST1H3A;HIST2H3A;HIST1H2AD;HIST1H2BH;HIST1H2BB;HIST1H2AC;HIST1H2BD;HIST1H2AB
Pathways	Reactome_2016	RNA Polymerase I Transcription Termination Homo sapiens R-HSA-73863	5.15438e-05	0.00023489	4.54718	44.8946	TBP;CCNH;TTF1;GTF2H4;TAF1D;ZNRD1;TAF1B;ERCC3;POLR1B;TWISTNB;POLR1C;POLR2E;POLR1E;POLR2H;POLR2L
Pathways	Reactome_2016	HIV elongation arrest and recovery Homo sapiens R-HSA-167287	5.15438e-05	0.00023489	4.54718	44.8946	SUPT16H;CTDP1;ELL;CCNT1;SSRP1;POLR2C;POLR2D;POLR2E;TCEA1;TCEB1;NELFB;POLR2H;POLR2I;POLR2J;POLR2L
Pathways	Reactome_2016	Pausing and recovery of HIV elongation Homo sapiens R-HSA-167290	5.15438e-05	0.00023489	4.54718	44.8946	SUPT16H;CTDP1;ELL;CCNT1;SSRP1;POLR2C;POLR2D;POLR2E;TCEA1;TCEB1;NELFB;POLR2H;POLR2I;POLR2J;POLR2L
Pathways	Reactome_2016	Elongation arrest and recovery Homo sapiens R-HSA-112387	5.15438e-05	0.00023489	4.54718	44.8946	SUPT16H;CTDP1;ELL;CCNT1;SSRP1;POLR2C;POLR2D;POLR2E;TCEA1;TCEB1;NELFB;POLR2H;POLR2I;POLR2J;POLR2L
Ontologies	GO_Molecular_Function_2021	3'-5' DNA helicase activity (GO:0043138)	4.15673e-06	0.000249404	11.3318	140.41	RECQL4;BLM;WRN;FANCM;MCM7;ERCC3;DHX9;MCM5;NAV2;MCM6;MCM2
Ontologies	GO_Biological_Process_2021	protein localization to chromosome, centromeric region (GO:0071459)	1.00336e-05	0.00025517	9.4426	108.68	MTBP;ZWILCH;ZW10;MIS12;CDK1;TTK;CTCF;BUB3;SPDL1;CENPA;AURKB
Pathways	KEGG_2021_Human	Proteasome	1.22465e-05	0.00025636	3.96819	44.8813	PSMD12;PSMD11;PSMD14;ADRM1;PSMA7;PSMB6;PSMD8;PSMA5;PSMD6;PSMA3;PSMB5;PSMD7;PSMC6;PSMA1;PSMC3;PSMB3;PSMA2;PSME3;PSMB1;PSME4
Ontologies	GO_Biological_Process_2021	regulation of transcription involved in G1/S transition of mitotic cell cycle (GO:0000083)	1.03371e-05	0.000261514	5.15536	59.1824	CDT1;PCNA;RRM2;CDC6;TYMS;DHFR;NPAT;CCNA1;POLA1;CDC45;TFDP1;ORC1;CCNE1;E2F1;FBXO5;ZPR1
Pathways	Reactome_2016	HIV Transcription Elongation Homo sapiens R-HSA-167169	6.1229e-05	0.000275217	3.71215	36.0112	SUPT16H;CTDP1;ELL;CCNT1;CCNH;SSRP1;GTF2H4;ERCC3;POLR2C;POLR2D;POLR2E;TCEA1;TCEB1;NELFB;POLR2H;POLR2I;POLR2J;POLR2L
Pathways	Reactome_2016	Tat-mediated elongation of the HIV-1 transcript Homo sapiens R-HSA-167246	6.1229e-05	0.000275217	3.71215	36.0112	SUPT16H;CTDP1;ELL;CCNT1;CCNH;SSRP1;GTF2H4;ERCC3;POLR2C;POLR2D;POLR2E;TCEA1;TCEB1;NELFB;POLR2H;POLR2I;POLR2J;POLR2L
Pathways	Reactome_2016	Formation of HIV-1 elongation complex containing HIV-1 Tat Homo sapiens R-HSA-167200	6.1229e-05	0.000275217	3.71215	36.0112	SUPT16H;CTDP1;ELL;CCNT1;CCNH;SSRP1;GTF2H4;ERCC3;POLR2C;POLR2D;POLR2E;TCEA1;TCEB1;NELFB;POLR2H;POLR2I;POLR2J;POLR2L
Pathways	Reactome_2016	Formation of Incision Complex in GG-NER Homo sapiens R-HSA-5696395	6.1229e-05	0.000275217	3.71215	36.0112	UBE2I;PARP1;CCNH;PARP2;USP45;RPA1;RPA2;RAD23A;RAD23B;GTF2H4;PIAS1;CUL4A;UBB;ERCC3;SUMO3;RPA3;UBE2V2;UBE2N
Ontologies	GO_Biological_Process_2021	protein localization to condensed chromosome (GO:1903083)	1.10222e-05	0.000275954	15.4448	176.312	MTBP;ZWILCH;ZW10;MIS12;CDK1;TTK;BUB3;SPDL1;AURKB
Ontologies	GO_Biological_Process_2021	regulation of DNA-dependent DNA replication (GO:0090329)	1.10222e-05	0.000275954	15.4448	176.312	CDT1;BLM;TIPIN;WDR18;GMNN;METTL4;KAT7;WRNIP1;TICRR
Ontologies	GO_Biological_Process_2021	establishment of mitotic spindle localization (GO:0040001)	1.15263e-05	0.000285615	5.52256	62.7964	GPSM2;DYNLT1;NDE1;PLK1;CENPA;NDC80;ESPL1;SAPCD2;ZW10;NUSAP1;SPDL1;KPNB1;CDK5RAP2;MAD2L1;PAFAH1B1
Ontologies	GO_Biological_Process_2021	mismatch repair (GO:0006298)	1.15263e-05	0.000285615	5.52256	62.7964	PCNA;RNASEH2A;LIG1;TREX1;RPA1;RPA2;MLH1;MSH6;MSH2;EXO1;POLD1;RPA3;MSH5;PMS1;MUTYH
Ontologies	GO_Biological_Process_2021	negative regulation of mitotic cell cycle phase transition (GO:1901991)	1.17406e-05	0.000289441	2.75589	31.2861	PSMD12;PSMD11;PSMD14;PINX1;JADE1;PSMA7;AURKA;PSMD8;PSMB6;GPR132;PSMD6;PSMD7;PSMB5;PSMD5;PSMB3;PSMB1;FBXO5;BRD7;CDKN2D;CDKN2C;PSMA5;PSMA3;WEE1;RBL1;PSMC6;PSMA1;PSMC3;PSMA2;TFDP3;CDK4;PSME3;PSME4
Ontologies	GO_Biological_Process_2021	establishment of protein localization to organelle (GO:0072594)	1.18758e-05	0.000291204	3.01269	34.1669	IPO13;IPO11;NUP107;NXT1;NUP188;PPP1R10;CSE1L;NXT2;IPO7;PHB2;HK2;IPO4;IPO8;IPO9;NUP85;AKT1;E2F3;NUP88;TNPO1;TNPO3;APPL1;NUP133;SYK;NUP155;NUP153;NUP93;KPNB1;RAN
Ontologies	GO_Biological_Process_2021	regulation of nuclear division (GO:0051783)	1.19326e-05	0.000291204	7.72722	87.5975	PRMT5;BORA;PDXP;PIN1;RCC1;NEK2;FBXO5;CDC25C;FBXO43;MKI67;PKMYT1;KIF20B
Pathways	CORUM	HCF-1 complex (human)	5.60784e-06	0.000292231	8.83163	106.786	HSPA8;HSP90AA1;HDAC2;HSP90AB1;HSPA4;SP1;SIN3A;SETD1A;WDR5;RBBP7;SAP30;HCFC1
Ontologies	GO_Biological_Process_2021	regulation of double-strand break repair via homologous recombination (GO:0010569)	1.22465e-05	0.000295875	3.96819	44.8813	POLQ;PARPBP;KDM1A;RIF1;PARP1;KLHL15;RPA2;FANCB;SPIDR;RAD51AP1;MAD2L2;SMCHD1;PPP4C;RAD51;PPP4R2;CHEK1;TIMELESS;MMS19;ARID2;WRAP53
Ontologies	GO_Biological_Process_2021	regulation of telomerase activity (GO:0051972)	1.22465e-05	0.000295875	3.96819	44.8813	PIF1;CCT2;ACD;HSP90AA1;HSP90AB1;NVL;XRCC5;PTGES3;PINX1;AURKB;DKC1;TCP1;POT1;NEK2;MAPKAPK5;PRKCQ;MAP2K7;MAP3K4;CCT4;WRAP53
Ontologies	GO_Biological_Process_2021	protein modification by small protein conjugation (GO:0032446)	1.23212e-05	0.000296199	1.68275	19.0221	ZNF451;NUP107;NUP188;CCNF;CDC23;TRIM28;CDC27;TRIM26;BTRC;FBXO7;CDK5RAP3;RNF43;USP7;AREL1;NSMCE2;TRPC4AP;PIAS2;PIAS1;RNF41;TRAIP;NUP93;UBE2V2;TRIM15;NUP98;KLHL18;NUP205;SEH1L;DCUN1D5;CUL3;CUL2;DCUN1D1;DCUN1D2;FBXO45;RTF1;AAAS;DTX4;NUP160;UBB;NUP85;NUP88;NAE1;BARD1;HACE1;UBE2I;KLHL25;NUP155;SMURF1;UBE2C;PLK1;NUP153;UBE2S;UBE2T;UVSSA;RNF182;UBE2N;UBA2;CCDC22;SAE1;UBE2K;RAD18;TRIM72;ARRB2;BRCA1;ANKRD…
Ontologies	GO_Biological_Process_2021	negative regulation of cell cycle G2/M phase transition (GO:1902750)	1.25847e-05	0.000301035	3.49123	39.3917	PSMD12;PSMD11;PSMD14;PINX1;PSMA7;AURKA;PSMD8;PSMA5;PSMB6;GPR132;PSMD6;PSMA3;PSMD7;PSMB5;PSMC6;PSMA1;PSMC3;PSMD5;PSMA2;PSMB3;PSME3;PSME4;PSMB1
Pathways	Reactome_2016	RNA Polymerase I Transcription Initiation Homo sapiens R-HSA-73762	6.84321e-05	0.000306548	3.49901	33.5543	MBD3;HDAC2;TBP;CCNH;TTF1;GTF2H4;TAF1D;MTA1;ZNRD1;TAF1B;ERCC3;POLR1B;TWISTNB;POLR1C;POLR2E;POLR1E;RBBP7;POLR2H;POLR2L
Pathways	Reactome_2016	PCP/CE pathway Homo sapiens R-HSA-4086400	6.89401e-05	0.000307777	2.53956	24.3348	PSMD12;PSMD11;PSMD14;ARRB2;PSMA7;PSMD8;PSMB6;PSMD6;PSMD7;PARD6A;PSMB5;UBB;PSMD5;PSMB3;DVL1;PSMB1;AP2S1;WNT1;FZD1;SMURF1;FZD8;RHOA;PSMA5;PSMA3;PSMC6;PSMA1;PSMC3;PSMA2;PSME3;PSME4
Pathways	Reactome_2016	Selenocysteine synthesis Homo sapiens R-HSA-2408557	7.22262e-05	0.000321358	2.58155	24.6169	RPL4;RPL30;RPL3;RPLP1;RPL12;RPLP0;RPL7A;RPS14;RPS17;RPL14;RPL35;RPL37;RPL15;RPS2;RPL39;RPL17;RPS12;RPS9;RPL41;RPL21;SECISBP2;RPL13A;RPL23A;RPL3L;RPS25;RPS27;RPL27A;RPS20;RPL29
Pathways	Reactome_2016	Mismatch repair (MMR) directed by MSH2:MSH3 (MutSbeta) Homo sapiens R-HSA-5358606	7.32444e-05	0.000324791	9.26576	88.2259	PCNA;LIG1;MSH2;EXO1;RPA3;POLD1;RPA1;RPA2;MLH1
Pathways	Reactome_2016	Hh mutants that don't undergo autocatalytic processing are degraded by ERAD Homo sapiens R-HSA-5362768	7.81592e-05	0.000345422	3.18568	30.1262	PSMD12;PSMD11;PSMD14;PSMA7;PSMD8;PSMA5;PSMB6;PSMD6;PSMA3;PSMD7;PSMB5;PSMC6;PSMA1;UBB;PSMC3;PSMD5;PSMA2;PSMB3;PSME3;PSME4;PSMB1
Pathways	Reactome_2016	APC/C:Cdc20 mediated degradation of Cyclin B Homo sapiens R-HSA-174048	7.90708e-05	0.000348282	5.61879	53.0704	CDC20;CCNB1;ANAPC15;CDC23;UBB;UBE2C;CDC27;CDK1;ANAPC5;ANAPC10;ANAPC1;ANAPC2
Pathways	KEGG_2021_Human	Nucleotide excision repair	1.80652e-05	0.000354529	3.82099	41.731	RFC5;RFC3;PCNA;RFC4;LIG1;RFC1;CCNH;RFC2;RPA1;RPA2;RAD23A;GTF2H4;RAD23B;CUL4A;ERCC3;POLD1;POLE2;RPA3;POLE3;POLE
Pathways	Reactome_2016	Generic Transcription Pathway Homo sapiens R-HSA-212436	8.17388e-05	0.000358833	1.41209	13.2905	CCNT1;CCNH;MAML1;TACO1;NOC2L;TRIM28;CHEK2;CHEK1;AKT1;ZNF689;ZNF445;ZNF684;ZNF200;ZNF563;MED1;PRKAB2;DAXX;SUPT16H;USP7;CSNK2A1;ZFP69B;CDC25C;MED4;ZNF14;MSH2;CCNE2;CCNE1;TBL1XR1;FANCD2;ZNF714;MAPKAPK5;DNA2;ZNF431;RHNO1;NOTCH2;NOTCH3;BLM;NDRG1;ZNF26;BRIP1;CCNB1;MED30;UBB;MED31;TP53BP2;ZNF304;ZNF544;ATRIP;ZNF300;NR2C2AP;BARD1;FANCI;PRELID1;BRPF3;CNOT10;FANCC;NR1D1;NR2F6;MOV10;CDK8;TPX2;ZFP69;ZNF37A;S…
Pathways	Reactome_2016	Regulation of RAS by GAPs Homo sapiens R-HSA-5658442	8.23583e-05	0.000360352	2.87987	27.0835	PSMD12;PSMD11;PSMD14;CUL3;PSMA7;PSMD8;PSMA5;PSMB6;PSMD6;PSMA3;PSMD7;PSMB5;PSMC6;PSMA1;UBB;PSMC3;PSMD5;PSMA2;PSMB3;PSME3;RASA2;PSME4;PSMB1;HRAS
Pathways	Reactome_2016	KSRP (KHSRP) binds and destabilizes mRNA Homo sapiens R-HSA-450604	8.3522e-05	0.000364233	7.35516	69.0679	EXOSC7;KHSRP;EXOSC9;EXOSC8;AKT1;MAPK14;EXOSC3;EXOSC2;DCP2;EXOSC1
Ontologies	GO_Biological_Process_2021	Wnt signaling pathway, planar cell polarity pathway (GO:0060071)	1.57159e-05	0.000374085	2.81762	31.1652	PSMD12;PSMD11;PSMD14;ARRB2;PSMA7;PSMD8;PSMB6;PSMD6;PSMD7;PARD6A;PSMB5;PSMD5;PSMB3;DVL1;PSMB1;AP2S1;WNT1;FZD1;SMURF1;WNT7A;RHOA;PSMA5;VANGL1;PSMA3;PSMC6;PSMA1;PSMC3;PSMA2;PSME3;PSME4
Pathways	Reactome_2016	Formation of HIV elongation complex in the absence of HIV Tat Homo sapiens R-HSA-167152	8.79211e-05	0.000379646	3.56916	33.3327	SUPT16H;CTDP1;ELL;CCNT1;CCNH;SSRP1;GTF2H4;ERCC3;POLR2C;POLR2D;POLR2E;TCEA1;TCEB1;NELFB;POLR2H;POLR2I;POLR2J;POLR2L
Pathways	Reactome_2016	RNA Polymerase II Transcription Elongation Homo sapiens R-HSA-75955	8.79211e-05	0.000379646	3.56916	33.3327	SUPT16H;CTDP1;ELL;CCNT1;CCNH;SSRP1;GTF2H4;ERCC3;POLR2C;POLR2D;POLR2E;TCEA1;TCEB1;NELFB;POLR2H;POLR2I;POLR2J;POLR2L
Pathways	Reactome_2016	Formation of RNA Pol II elongation complex Homo sapiens R-HSA-112382	8.79211e-05	0.000379646	3.56916	33.3327	SUPT16H;CTDP1;ELL;CCNT1;CCNH;SSRP1;GTF2H4;ERCC3;POLR2C;POLR2D;POLR2E;TCEA1;TCEB1;NELFB;POLR2H;POLR2I;POLR2J;POLR2L
Pathways	KEGG_2021_Human	Amyotrophic lateral sclerosis	2.08366e-05	0.000384864	1.70616	18.3904	NUP107;NXT1;NUP188;NXT2;GLE1;PSMD8;PSMD6;ACTR1A;TUBA1B;PSMD7;TBK1;PPP3CC;KIF5C;KIF5B;UQCRFS1;RAB8A;NDC1;DAXX;NUP133;GPX3;TUBB;GPX7;TRAF2;SDHD;SDHB;NUP93;PSMA5;PSMA3;PSMA1;PSMA2;NDUFS3;SRSF3;VDAC1;MATR3;NDUFS1;NUP98;UQCRC2;ATF6;SRSF7;NUP58;ATF4;DCTN5;RAB1A;NUP205;PSMD12;SEH1L;TOMM40;PSMD11;PSMD14;NDUFB3;PIK3R4;ITPR3;COX5A;PSMA7;NUP160;UQCRH;PSMB6;TUBA3E;TUBA3D;PSMB5;NUP85;PSMB3;PSMB1;NUP88;NUP43;C…
Ontologies	GO_Biological_Process_2021	rRNA 3'-end processing (GO:0031125)	1.62953e-05	0.000385974	20.5879	226.975	EXOSC7;EXOSC10;ERI1;ERI2;EXOSC9;EXOSC8;EXOSC3;EXOSC2
Ontologies	GO_Cellular_Component_2021	90S preribosome (GO:0030686)	3.06067e-05	0.00038954	11.5829	120.396	RSL1D1;NOP14;TBL3;BMS1;HEATR1;NOC4L;UTP20;KRI1;NOC2L
Pathways	Reactome_2016	Viral mRNA Translation Homo sapiens R-HSA-192823	9.55019e-05	0.000409694	2.58106	23.8913	RPL4;RPL30;RPL3;RPLP1;RPL12;RPLP0;RPL7A;RPS14;RPS17;RPL14;RPL35;RPL37;RPL15;RPS2;RPL39;RPL17;RPS12;RPS9;RPL41;RPL21;RPL13A;RPL23A;RPL3L;RPS25;RPS27;RPL27A;RPS20;RPL29
Pathways	Reactome_2016	Peptide chain elongation Homo sapiens R-HSA-156902	9.55019e-05	0.000409694	2.58106	23.8913	RPL4;RPL30;RPL3;RPLP1;RPL12;RPLP0;RPL7A;RPS14;RPS17;RPL14;RPL35;RPL37;RPL15;RPS2;RPL39;RPL17;RPS12;RPS9;RPL41;RPL21;RPL13A;RPL23A;RPL3L;RPS25;RPS27;RPL27A;RPS20;RPL29
Pathways	Reactome_2016	RNA Polymerase I Promoter Escape Homo sapiens R-HSA-73772	9.7392e-05	0.000416445	4.50816	41.6409	TBP;CCNH;GTF2H4;TAF1D;ZNRD1;TAF1B;ERCC3;POLR1B;TWISTNB;POLR1C;POLR2E;POLR1E;POLR2H;POLR2L
Ontologies	GO_Biological_Process_2021	negative regulation of mRNA processing (GO:0050686)	1.77079e-05	0.000417388	10.2985	112.681	BARD1;PTBP1;U2AF2;C1QBP;RNPS1;SRSF4;RBMX;SRSF10;SRSF7;SRSF9
Pathways	Reactome_2016	Factors involved in megakaryocyte development and platelet production Homo sapiens R-HSA-983231	9.80316e-05	0.000417824	2.11942	19.5627	HDAC2;KDM1A;KIF11;GATA2;KIF15;AKAP1;HIST1H3A;KIF19;KIF3B;KIF5C;PRKAR2B;SIN3A;KIF5B;PRKAR2A;MYB;KIF1C;MFN2;KIF21A;KIF1B;PRKACA;CBX5;HBE1;ITPK1;KIF23;KIF22;CABLES2;CENPE;KIF18A;WEE1;HIST2H3A;KIF18B;RAD51C;PRKAR1B;KIF2A;KIF4B;KIFC1;KIF4A;CDK2;KIF2C;KIF20A;KIF20B
Pathways	Reactome_2016	Golgi-to-ER retrograde transport Homo sapiens R-HSA-8856688	0.000101579	0.000431545	2.3109	21.2479	RAB1A;DCTN5;RAB1B;KIF11;NAPG;KIF15;KIF19;KIF3B;KIF5C;KIF5B;TMED3;BNIP1;KIF1C;KIF21A;KIF1B;PLA2G4A;KIF23;KIF22;DYNLL2;ARFGAP2;RINT1;CENPE;KIF18A;KIF18B;KIF2A;KIF4B;ZW10;KIF4A;KDELR2;KIF2C;KIF20A;KIF20B;PAFAH1B2;PAFAH1B1
Ontologies	GO_Biological_Process_2021	nuclear polyadenylation-dependent ncRNA catabolic process (GO:0071046)	1.86822e-05	0.000431925	100440	1.09358e+06	EXOSC7;EXOSC10;EXOSC9;EXOSC8;EXOSC3;EXOSC2
Ontologies	GO_Biological_Process_2021	nuclear polyadenylation-dependent rRNA catabolic process (GO:0071035)	1.86822e-05	0.000431925	100440	1.09358e+06	EXOSC7;EXOSC10;EXOSC9;EXOSC8;EXOSC3;EXOSC2
Ontologies	GO_Biological_Process_2021	nuclear polyadenylation-dependent tRNA catabolic process (GO:0071038)	1.86822e-05	0.000431925	100440	1.09358e+06	EXOSC7;EXOSC10;EXOSC9;EXOSC8;EXOSC3;EXOSC2
Ontologies	GO_Biological_Process_2021	tRNA surveillance (GO:0106354)	1.86822e-05	0.000431925	100440	1.09358e+06	EXOSC7;EXOSC10;EXOSC9;EXOSC8;EXOSC3;EXOSC2
Ontologies	GO_Biological_Process_2021	double-strand break repair via nonhomologous end joining (GO:0006303)	1.88712e-05	0.000434217	3.25977	35.4594	DCLRE1B;BARD1;DCLRE1A;POLQ;XRCC6;PAXIP1;RIF1;PSMD14;XRCC4;XRCC5;NSMCE2;HMGB2;RNF8;SETMAR;SMC5;LIG3;BRCA1;PRPF19;RNF168;POLA1;UIMC1;UBE2V2;UBE2N;NHEJ1
Pathways	KEGG_2021_Human	Cellular senescence	2.59791e-05	0.000453191	2.16377	22.8456	LIN54;ITPR3;CALML4;LIN9;FOXM1;PPP1CC;CCNB2;CCNB1;PPP3CC;CHEK2;CHEK1;EIF4EBP1;E2F1;AKT1;E2F2;MYBL2;E2F3;BTRC;HRAS;MAP2K1;NFATC3;NFATC2;MAPK14;SIRT1;CDC25A;MTOR;NFATC4;CCNA2;CCNA1;IL6;RBL1;CCNE2;CCNE1;CDK4;RHEB;CDK2;VDAC3;CDK1;VDAC1;CALM3;RAD1;RAF1;RAD9B;PPID;MCU;RAD9A
Ontologies	GO_Biological_Process_2021	DNA duplex unwinding (GO:0032508)	2.0613e-05	0.000469651	3.6113	38.9644	PIF1;BLM;MCM7;PARP1;DHX9;DDX1;HMGA1;RPA1;RAD23B;GTF2H4;SUPV3L1;RECQL4;CUL4A;WRN;RAD51;UBB;ERCC3;MCM4;POT1;MCM6;MCM2
Ontologies	GO_Biological_Process_2021	regulation of cellular amine metabolic process (GO:0033238)	2.0613e-05	0.000469651	3.6113	38.9644	PSMD12;PSMD11;PSMD14;ODC1;PSMA7;PSMD8;PSMA5;PSMB6;PSMD6;PSMA3;PSMD7;PSMB5;PSMC6;PSMA1;PSMC3;PSMD5;PSMA2;PSMB3;PSME3;PSME4;PSMB1
Ontologies	GO_Biological_Process_2021	regulation of cyclin-dependent protein serine/threonine kinase activity (GO:0000079)	2.07028e-05	0.000469651	2.82594	30.4785	CEBPA;BLM;CCNJ;CCNT1;CCNH;CCNF;BCCIP;PKMYT1;IPO7;CCNB2;HHEX;CCNB1;CDK5RAP1;AKT1;CDK5RAP3;CDKN2D;CDKN2C;PLK1;CDC6;CDC25C;CDC25A;CCNA2;CCNA1;PSRC1;CCNE2;CCNE1;CDC37;CDK5R1;CDKN3
Ontologies	GO_Biological_Process_2021	pre-replicative complex assembly involved in nuclear cell cycle DNA replication (GO:0006267)	2.0861e-05	0.00047103	36.02	388.21	MCM7;ORC3;MCM3;MCM4;MCM5;MCM6;MCM2
Pathways	WikiPathway_2021_Human	Cytoplasmic Ribosomal Proteins WP477	1.54757e-05	0.000478888	2.7613	30.5848	RPL4;RPL30;RPL3;RPLP1;RPL12;RPLP0;MRPL19;RPS6KA3;RPL7A;RPS14;RPS17;RPL14;RPL35;RPL37;RPS2;RPL15;RPL39;RPL17;RPS12;RPS9;RPL41;RPL21;RPL13A;RPL23A;RPL3L;RPS25;RPS27;RPS6KB1;RPL27A;RPS20;RPL29
Pathways	Reactome_2016	Translation Homo sapiens R-HSA-72766	0.000113848	0.000482116	2.05844	18.692	RPL4;RPL30;RPL3;RPN2;RPLP1;RPL12;RPLP0;RPS14;TRMT112;RPL7A;RPS17;SRP72;EIF4EBP1;RPL14;RPL35;RPL37;RPL15;RPS2;RPL39;RPL17;RPS12;EIF2B5;EIF5B;RPS9;EIF2B3;RPL41;EIF2B2;RPL21;RPL13A;RPL23A;SRP68;EIF2S1;RPL3L;RPS25;RPS27;EIF5;RPL27A;EIF3J;SRPRB;RPS20;ETF1;RPL29;EIF4G1
Pathways	Reactome_2016	G2 Phase Homo sapiens R-HSA-68911	0.000114764	0.000482888	83700	759379	CCNA2;CCNA1;CDK2;E2F1;E2F3
Pathways	Reactome_2016	G2/M DNA replication checkpoint Homo sapiens R-HSA-69478	0.000114764	0.000482888	83700	759379	CCNB2;WEE1;CCNB1;CDK1;PKMYT1
Ontologies	GO_Biological_Process_2021	DNA strand elongation (GO:0022616)	2.19855e-05	0.000491824	8.09317	86.8003	DCLRE1B;GINS1;GINS2;POLA1;RFC3;RFC4;MCM7;GINS3;GINS4;MCM3;MCM4
Ontologies	GO_Biological_Process_2021	microtubule depolymerization (GO:0007019)	2.19855e-05	0.000491824	8.09317	86.8003	KIF18A;KIF18B;KIF19;KIF2A;STMN1;KIF14;KATNB1;KIF24;KIF2C;CCSAP;CKAP5
Ontologies	GO_Molecular_Function_2021	microtubule motor activity (GO:0003777)	8.86731e-06	0.000500742	3.59724	41.8472	KIF14;KIF24;KIF23;KIF11;KIF22;SMC3;KIF15;CENPE;KIF18A;KIF19;KIF18B;KIF2A;KIF3B;KIF5C;KIFC1;KIF5B;KIF4A;KIF1C;KIF1B;KIF21A;KIF2C;KIF20A;KIF20B
Ontologies	GO_Biological_Process_2021	mitotic spindle assembly (GO:0090307)	2.2674e-05	0.000504889	3.91959	41.9173	BCCIP;KIF23;KIF11;AAAS;SMC3;SMC1A;AURKB;MZT1;RHOA;TPX2;KIF3B;KIF2A;KIF4B;KIFC1;PRC1;CHEK2;KIF4A;CEP192;KPNB1
Pathways	KEGG_2021_Human	RNA polymerase	3.22281e-05	0.000532612	4.83166	49.9723	POLR3A;POLR3B;POLR2C;POLR1B;POLR2D;POLR1C;POLR3E;POLR2E;POLR1E;POLR3G;POLR2H;POLR2I;POLR2J;POLR3K;POLR2L
Ontologies	GO_Molecular_Function_2021	four-way junction DNA binding (GO:0000400)	1.00336e-05	0.000535124	9.4426	108.68	GEN1;MSH6;BLM;WRN;RAD51C;FANCM;MSH2;XRCC2;XRCC3;HMGB2;HMGB3
Pathways	CORUM	BASC complex (BRCA1-associated genome surveillance complex) (human)	1.10222e-05	0.000544148	15.4448	176.312	MSH6;BLM;RFC4;RFC1;MSH2;RFC2;MRE11A;BRCA1;MLH1
Ontologies	GO_Cellular_Component_2021	anaphase-promoting complex (GO:0005680)	4.45049e-05	0.000549767	7.0811	70.952	ANAPC13;ANAPC15;CDC23;UBE2C;UBE2S;CDC27;BUB1B;ANAPC5;ANAPC10;ANAPC1;ANAPC2
Pathways	Reactome_2016	Inhibition of replication initiation of damaged DNA by RB1/E2F1 Homo sapiens R-HSA-113501	0.000131397	0.000551114	10.2927	91.9892	PPP2CA;POLA1;PRIM2;POLA2;TFDP1;PRIM1;E2F1;PPP2R3B
Ontologies	GO_Molecular_Function_2021	exodeoxyribonuclease activity, producing 5'-phosphomonoesters (GO:0016895)	1.10222e-05	0.00055326	15.4448	176.312	DCLRE1B;DCLRE1A;MGME1;FEN1;TATDN1;EXO1;POLD1;TREX1;TREX2
Ontologies	GO_Molecular_Function_2021	DNA-directed 5'-3' RNA polymerase activity (GO:0003899)	1.15263e-05	0.00055326	5.52256	62.7964	PRIM1;POLRMT;PRIMPOL;POLR3A;POLR3B;POLR2C;MED21;POLR1B;POLR2D;POLR1C;POLR2E;POLR2I;POLR2J;POLR3K;POLR2L
Pathways	Reactome_2016	GTP hydrolysis and joining of the 60S ribosomal subunit Homo sapiens R-HSA-72706	0.000133671	0.000558872	2.30311	20.544	RPL4;RPL30;RPL3;RPLP1;RPL12;RPLP0;RPS14;RPL7A;RPS17;RPL14;RPL35;RPL37;RPL15;RPS2;RPL39;RPL17;RPS12;EIF5B;RPS9;RPL41;RPL21;RPL13A;RPL23A;EIF2S1;RPL3L;RPS25;RPS27;EIF5;RPL27A;EIF3J;RPS20;RPL29;EIF4G1
Pathways	Elsevier_Pathway_Collection	DREAM Complex and FOXM1/MYBL2 Promote Cell Cycle Progression in Cancer	6.55211e-06	0.000565301	5.94773	70.9905	LIN54;PLK1;DYRK1A;LIN9;FOXM1;AURKA;CCNA2;CCNB1;RBL1;CCNE1;CDK4;CDK1;BIRC5;MYBL2;NEK2
Ontologies	GO_Biological_Process_2021	positive regulation of viral process (GO:0048524)	2.58046e-05	0.000571962	3.176	33.5543	CTDP1;CCNT1;DHX9;VPS4A;ADAR;RAD23A;HACD3;TARBP2;SRPK1;LARP1;VAPB;POLR2C;POLR2D;TYRO3;POLR2E;PPIE;NELFB;PPIH;POLR2H;KPNA2;POLR2I;POLR2J;PPID;POLR2L
Pathways	Reactome_2016	Hh mutants abrogate ligand secretion Homo sapiens R-HSA-5387390	0.000142266	0.000592927	3.00834	26.6473	PSMD12;PSMD11;PSMD14;PSMA7;PSMD8;PSMA5;PSMB6;PSMD6;PSMA3;PSMD7;PSMB5;PSMC6;PSMA1;UBB;PSMC3;PSMD5;PSMA2;PSMB3;PSME3;PSME4;PSMB1
Ontologies	GO_Biological_Process_2021	regulation of hematopoietic stem cell differentiation (GO:1902036)	2.72161e-05	0.000600495	2.98268	31.3531	PSMD12;PSMD11;PSMD14;GATA2;PSMA7;PSMD8;PSMB6;PSMD6;PSMD7;PSMB5;PSMD5;PSMB3;MYB;PSMB1;YTHDF2;METTL3;SETD1A;PSMA5;PSMA3;PSMC6;PSMA1;PSMC3;PSMA2;PSME3;PSME4;TCF3
Pathways	WikiPathway_2021_Human	Serine Metabolism WP4688	2.0861e-05	0.000611558	36.02	388.21	DHFR;SRR;SHMT2;PSAT1;SHMT1;PHGDH;TYMS
Ontologies	GO_Biological_Process_2021	regulation of primary metabolic process (GO:0080090)	2.92755e-05	0.000642996	2.29814	23.9897	SERPINA3;PSMD12;PSMD11;HDAC3;PSMD14;ODC1;PSMA7;PSMD8;PSMB6;PSMD6;C1QTNF2;PSMD7;PSMB5;PSMD5;SIN3A;PSMB3;TGS1;PSMB1;MED1;FDPS;SREBF1;PRKAB2;NCOA6;NFYB;ELOVL6;NR1D1;PSMA5;ZFP69;PSMA3;PSMC6;PSMA1;GPAM;PSMC3;TBL1XR1;SP1;PSMA2;PSME3;CARM1;PSME4;CERS2
Pathways	Reactome_2016	CLEC7A (Dectin-1) signaling Homo sapiens R-HSA-5607764	0.000154801	0.000643131	2.35382	20.6509	PSMD12;AHCYL1;PSMD11;PSMD14;ITPR3;PSMA7;MALT1;PSMD8;PSMB6;PSMD6;PSMD7;PSMB5;UBB;PSMD5;PSMB3;PSMB1;IKBKG;BTRC;SYK;CHUK;NFATC3;NFATC2;PSMA5;PSMA3;PSMC6;PSMA1;PSMC3;PSMA2;PSME3;PSME4;UBE2N
Pathways	Reactome_2016	mRNA decay by 5' to 3' exoribonuclease Homo sapiens R-HSA-430039	0.00015655	0.000648352	7.72101	67.6525	EDC4;LSM7;LSM6;LSM5;DCP1A;LSM4;LSM3;DCP2;LSM2
Pathways	Reactome_2016	Degradation of beta-catenin by the destruction complex Homo sapiens R-HSA-195253	0.000159421	0.000658172	2.5335	22.1529	PSMD12;PSMD11;PSMD14;PSMA7;PSMD8;PPP2CA;PSMB6;PSMD6;PSMD7;PSMB5;UBB;PSMD5;PSMB3;PSMB1;BTRC;TLE3;AXIN1;PPP2R5A;PPP2R5D;PSMA5;PSMA3;PSMC6;PSMA1;PSMC3;PSMA2;PSME3;PSME4
Ontologies	GO_Biological_Process_2021	mitotic DNA integrity checkpoint signaling (GO:0044774)	3.06067e-05	0.000669192	11.5829	120.396	ORC1;CHEK2;SETMAR;CDC6;CLSPN;NAE1;TOPBP1;ZNF830;TICRR
Ontologies	GO_Molecular_Function_2021	double-stranded RNA binding (GO:0003725)	1.55621e-05	0.000681343	3.03082	33.5532	HSP90AB1;TFRC;DHX9;PRKRIP1;HNRNPU;ADAR;SLC3A2;ELAVL1;HSPD1;DHX30;TUBA1B;DHX33;DHX36;DHX15;ADAD1;DGCR8;ZNF346;STRBP;TUBB4B;ILF2;TARBP2;MRPL44;SUPV3L1;ILF3;PRKRA;OAS3;AGO2
Ontologies	GO_Molecular_Function_2021	oxidized purine DNA binding (GO:0032357)	1.62953e-05	0.000681343	20.5879	226.975	MSH6;RECQL4;BLM;WRN;MSH2;OGG1;POT1;MUTYH
Ontologies	GO_Molecular_Function_2021	exoribonuclease activity, producing 5'-phosphomonoesters (GO:0016896)	1.70336e-05	0.000681343	4.85182	53.2745	TOE1;CNOT6L;PNPT1;DIS3L;EXOSC7;EXOSC10;ERI1;ERI2;EXOSC9;NOCT;PNLDC1;XRN2;EXOSC3;CNOT8;EXOSC2;DCP2
Ontologies	GO_Molecular_Function_2021	telomeric DNA binding (GO:0042162)	1.70336e-05	0.000681343	4.85182	53.2745	UPF2;PIF1;UPF1;BLM;SMG1;ACD;XRCC6;KDM1A;XRCC5;RPA1;WRN;NCL;HNRNPA2B1;HNRNPD;POT1;TELO2
Ontologies	GO_Molecular_Function_2021	U4 snRNA binding (GO:0030621)	1.86822e-05	0.000717395	100440	1.09358e+06	PRPF4;SART3;DDX39B;GEMIN5;PRPF31;SNU13
Ontologies	GO_Biological_Process_2021	mitotic G2/M transition checkpoint (GO:0044818)	3.32738e-05	0.000724231	3.76861	38.8572	BLM;PLK1;DONSON;BRCA1;CDC6;TICRR;RINT1;FZR1;ORC1;TRIM39;CHEK1;UIMC1;CDK1;CLSPN;NAE1;TOPBP1;ZNF830;DTL;CDK5RAP3
Ontologies	GO_Biological_Process_2021	spindle assembly (GO:0051225)	3.47528e-05	0.000753029	2.72286	27.9562	HDAC3;BCCIP;KIF11;SMC3;AAAS;HAUS8;KIF3B;CHEK2;RCC1;NEK2;CEP192;HAUS4;HAUS3;HAUS6;HAUS5;SMC1A;HAUS2;RHOA;MZT1;HAUS1;TPX2;KIF2A;KIFC1;GOLGA8H;TUBGCP5;TUBGCP3;CEP63;MAPRE1;KPNB1
Ontologies	GO_Biological_Process_2021	tRNA processing (GO:0008033)	3.49523e-05	0.00075397	3.09642	31.774	PUS3;CPSF4;POP7;AARS2;SSB;TRMT10C;CPSF1;POP1;TSEN15;RPP30;NSUN2;DDX1;CSTF2;ADAT1;NSUN6;TRMT1;THUMPD1;ELP5;TSEN54;TRIT1;CTU2;TRMT6;FAM98B;TRDMT1
Pathways	Reactome_2016	PERK regulates gene expression Homo sapiens R-HSA-381042	0.000184303	0.000758523	4.46412	38.3867	NFYB;ASNS;EIF2S1;EXOSC7;KHSRP;EXOSC9;EXOSC8;EXOSC3;EXOSC2;ATF6;EXOSC1;DCP2;ATF4
Pathways	CORUM	PA28gamma-20S proteasome (human)	1.77079e-05	0.000761908	10.2985	112.681	PSMA5;PSMB6;PSMA3;PSMB5;PSMA1;PSMB3;PSMA2;PSME3;PSMB1;PSMA7
Pathways	CORUM	MCM complex (human)	1.86822e-05	0.000761908	100440	1.09358e+06	MCM7;MCM3;MCM4;MCM5;MCM6;MCM2
Pathways	CORUM	BLM complex II (human)	1.86822e-05	0.000761908	100440	1.09358e+06	BLM;RMI1;RPA3;TOP3A;RPA1;RPA2
Pathways	CORUM	PCNA-CHL12-RFC2-5 complex (human)	1.86822e-05	0.000761908	100440	1.09358e+06	RFC5;RFC3;PCNA;RFC4;RFC2;CHTF18
Ontologies	GO_Biological_Process_2021	regulation of DNA-templated transcription, elongation (GO:0032784)	3.71573e-05	0.000797974	5.1528	52.5604	SETD5;TSFM;SUPT16H;CCNT1;ELL;ALYREF;THOC1;HTATSF1;CCAR2;WDR43;DDX39B;KAT7;ZNF326;HMGN1
Ontologies	GO_Biological_Process_2021	RNA catabolic process (GO:0006401)	3.75886e-05	0.000803664	3.55705	36.2421	FEN1;RNASEH2B;RNASEH2A;PNPT1;YTHDF2;PABPC4;METTL3;CNOT10;RNASE3;LSM5;LSM2;SUPV3L1;EXOSC7;LSM6;XRN2;HNRNPD;DNA2;METTL16;DCP2;ZPR1
Pathways	CORUM	CTF18-cohesion-RFC-POLH complex (human)	2.0861e-05	0.000815319	36.02	388.21	RFC5;RFC3;CHTF8;RFC4;RFC2;DSCC1;CHTF18
Pathways	CORUM	MLL1-WDR5 complex (human)	2.18547e-05	0.000819987	5.5495	59.5523	INO80C;PHF20;HSPA4;TAF9;RNF2;HCFC1;LAS1L;RBBP5;RUVBL1;WDR5;PRPF31;TAF4;E2F6;PELP1
Pathways	Elsevier_Pathway_Collection	Proteins with Altered Expression in Cancer-Associated Dysregulated DNA Repair	1.03371e-05	0.000844926	5.15536	59.1824	DNMT1;FEN1;LIG1;XRCC4;OGG1;XRCC2;BRCA1;BRCA2;MLH1;MSH6;WRN;RAD51;MSH2;POLE;PMS1;MUTYH
Pathways	Reactome_2016	Association of TriC/CCT with target proteins during biosynthesis Homo sapiens R-HSA-390471	0.000206617	0.000847708	3.58484	30.4161	CCT3;NOP56;CCT2;HDAC3;DCAF7;CCT6A;CCNE2;CCNE1;TCP1;XRN2;FBXO6;CCT8;CCT7;CCT5;CCT4;WRAP53
Ontologies	GO_Biological_Process_2021	DNA unwinding involved in DNA replication (GO:0006268)	4.02934e-05	0.000853937	8.58154	86.8394	RECQL4;BLM;WRN;RAD51;MCM7;HMGA1;RPA1;MCM4;MCM6;MCM2
Ontologies	GO_Biological_Process_2021	regulation of mitotic sister chromatid separation (GO:0010965)	4.02934e-05	0.000853937	8.58154	86.8394	CENPE;CDC23;PTTG1;UBE2C;PTTG2;PLK1;CDC27;TACC3;CDC6;ANAPC1
Pathways	Elsevier_Pathway_Collection	Single-Strand Mismatch	1.10222e-05	0.000855873	15.4448	176.312	MSH6;FEN1;PCNA;LIG1;MSH2;EXO1;MLH1;POLE;PMS1
Transcription	TRRUST_Transcription_Factors_2019	MYC human	3.97119e-06	0.000867705	2.78414	34.6248	CEBPA;HDAC2;PCNA;TFRC;SHMT1;ODC1;SRSF1;CDCA7;FOXM1;IPO7;NDRG1;PRDX3;PTBP1;CCNB1;LDHA;WRN;XPO1;SART3;CHEK2;CHEK1;RCC1;PROM1;BRD7;ST3GAL1;UBE2C;HSPA4;CDC25C;VEGFA;CCNA2;IL6;CCNE1;CDK4;CDK2;HNRNPA2B1;TFAM
Ontologies	GO_Cellular_Component_2021	mRNA cleavage and polyadenylation specificity factor complex (GO:0005847)	7.32444e-05	0.000878932	9.26576	88.2259	CPSF4;NUDT21;CPSF7;CPSF6;CPSF1;CPSF3;CSTF2;SSU72;WDR33
Ontologies	GO_Biological_Process_2021	translesion synthesis (GO:0019985)	4.19594e-05	0.000885361	3.86706	38.9753	RFC5;RFC3;PCNA;RFC4;POLDIP2;RFC1;USP10;RFC2;REV1;RPA1;RPA2;PRIMPOL;MAD2L2;UBB;POLD1;POLE2;RPA3;DTL
Pathways	Reactome_2016	MAPK6/MAPK4 signaling Homo sapiens R-HSA-5687128	0.000219005	0.000895742	2.37596	20.0208	PSMD12;PSMD11;PSMD14;PSMA7;PSMD8;PSMB6;PSMD6;PSMD7;XPO1;SEPT7;PSMB5;UBB;PSMD5;PSMB3;PSMB1;PRKACA;ETV4;PSMA5;MOV10;PSMA3;PSMC6;PSMA1;PSMC3;PSMA2;PSME3;PSME4;AGO2;CDK1;MAPKAPK5
Ontologies	GO_Biological_Process_2021	maturation of SSU-rRNA (GO:0030490)	4.27262e-05	0.000897298	4.34058	43.6693	NOP14;UTP3;MRPS11;HEATR1;NGDN;SNU13;RPS14;LSM6;NOB1;BMS1;DHX37;TSR1;NOL10;RIOK1;NOL11;DCAF13
Ontologies	GO_Biological_Process_2021	regulation of type I interferon production (GO:0032479)	4.30822e-05	0.000897298	2.62596	26.3972	NLRX1;DHX9;TNFAIP3;DDX41;DTX4;TBK1;DHX33;IRAK1;RNF216;DHX36;G3BP1;POLR2E;POLR2H;POLR2L;XRCC6;XRCC5;RNF26;TREX1;POLA1;RNF125;POLR3A;POLR3B;TRAF3;POLR1C;POLR3E;PIN1;POLR3G;TRIM15;GAPDH;POLR3K
Ontologies	GO_Biological_Process_2021	SCF-dependent proteasomal ubiquitin-dependent protein catabolic process (GO:0031146)	4.30822e-05	0.000897298	2.62596	26.3972	PSMD12;PSMD11;PSMD14;CCNF;CUL2;KIF14;PSMA7;PSMD8;PSMB6;PSMD6;PSMD7;PSMB5;PSMD5;PSMB3;PSMB1;FBXO6;BTRC;SKP2;FBXL18;FBXL14;PSMA5;CUL4A;PSMA3;PSMC6;PSMA1;PSMC3;PSMA2;PSME3;PSME4;FBXL6
Ontologies	GO_Cellular_Component_2021	cytosolic large ribosomal subunit (GO:0022625)	7.81592e-05	0.000897561	3.18568	30.1262	RPL4;RPL30;RPL41;RPL3;RPL21;RPLP1;RPL12;RPLP0;RPL13A;RPL23A;RPL3L;RPL7A;MRPL1;RPL27A;RPL14;RPL35;RPL37;RPL15;RPL29;RPL39;RPL17
Ontologies	GO_Cellular_Component_2021	mitochondrial ribosome (GO:0005761)	7.90708e-05	0.000897561	5.61879	53.0704	MRPL20;MRPL40;MRPL51;MRPS14;MRPS22;MRPL28;MRPL39;MRPL9;MRPL13;MRPL35;MRPL32;MRPL11
Pathways	Reactome_2016	ATF4 activates genes Homo sapiens R-HSA-380994	0.000220741	0.000900049	4.75379	40.0199	EXOSC7;NFYB;KHSRP;EXOSC9;EXOSC8;ASNS;EXOSC3;EXOSC2;ATF6;EXOSC1;DCP2;ATF4
Ontologies	GO_Biological_Process_2021	regulation of mitotic nuclear division (GO:0007088)	4.38197e-05	0.000908741	3.24283	32.5432	PRMT5;BORA;ANAPC15;INSR;PDXP;TGFA;MKI67;CDC25C;FBXO43;PKMYT1;AURKA;CCNB1;CHEK1;NUSAP1;RCC1;PIN1;NEK2;PHIP;FBXO5;AURKAIP1;KIF20B;CDK5RAP2
Pathways	WikiPathway_2021_Human	ATM Signaling Network in Development and Disease WP3878	3.32738e-05	0.000926676	3.76861	38.8572	RIF1;H2AFX;RNF8;SMC1A;AURKB;MTOR;RNF168;PPP5C;TRIM28;CHEK2;CHEK1;RBBP8;CDK1;IKBKG;CEP63;BUB1;LBR;HMGN1;CDK5R1
Pathways	Reactome_2016	SLBP independent Processing of Histone Pre-mRNAs Homo sapiens R-HSA-111367	0.000230464	0.000931046	12.0052	100.549	LSM10;ZNF473;LSM11;SNRPG;SNRPE;SNRPF;SNRPB
Pathways	Reactome_2016	Removal of the Flap Intermediate from the C-strand Homo sapiens R-HSA-174437	0.000230464	0.000931046	12.0052	100.549	FEN1;PCNA;POLD1;RPA3;RPA1;RPA2;DNA2
Pathways	Reactome_2016	MASTL Facilitates Mitotic Progression Homo sapiens R-HSA-2465910	0.000230464	0.000931046	12.0052	100.549	PPP2CA;CCNB1;PPP2R2D;ENSA;CDK1;MASTL;ARPP19
Ontologies	GO_Biological_Process_2021	mitotic G1 DNA damage checkpoint signaling (GO:0031571)	4.69138e-05	0.00096875	3.02071	30.108	CNOT6L;PCNA;PRMT1;RPA2;CNOT10;CDC25C;AURKA;CCNB1;TFDP1;CNOT1;CNOT11;CHEK2;CARM1;RFWD3;CDK2;CNOT3;WAC;E2F1;CDK1;CASP2;MDM4;CNOT8;GTSE1;E2F8
Ontologies	GO_Biological_Process_2021	DNA-templated transcription, elongation (GO:0006354)	4.74333e-05	0.000975309	2.93242	29.1957	CTDP1;CCNT1;ELL;CCNH;MLLT1;RTF1;MLLT3;IWS1;POLR2C;POLR2D;LEO1;POLR2E;NELFB;POLR2H;POLR2I;POLR2J;POLR2L;SUPT16H;ADRM1;SSRP1;GTF2H4;ERCC3;POLR1E;TCEA1;CDK12
Pathways	Reactome_2016	DNA Double Strand Break Response Homo sapiens R-HSA-5693606	0.000248898	0.00100244	2.84966	23.6478	HIST1H2BN;BARD1;UBE2I;HIST1H2BJ;HIST1H2BL;H2AFX;RNF8;MRE11A;BRCA1;RNF168;PPP5C;UBB;CHEK2;UIMC1;UBE2V2;UBE2N;HIST1H2BH;WHSC1;KPNA2;HIST1H2BB;HIST1H2BD
Ontologies	GO_Molecular_Function_2021	3'-5'-exoribonuclease activity (GO:0000175)	2.73159e-05	0.00100859	4.582	48.1478	TOE1;CNOT6L;PNPT1;DIS3L;EXOSC7;EXOSC10;ERI1;CNOT1;ERI2;EXOSC9;NOCT;PNLDC1;XRN2;EXOSC3;CNOT8;EXOSC2
Ontologies	GO_Biological_Process_2021	regulation of protein serine/threonine kinase activity (GO:0071900)	5.13048e-05	0.00105045	2.3796	23.505	BLM;CCNJ;CCNT1;CCNH;CCNF;SYAP1;BCCIP;PKMYT1;PPP2CA;CCNB2;CCNB1;AKT1;CDK5RAP3;CDKN2D;MAP2K1;CDKN2C;PIH1D1;CDC6;CDC25C;SIRT1;CDC25A;RHOA;CCNA2;CCNA1;CCNE2;CCNE1;INCENP;CDC37;MTCP1;CALM3;CDK12;TELO2;EZH2;CDK5R1;CDKN3
Ontologies	GO_Cellular_Component_2021	cyclin-dependent protein kinase holoenzyme complex (GO:0000307)	9.7392e-05	0.00107644	4.50816	41.6409	CCNJ;CCNF;CKS1B;CCNA2;CCNB2;CCNA1;CCNB1;CCNE2;CCNE1;CDK4;CDK2;CDK1;CKS2;CDK12
Ontologies	GO_Biological_Process_2021	regulation of mRNA splicing, via spliceosome (GO:0048024)	5.46463e-05	0.00111414	2.58204	25.3418	KHDRBS1;DAZAP1;RBM25;RBM8A;CELF1;YTHDC1;HNRNPU;PTBP1;U2AF2;C1QBP;TRA2B;CWC22;MAGOH;METTL16;SRSF10;RBM15;RBFOX3;WTAP;SRPK1;HNRNPK;THRAP3;NCL;SRSF3;SRSF4;RNPS1;NUP98;SRSF7;RBMX;SF1;SRSF9
Pathways	Reactome_2016	Eukaryotic Translation Elongation Homo sapiens R-HSA-156842	0.000289196	0.00115443	2.36879	19.3019	RPL4;RPL30;RPL3;RPLP1;RPL12;RPLP0;RPL7A;RPS14;RPS17;RPL14;RPL35;RPL37;RPL15;RPS2;RPL39;RPL17;RPS12;RPS9;RPL41;RPL21;RPL13A;RPL23A;RPL3L;RPS25;RPS27;RPL27A;RPS20;RPL29
Pathways	Reactome_2016	Translesion Synthesis by POLH Homo sapiens R-HSA-110320	0.000289264	0.00115443	5.72	46.6075	RFC5;RFC3;PCNA;RFC4;RFC1;UBB;RFC2;RPA3;RPA1;RPA2
Pathways	Reactome_2016	Conversion from APC/C:Cdc20 to APC/C:Cdh1 in late anaphase Homo sapiens R-HSA-176407	0.000289264	0.00115443	5.72	46.6075	CDC20;FZR1;ANAPC15;CDC23;UBE2C;CDC27;ANAPC5;ANAPC10;ANAPC1;ANAPC2
Ontologies	GO_Biological_Process_2021	regulation of cellular amino acid metabolic process (GO:0006521)	5.70101e-05	0.00115745	3.28241	32.0766	PSMD12;PSMD11;PSMD14;ODC1;PSMA7;PSMD8;PSMA5;PSMB6;PSMD6;PSMA3;PSMD7;PSMB5;PSMC6;PSMA1;PSMC3;PSMD5;PSMA2;PSMB3;PSME3;PSME4;PSMB1
Pathways	Reactome_2016	Transcriptional activation of mitochondrial biogenesis Homo sapiens R-HSA-2151201	0.000292627	0.00115747	3.43527	27.9514	MED1;HDAC3;NCOA6;NRF1;NR1D1;GABPB1;POLRMT;PPRC1;HCFC1;ATP5B;POLG2;TBL1XR1;TGS1;CARM1;TFAM;PPARGC1B
Pathways	Reactome_2016	Activation of DNA fragmentation factor Homo sapiens R-HSA-211227	0.000292663	0.00115747	8.2337	66.9934	DFFB;H1F0;HMGB2;HIST1H1D;HIST1H1E;KPNB1;HIST1H1B;HIST1H1C
Pathways	Reactome_2016	Apoptosis induced DNA fragmentation Homo sapiens R-HSA-140342	0.000292663	0.00115747	8.2337	66.9934	DFFB;H1F0;HMGB2;HIST1H1D;HIST1H1E;KPNB1;HIST1H1B;HIST1H1C
Pathways	WikiPathway_2021_Human	Mitochondrial Gene Expression WP391	4.45049e-05	0.00118044	7.0811	70.952	MYEF2;MTERF3;SP1;CAMK4;TFAM;NRF1;POLRMT;PPRC1;GABPB1;PPARGC1B;HCFC1
Pathways	Elsevier_Pathway_Collection	Centriole Duplication and Separation	1.70336e-05	0.00120242	4.85182	53.2745	PLK4;CEP152;TTK;TUBG1;NEDD1;TPX2;CCNE2;ESPL1;CENPJ;CNTRL;CDK2;SASS6;CEP192;NEK2;PCNT;MAPRE1
Pathways	Elsevier_Pathway_Collection	DNA Repair and Chromatin Remodeling Block in Pancreatic Neoplasms	1.70336e-05	0.00120242	4.85182	53.2745	BARD1;SMARCB1;ACTL6B;PARP1;PARP2;BRCA1;BRCA2;ARID1A;MLH1;SMARCA4;MSH6;BRIP1;RAD51;TADA2A;MSH2;ARID2
Ontologies	GO_Cellular_Component_2021	U7 snRNP (GO:0005683)	0.000112534	0.00120502	30.8648	280.63	LSM10;LSM11;SNRPG;SNRPE;SNRPF;SNRPB
Ontologies	GO_Cellular_Component_2021	alpha DNA polymerase:primase complex (GO:0005658)	0.000114764	0.00120502	83700	759379	POLA1;PRIM2;POLA2;PRIM1;MCM3
Pathways	Reactome_2016	RNA Polymerase II HIV Promoter Escape Homo sapiens R-HSA-167162	0.000312107	0.00121179	3.24484	26.1928	GTF2A1;GTF2A2;TBP;CCNH;TAF9;GTF2H4;ERCC3;POLR2C;POLR2D;POLR2E;TAF4B;POLR2H;TAF5;POLR2I;TAF4;POLR2J;POLR2L
Pathways	Reactome_2016	RNA Polymerase II Promoter Escape Homo sapiens R-HSA-73776	0.000312107	0.00121179	3.24484	26.1928	GTF2A1;GTF2A2;TBP;CCNH;TAF9;GTF2H4;ERCC3;POLR2C;POLR2D;POLR2E;TAF4B;POLR2H;TAF5;POLR2I;TAF4;POLR2J;POLR2L
Pathways	Reactome_2016	RNA Polymerase II Transcription Initiation And Promoter Clearance Homo sapiens R-HSA-76042	0.000312107	0.00121179	3.24484	26.1928	GTF2A1;GTF2A2;TBP;CCNH;TAF9;GTF2H4;ERCC3;POLR2C;POLR2D;POLR2E;TAF4B;POLR2H;TAF5;POLR2I;TAF4;POLR2J;POLR2L
Pathways	Reactome_2016	RNA Polymerase II Transcription Initiation Homo sapiens R-HSA-75953	0.000312107	0.00121179	3.24484	26.1928	GTF2A1;GTF2A2;TBP;CCNH;TAF9;GTF2H4;ERCC3;POLR2C;POLR2D;POLR2E;TAF4B;POLR2H;TAF5;POLR2I;TAF4;POLR2J;POLR2L
Pathways	Reactome_2016	RNA Polymerase II Transcription Pre-Initiation And Promoter Opening Homo sapiens R-HSA-73779	0.000312107	0.00121179	3.24484	26.1928	GTF2A1;GTF2A2;TBP;CCNH;TAF9;GTF2H4;ERCC3;POLR2C;POLR2D;POLR2E;TAF4B;POLR2H;TAF5;POLR2I;TAF4;POLR2J;POLR2L
Pathways	Reactome_2016	HIV Transcription Initiation Homo sapiens R-HSA-167161	0.000312107	0.00121179	3.24484	26.1928	GTF2A1;GTF2A2;TBP;CCNH;TAF9;GTF2H4;ERCC3;POLR2C;POLR2D;POLR2E;TAF4B;POLR2H;TAF5;POLR2I;TAF4;POLR2J;POLR2L
Pathways	Reactome_2016	SRP-dependent cotranslational protein targeting to membrane Homo sapiens R-HSA-1799339	0.000312839	0.00121179	2.20273	17.7756	RPL4;RPL30;RPL3;RPN2;RPLP1;RPL12;RPLP0;RPS14;RPL7A;RPS17;SRP72;RPL14;RPL35;RPL37;RPL15;RPS2;RPL39;RPL17;RPS12;RPS9;RPL41;RPL21;RPL13A;RPL23A;SRP68;RPL3L;RPS25;RPS27;RPL27A;SRPRB;RPS20;RPL29
Pathways	Reactome_2016	RHO GTPases activate PKNs Homo sapiens R-HSA-5625740	0.000324709	0.00125041	2.77643	22.3019	HIST1H2BN;PPP1R14A;KDM1A;HIST1H2BJ;H2AFZ;PKN3;HIST1H2BL;H2AFX;CDC25C;RHOA;HIST2H3A;HIST1H3A;YWHAQ;HIST1H2AD;HIST1H2BH;HIST1H2BB;MYH10;HIST1H2AC;HIST1H2BD;HIST1H2AB;YWHAH
Pathways	Reactome_2016	HDACs deacetylate histones Homo sapiens R-HSA-3214815	0.000324709	0.00125041	2.77643	22.3019	HIST1H2BN;MBD3;HDAC2;HDAC3;KDM1A;HIST1H2BJ;HIST1H2BL;HIST2H2AB;SAP30;HIST2H3A;MTA1;HIST1H3A;TBL1XR1;SAP30L;HIST1H2AD;HIST1H2BH;RBBP7;HIST1H2BB;HIST1H2AC;HIST1H2BD;HIST1H2AB
Ontologies	GO_Cellular_Component_2021	U2-type catalytic step 1 spliceosome (GO:0071006)	0.000131397	0.00134602	10.2927	91.9892	ISY1;RBM8A;CWC22;EIF4A3;CASC3;MAGOHB;PRPF19;PRPF8
Pathways	Reactome_2016	Hedgehog 'off' state Homo sapiens R-HSA-5610787	0.000370151	0.00142125	2.24404	17.7315	PSMD12;PSMD11;PSMD14;ADCY3;TULP3;ADCY7;PSMA7;PSMD8;PSMB6;PSMD6;PSMD7;PSMB5;UBB;PSMD5;PRKAR2B;PSMB3;TTC21B;PRKAR2A;PSMB1;BTRC;PRKACA;PSMA5;PSMA3;PSMC6;PRKAR1B;PSMA1;PSMC3;PSMA2;PSME3;PSME4
Ontologies	GO_Biological_Process_2021	DNA geometric change (GO:0032392)	7.0663e-05	0.00142268	5.15152	49.2362	PIF1;BLM;DHX9;DDX1;HMGB2;HMGB3;RECQL4;SUPV3L1;WRN;DHX36;HNRNPA2B1;POT1;DNA2
Ontologies	GO_Biological_Process_2021	purine-containing compound biosynthetic process (GO:0072522)	7.0663e-05	0.00142268	5.15152	49.2362	PRPS2;ADSL;SHMT2;SHMT1;GMPS;DCK;PAICS;PRPSAP1;PNP;MTHFD1;PPAT;HPRT1;GART
Transcription	TRRUST_Transcription_Factors_2019	E2F4 human	1.26232e-05	0.00142421	6.69818	75.5553	PLK4;LIN54;PLK1;MCM10;TTK;BRCA1;AURKB;HCFC1;CCNB1;RAD51;CDK2;BIRC5;TOPBP1
Transcription	TRRUST_Transcription_Factors_2019	RBL2 mouse	1.62953e-05	0.00142421	20.5879	226.975	CCNA2;PCNA;RAD51;STMN1;CDK2;BIRC5;BRCA1;CDC25A
Transcription	TRRUST_Transcription_Factors_2019	TFDP1 human	1.62953e-05	0.00142421	20.5879	226.975	DHFR;RRM1;PCNA;CCNE1;NRIP1;CDK1;MYBL2;TYMS
Ontologies	GO_Biological_Process_2021	negative regulation of mRNA splicing, via spliceosome (GO:0048025)	7.32444e-05	0.00146247	9.26576	88.2259	PTBP1;U2AF2;C1QBP;RNPS1;SRSF4;RBMX;SRSF10;SRSF7;SRSF9
Ontologies	GO_Biological_Process_2021	protein localization to kinetochore (GO:0034501)	7.32444e-05	0.00146247	9.26576	88.2259	MTBP;ZWILCH;ZW10;MIS12;CDK1;TTK;BUB3;SPDL1;AURKB
Ontologies	GO_Molecular_Function_2021	mRNA 5'-UTR binding (GO:0048027)	4.15215e-05	0.00147632	5.58115	56.3099	RPL41;SHMT2;MRPS11;SHMT1;GNL3;RPS14;SYNCRIP;RSL1D1;LARP1;NCL;DHX36;MYH10;CCT5
Pathways	WikiPathway_2021_Human	Proteasome Degradation WP183	6.1577e-05	0.00149698	3.04273	29.4999	PSMD12;PSMD11;RPN2;H2AFZ;H2AFX;PSMA7;PSMD8;PSMA5;PSMB6;PSMD6;PSMA3;PSMD7;PSMB5;PSMC6;PSMA1;UBB;PSMC3;PSMD5;PSMA2;PSMB3;PSME3;PSMB1;HIST1H2AB
Pathways	WikiPathway_2021_Human	16p11.2 proximal deletion syndrome WP4949	6.18143e-05	0.00149698	2.79576	27.0948	KMT2D;PCNA;PAXIP1;HDAC3;FAM57B;PAGR1;PPP2CA;HIRA;HIRIP3;PPP4C;PPP4R2;CCT8;CCT7;CCT5;CCT4;CCT3;CCT2;SIAH1;TRAF2;PPP4R3A;PPP2R5D;PPP4R3B;KIF22;CCT6A;TCP1;REL
Pathways	Reactome_2016	ER-Phagosome pathway Homo sapiens R-HSA-1236974	0.000405835	0.00155374	2.63825	20.6036	PSMD12;PSMD11;PSMD14;TAP2;PSMA7;PSMD8;PSMA5;PSMB6;PSMD6;PSMA3;PSMD7;PSMB5;PSMC6;PSMA1;UBB;PSMC3;PSMD5;PSMA2;PSMB3;PSME3;PSME4;PSMB1
Ontologies	GO_Biological_Process_2021	mitotic cell cycle checkpoint signaling (GO:0007093)	7.90708e-05	0.00157231	5.61879	53.0704	WEE1;WEE2;ZWILCH;ZW10;VPS4A;CHEK1;BUB1B;SETMAR;BUB1;AURKB;ZWINT;CDK5RAP3
Ontologies	GO_Biological_Process_2021	nucleic acid phosphodiester bond hydrolysis (GO:0090305)	8.00781e-05	0.0015821	2.73854	25.8313	FEN1;PCNA;OGG1;DDX1;EDC4;UBB;POLD1;RFC5;RFC3;RFC4;PARP1;RFC1;RFC2;TREX1;TREX2;RPA1;SETMAR;RPA2;GTF2H4;PNRC2;CUL4A;ERCC3;RPA3;XRN2;DNA2;DCP1A
Ontologies	GO_Biological_Process_2021	mitotic G2 DNA damage checkpoint signaling (GO:0007095)	8.03025e-05	0.0015821	4.2943	40.494	BLM;PLK1;DONSON;BRCA1;TICRR;RINT1;FZR1;TRIM39;CHEK1;UIMC1;CDK1;CLSPN;TOPBP1;DTL;CDK5RAP3
Ontologies	GO_Biological_Process_2021	kinetochore assembly (GO:0051382)	8.05455e-05	0.0015821	18.0089	169.764	CENPE;CENPF;CENPW;MIS12;CENPA;DLGAP5;CENPC
Ontologies	GO_Biological_Process_2021	transcription elongation from RNA polymerase II promoter (GO:0006368)	8.23583e-05	0.00161115	2.87987	27.0835	SUPT16H;CTDP1;CCNT1;ELL;CCNH;ADRM1;MLLT1;RTF1;SSRP1;MLLT3;GTF2H4;IWS1;ERCC3;POLR2C;POLR2D;LEO1;POLR2E;TCEA1;NELFB;POLR2H;CDK12;POLR2I;POLR2J;POLR2L
Pathways	Reactome_2016	RNA Polymerase I Promoter Opening Homo sapiens R-HSA-73728	0.000427447	0.00163173	3.93846	30.5533	HIST1H2BN;HIST1H2BJ;H2AFZ;HIST1H2BL;H2AFX;HIST1H3A;HIST2H3A;HIST1H2AD;HIST1H2BH;HIST1H2BB;HIST1H2AC;HIST1H2BD;HIST1H2AB
Pathways	Reactome_2016	Mitochondrial biogenesis Homo sapiens R-HSA-1592230	0.00043487	0.00165527	2.9926	23.1641	MED1;PRKAB2;HDAC3;NCOA6;NRF1;NR1D1;GABPB1;PPRC1;POLRMT;MAPK14;HCFC1;ATP5B;POLG2;TBL1XR1;TGS1;CARM1;TFAM;PPARGC1B
Pathways	Reactome_2016	Metabolism of nucleotides Homo sapiens R-HSA-15869	0.000469038	0.00178018	2.32168	17.7953	DTYMK;NUDT1;GMPS;AK4;NUDT5;TYMS;PFAS;PNP;PPAT;NT5M;TK1;UPP1;NUDT15;ADSS;ADSL;RRM1;RRM2;GSR;CTPS2;DCK;PAICS;NT5C3A;UCK2;HPRT1;UMPS;DCTPP1;GART
Pathways	WikiPathway_2021_Human	DNA IR-double strand breaks and cellular response via ATM WP3959	7.81592e-05	0.00179455	3.18568	30.1262	UPF1;BLM;PCNA;RIF1;PARP1;H2AFX;RNF8;BRCA1;BRCA2;SMC3;CDC25C;SMC1A;RASSF1;RAD51;TRIM28;EXO1;FANCD2;CHEK2;CHEK1;E2F1;RAD9A
Pathways	WikiPathway_2021_Human	ATR Signaling WP3875	8.05455e-05	0.00179455	18.0089	169.764	CHEK1;RPA1;RAD1;TOPBP1;RAD9B;ATRIP;RAD9A
Pathways	Reactome_2016	C-type lectin receptors (CLRs) Homo sapiens R-HSA-5621481	0.000478095	0.00180934	2.05363	15.7014	PSMD12;AHCYL1;PSMD11;PSMD14;ITPR3;PSMA7;MALT1;PSMD8;PSMB6;PSMD6;PSMD7;RPS6KA5;PSMB5;UBB;PSMD5;PSMB3;PSMB1;IKBKG;BTRC;PRKACA;HRAS;SYK;CHUK;NFATC3;NFATC2;PSMA5;PSMA3;PSMC6;PSMA1;PSMC3;PSMA2;PSME3;PSME4;UBE2N;RAF1
Ontologies	GO_Biological_Process_2021	histone modification (GO:0016570)	9.41498e-05	0.0018344	2.28882	21.2188	ENY2;HDAC2;USP16;PHF20;UHRF1;PARK7;PHB;AURKB;RPS6KA4;RPS6KA5;MTA1;ATXN7;SIN3A;RUVBL2;NTMT1;RUVBL1;KAT8;BRD8;ATXN7L3;NAA50;PRMT6;PRMT7;PARP2;PRMT1;USP3;SIRT1;CCNA2;TAF6L;MRGBP;TBL1XR1;INCENP;CARM1;CDK2;UBE2N;EZH2
Pathways	Reactome_2016	Formation of a pool of free 40S subunits Homo sapiens R-HSA-72689	0.0004869	0.00183739	2.23357	17.0365	RPL4;RPL30;RPL3;RPLP1;RPL12;RPLP0;RPL7A;RPS14;RPS17;RPL14;RPL35;RPL37;RPL15;RPS2;RPL39;RPL17;RPS12;RPS9;RPL41;RPL21;RPL13A;RPL23A;RPL3L;RPS25;RPS27;RPL27A;EIF3J;RPS20;RPL29
Pathways	Reactome_2016	Activated PKN1 stimulates transcription of AR (androgen receptor) regulated genes KLK2 and KLK3 Homo sapiens R-HSA-5625886	0.000488464	0.00183802	3.60567	27.4905	HIST1H2BN;KDM1A;HIST1H2BJ;H2AFZ;HIST1H2BL;H2AFX;HIST1H3A;HIST2H3A;HIST1H2AD;HIST1H2BH;HIST1H2BB;HIST1H2AC;HIST1H2BD;HIST1H2AB
Ontologies	GO_Cellular_Component_2021	U12-type spliceosomal complex (GO:0005689)	0.000184303	0.00184303	4.46412	38.3867	SF3B2;SF3B3;LSM7;PHF5A;SNRPD1;DHX15;SNRPG;SNRNP48;SNRPE;SNRNP25;SNRPF;SNRNP35;SNRPB
Pathways	Elsevier_Pathway_Collection	SCF/BTRC Complex	2.73159e-05	0.00184441	4.582	48.1478	FOXM1;AURKB;CDC25A;MTOR;AURKA;CDC20;CCNB2;PER1;CCNB1;WEE1;CHEK1;CDK1;CLSPN;FBXO5;BTRC;ATF4
Ontologies	GO_Biological_Process_2021	positive regulation of cell cycle process (GO:0090068)	9.52992e-05	0.00184934	2.39513	22.1753	GPSM2;FEN1;CUL3;KIF14;TGFA;DBF4B;AURKB;USP19;AURKA;CCNB1;RAD21;NUSAP1;ECT2;E2F8;GEN1;PLK4;RANBP1;SPAG5;INSR;CEP295;XRCC3;CDC7;KIF23;CDC6;NDC80;RHOA;CIT;DBF4;PHIP;KIF20B;RHNO1;MAD2L1
Ontologies	GO_Biological_Process_2021	establishment of protein localization to mitochondrion (GO:0072655)	9.60712e-05	0.00184947	3.37815	31.2493	TOMM40;TIMM9;TOMM34;TIMM23;TIMM22;TIMM44;TIMM10;TIMM21;HK2;HSPD1;TIMM50;TOMM22;CHCHD4;AIFM1;GRPEL1;GRPEL2;AKT1;MFN2;FBXO7
Ontologies	GO_Biological_Process_2021	positive regulation of DNA repair (GO:0045739)	9.60712e-05	0.00184947	3.37815	31.2493	SLF1;PCNA;SLF2;PARP1;DHX9;CEBPG;RNF8;XRCC1;BRCA1;FOXM1;SIRT1;SPIDR;RNF168;SMCHD1;TRIM28;UIMC1;TIMELESS;UBE2N;WRAP53
Ontologies	GO_Biological_Process_2021	maturation of SSU-rRNA from tricistronic rRNA transcript (SSU-rRNA, 5.8S rRNA, LSU-rRNA) (GO:0000462)	9.7392e-05	0.00186745	4.50816	41.6409	NOP14;UTP3;MRPS11;HEATR1;NGDN;KRI1;RPS14;TBL3;BMS1;DHX37;TSR1;UTP20;NOL10;DCAF13
Pathways	Reactome_2016	Cytosolic sensors of pathogen-associated DNA Homo sapiens R-HSA-1834949	0.000516153	0.00193668	2.57813	19.5142	XRCC6;CHUK;DHX9;XRCC5;TREX1;MRE11A;DDX41;DTX4;TBK1;POLR3A;UBB;POLR3B;POLR1C;DHX36;POLR3E;POLR2E;POLR3G;IKBKG;POLR2H;POLR3K;POLR2L;NFKBIB
Pathways	Elsevier_Pathway_Collection	mRNA Transcription and Processing	3.06067e-05	0.00198051	11.5829	120.396	CPSF4;GTF2A1;CPSF6;TBP;DDX39B;U2AF2;CSTF2;TCEA1;U2AF1
Pathways	Reactome_2016	Recruitment of NuMA to mitotic centrosomes Homo sapiens R-HSA-380320	0.000544271	0.00203638	9.00338	67.67	NEDD1;CCNB1;CDK1;TUBGCP5;TUBGCP3;TUBG2;TUBG1
Pathways	Reactome_2016	Tristetraprolin (TTP, ZFP36) binds and destabilizes mRNA Homo sapiens R-HSA-450513	0.000556338	0.00206178	5.79006	43.3915	EXOSC7;EXOSC9;EXOSC8;TNPO1;EXOSC3;DCP1A;EXOSC2;DCP2;EXOSC1
Pathways	Reactome_2016	Butyrate Response Factor 1 (BRF1) binds and destabilizes mRNA Homo sapiens R-HSA-450385	0.000556338	0.00206178	5.79006	43.3915	EXOSC7;EXOSC9;EXOSC8;AKT1;EXOSC3;DCP1A;EXOSC2;DCP2;EXOSC1
Pathways	Reactome_2016	Formation of Senescence-Associated Heterochromatin Foci (SAHF) Homo sapiens R-HSA-2559584	0.000556338	0.00206178	5.79006	43.3915	HIRA;H1F0;UBN1;HMGA1;HIST1H1D;HIST1H1E;HIST1H1B;LMNB1;HIST1H1C
Pathways	Reactome_2016	Recruitment and ATM-mediated phosphorylation of repair and signaling proteins at DNA double strand breaks Homo sapiens R-HSA-5693565	0.000557321	0.00206178	2.71313	20.3277	HIST1H2BN;BARD1;UBE2I;HIST1H2BJ;HIST1H2BL;H2AFX;RNF8;MRE11A;BRCA1;RNF168;PPP5C;UBB;CHEK2;UIMC1;UBE2V2;UBE2N;HIST1H2BH;WHSC1;HIST1H2BB;HIST1H2BD
Ontologies	GO_Biological_Process_2021	regulation of cellular ketone metabolic process (GO:0010565)	0.000108621	0.00207453	2.89395	26.415	PANK2;PSMD12;PSMD11;PSMD14;ODC1;SIRT1;PSMA7;PSMD8;PSMA5;PSMB6;PSMD6;PSMA3;PSMD7;PSMB5;PSMC6;PSMA1;PSMC3;PSMD5;PSMA2;PSMB3;PSME3;PSME4;PSMB1
Ontologies	GO_Biological_Process_2021	protein localization to nucleus (GO:0034504)	0.000109347	0.00208017	2.3348	21.2957	IPO13;IPO11;NUP107;NXT1;NUP188;PPP1R10;CSE1L;PINX1;HNRNPU;NXT2;IPO7;PHB2;IPO4;IPO8;HHEX;WRN;IPO9;NUP85;DVL1;AKT1;NUP88;E2F3;TNPO1;TNPO3;APPL1;NUP155;NUP133;SYK;PLK1;NUP153;NUP93;KPNB1;RAN
Pathways	Reactome_2016	Class I MHC mediated antigen processing & presentation Homo sapiens R-HSA-983169	0.000569737	0.0021018	1.60002	11.9527	LRR1;UBE3A;CDC20;PSMD8;PSMD6;RNF114;PSMD7;CDC23;PSMD5;CDC27;MRC1;FBXO3;FBXO6;BTRC;SKP2;UNKL;AREL1;TAP2;UBE4A;TRAIP;RNF41;PSMA5;PSMA3;PSMA1;UBE2R2;PSMA2;PSME3;PSME4;UBE2V2;ANAPC5;ANAPC1;ANAPC2;ANAPC13;PSMD12;PSMD11;RNF34;PSMD14;CUL3;CUL2;VPRBP;ANAPC10;PSMA7;ASB15;PSMB6;ZNRF1;FZR1;PSMB5;HECTD1;UBB;RNF138;PSMB3;PSMB1;TCEB1;RBBP6;LONRF1;HACE1;UBE2C;SMURF1;SIAH2;SIAH1;UBAC1;UBOX5;PSMC6;PSMC3;TRIM39;UB…
Pathways	Panther_2016	Cell cycle Homo sapiens P00013	4.02934e-05	0.0021154	8.58154	86.8394	PSMD12;PSMD11;PSMD7;PSMD14;CCNE2;CCNE1;RPA3;PSME3;ANAPC10;ANAPC2
Ontologies	GO_Biological_Process_2021	G-quadruplex DNA unwinding (GO:0044806)	0.000112534	0.00211608	30.8648	280.63	BLM;WRN;DHX9;DHX36;HNRNPA2B1;DNA2
Ontologies	GO_Biological_Process_2021	nucleobase biosynthetic process (GO:0046112)	0.000112534	0.00211608	30.8648	280.63	SHMT2;SHMT1;GMPS;CTPS2;UMPS;PAICS
Ontologies	GO_Biological_Process_2021	protein methylation (GO:0006479)	0.000112548	0.00211608	3.65109	33.1962	PRMT6;PRMT5;SETD3;ICMT;PRMT7;PRMT1;PRMT3;METTL21A;GSPT1;PCMT1;TRMT112;NTMT1;CARM1;ETF1;FAM98B;EZH2;SNRPB
Pathways	Reactome_2016	Signaling by Wnt Homo sapiens R-HSA-195721	0.000578663	0.00212877	1.61066	12.0071	VPS29;ARRB2;PSMD8;PSMD6;PSMD7;XPO1;PSMD5;RUVBL1;AKT1;HIST1H2AD;BTRC;HIST1H2AC;HIST1H2AB;RNF43;TLE3;CSNK2A1;H2AFZ;CTNNBIP1;H2AFX;AXIN1;PPP2R5A;PPP2R5D;RHOA;PSMA5;PSMA3;HIST2H3A;PSMA1;PSMA2;PSME3;PSME4;HIST1H2BH;HIST1H2BB;CSNK1G2;HIST1H2BD;HIST1H2BN;KMT2D;PSMD12;PSMD11;PSMD14;HIST1H2BJ;CUL3;HIST1H2BL;ITPR3;PSMA7;PPP2CA;PSMB6;GNG3;HIST1H3A;PSMB5;PARD6A;ZNRF3;UBB;PSMB3;RBBP5;PSMB1;DVL1;AP2S1;LEO1;WNT…
Ontologies	GO_Biological_Process_2021	mitochondrial DNA repair (GO:0043504)	0.000114764	0.00213284	83700	759379	MGME1;PARP1;LIG3;DNA2;PRIMPOL
Ontologies	GO_Biological_Process_2021	RNA localization to Cajal body (GO:0090670)	0.000114764	0.00213284	83700	759379	CCT2;DKC1;TCP1;CCT4;WRAP53
Ontologies	GO_Biological_Process_2021	scaRNA localization to Cajal body (GO:0090666)	0.000114764	0.00213284	83700	759379	CCT2;DKC1;TCP1;CCT4;WRAP53
Ontologies	GO_Molecular_Function_2021	motor activity (GO:0003774)	6.24207e-05	0.00214014	2.94861	28.5473	KIF14;KIF24;KIF23;KIF11;KIF22;SMC3;KIF15;CENPE;KIF18A;KIF19;KIF18B;KIF2A;KIF3B;KIF5C;KIFC1;KIF5B;KIF4A;KIF1C;PIN1;KIF1B;KIF21A;KIF2C;KIF20A;KIF20B
Pathways	Reactome_2016	L13a-mediated translational silencing of Ceruloplasmin expression Homo sapiens R-HSA-156827	0.000589385	0.00215617	2.13323	15.8636	RPL4;RPL30;RPL3;RPLP1;RPL12;RPLP0;RPS14;RPL7A;RPS17;RPL14;RPL35;RPL37;RPL15;RPS2;RPL39;RPL17;RPS12;RPS9;RPL41;RPL21;RPL13A;RPL23A;EIF2S1;RPL3L;RPS25;RPS27;RPL27A;EIF3J;RPS20;RPL29;EIF4G1
Pathways	Reactome_2016	3' -UTR-mediated translational regulation Homo sapiens R-HSA-157279	0.000589385	0.00215617	2.13323	15.8636	RPL4;RPL30;RPL3;RPLP1;RPL12;RPLP0;RPS14;RPL7A;RPS17;RPL14;RPL35;RPL37;RPL15;RPS2;RPL39;RPL17;RPS12;RPS9;RPL41;RPL21;RPL13A;RPL23A;EIF2S1;RPL3L;RPS25;RPS27;RPL27A;EIF3J;RPS20;RPL29;EIF4G1
Pathways	KEGG_2021_Human	Spinocerebellar ataxia	0.000137841	0.00216411	2.07761	18.4687	PSMD12;PSMD11;PSMD14;PIK3R4;ITPR3;VLDLR;PSMA7;PSMD8;PSMB6;MAPK9;PSMD6;PSMD7;PSMB5;RELN;OPA1;PSMB3;PSMB1;AKT1;SPTBN2;NOP56;XBP1;TBP;TRPC3;ADRM1;TRAF2;MTOR;PUM2;PSMA5;AFG3L2;PSMA3;PSMC6;PSMA1;PSMC3;SP1;PSMA2;TBPL2;PPIF;VDAC3;TBPL1;VDAC1;MCU
Ontologies	GO_Cellular_Component_2021	condensed chromosome, centromeric region (GO:0000779)	0.000230464	0.00225104	12.0052	100.549	CENPE;CBX3;NCAPD2;NCAPD3;CENPA;AURKB;CENPC
Pathways	Reactome_2016	Metabolism of polyamines Homo sapiens R-HSA-351202	0.000619326	0.00225942	2.31235	17.081	PSMD12;PSMD11;PSMD14;AMD1;ODC1;PSMA7;PSMD8;PSMB6;PSMD6;PSMD7;PSMB5;PSMD5;PSMB3;PSMB1;ENOPH1;ARG2;PSMA5;MTAP;PSMA3;PSMC6;PSMA1;PSMC3;PSMA2;PSME3;PSME4;SMS
Ontologies	GO_Biological_Process_2021	protein localization to chromosome (GO:0034502)	0.000122134	0.00226112	4.06804	36.6546	ACD;SLF1;SLF2;XRCC4;MCM8;XRCC5;PINX1;PLK1;RPA1;RPA2;CTCF;CENPA;WAPL;MSH2;RAD21
Pathways	Reactome_2016	Packaging Of Telomere Ends Homo sapiens R-HSA-171306	0.000627063	0.00228133	3.71943	27.4288	HIST1H2BN;ACD;HIST1H2BJ;H2AFZ;HIST1H2BL;H2AFX;HIST1H2AD;POT1;HIST1H2BH;HIST1H2BB;HIST1H2AC;HIST1H2BD;HIST1H2AB
Pathways	KEGG_2021_Human	Human T-cell leukemia virus 1 infection	0.000153702	0.0022982	1.82111	15.9902	BUB1B;ETS2;CDC20;CDC23;PPP3CC;XPO1;PTTG1;CREB3L4;PTTG2;CHEK2;CDC27;CHEK1;AKT1;IKBKG;PRKACA;HRAS;JAK3;MAP2K1;TBP;CHUK;CCNA2;CCNA1;CCNE2;ESPL1;CCNE1;TBPL2;VDAC3;TBPL1;VDAC1;ANAPC5;ANAPC1;ATF4;ANAPC2;ADCY3;ADCY7;ANAPC10;CCNB2;MAPK9;E2F1;E2F2;E2F3;BUB3;MAP3K3;RANBP1;FDPS;CDKN2C;RANBP3;NFYB;NFATC3;NFATC2;NFATC4;IL6;CDK4;CDK2;TCF3;RAN;MAD2L1
Ontologies	GO_Biological_Process_2021	attachment of mitotic spindle microtubules to kinetochore (GO:0051315)	0.000131397	0.00241411	10.2927	91.9892	CDT1;CENPE;SEH1L;MIS12;NUF2;KIF2C;NDC80;CENPC
Ontologies	GO_Biological_Process_2021	dosage compensation by inactivation of X chromosome (GO:0009048)	0.000131397	0.00241411	10.2927	91.9892	SMCHD1;RBM15;YTHDC1;METTL3;RLIM;HNRNPU;BRCA1;LRIF1
Ontologies	GO_Biological_Process_2021	cotranslational protein targeting to membrane (GO:0006613)	0.000134194	0.0024469	2.42009	21.578	RPL4;RPL30;RPL3;ARL6IP1;RPLP1;RPL12;RPLP0;RPL7A;RPS14;RPS17;SRP72;RPL14;RPL35;RPL37;RPL15;RPS2;RPL39;RPL17;RPS12;RPS9;RPL41;RPL21;RPL13A;RPL23A;SRP68;RPS25;RPS27;RPL27A;RPS20;RPL29
Ontologies	GO_Biological_Process_2021	interleukin-1-mediated signaling pathway (GO:0070498)	0.000134194	0.0024469	2.42009	21.578	PSMD12;PSMD11;PSMD14;NOD1;PSMA7;PSMD8;RPS6KA4;PSMB6;PSMD6;PSMD7;RPS6KA5;PSMB5;IRAK1;UBB;PSMD5;PSMB3;PSMB1;IKBKG;BTRC;MAP3K3;CHUK;PSMA5;PSMA3;PSMC6;PSMA1;PSMC3;PSMA2;PSME3;PSME4;UBE2N
Ontologies	GO_Biological_Process_2021	establishment of mitotic spindle orientation (GO:0000132)	0.000134715	0.00244716	5.15025	45.9008	GPSM2;DYNLT1;SAPCD2;NDE1;ZW10;PLK1;SPDL1;CENPA;NDC80;CDK5RAP2;MAD2L1;PAFAH1B1
Ontologies	GO_Biological_Process_2021	SRP-dependent cotranslational protein targeting to membrane (GO:0006614)	0.000142728	0.002583	2.45415	21.7304	RPL4;RPL30;RPL3;RPLP1;RPL12;RPLP0;RPL7A;RPS14;RPS17;SRP72;RPL14;RPL35;RPL37;RPL15;RPS2;RPL39;RPL17;RPS12;RPS9;RPL41;RPL21;RPL13A;RPL23A;SRP68;RPS25;RPS27;RPL27A;RPS20;RPL29
Pathways	CORUM	20S proteasome (human)	7.32444e-05	0.00264243	9.26576	88.2259	PSMA5;PSMB6;PSMA3;PSMB5;PSMA1;PSMB3;PSMA2;PSMB1;PSMA7
Ontologies	GO_Molecular_Function_2021	U3 snoRNA binding (GO:0034511)	8.05455e-05	0.00266633	18.0089	169.764	TBL3;XRCC5;BMS1;DHX37;TSR1;SNU13;RRP9
Ontologies	GO_Biological_Process_2021	positive regulation of ubiquitin-protein transferase activity (GO:0051443)	0.000151057	0.00272353	4.24272	37.3269	RAB1A;DCUN1D5;UBE2C;PLK1;DCUN1D1;AXIN1;DCUN1D2;CDC20;FZR1;UBE2S;UBE2N;PIN1;RPS2;BTRC
Pathways	Reactome_2016	Hedgehog 'on' state Homo sapiens R-HSA-5632684	0.000755835	0.00274044	2.27302	16.3378	PSMD12;PSMD11;PSMD14;CUL3;ARRB2;PSMA7;PSMD8;PSMB6;PSMD6;PSMD7;PSMB5;UBB;PSMD5;PSMB3;ADRBK1;PSMB1;SMURF1;PSMA5;PSMA3;PSMC6;PSMA1;PSMC3;PSMA2;PSME3;PSME4;DZIP1
Pathways	Reactome_2016	Apoptotic execution phase Homo sapiens R-HSA-75153	0.000757417	0.00274044	2.81089	20.1979	DFFB;HMGB2;LMNB1;H1F0;FNTA;STK24;HIST1H1D;HIST1H1E;PKP1;ACIN1;PRKCQ;MAPT;CLSPN;DNM1L;HIST1H1B;KPNB1;HIST1H1C;TJP2
Ontologies	GO_Biological_Process_2021	nucleotide biosynthetic process (GO:0009165)	0.000160443	0.00286263	6.43538	56.2296	PRPS2;PRPSAP1;ADSL;RRM1;RRM2;PNP;MTHFD1;PPAT;HPRT1;GART
Ontologies	GO_Biological_Process_2021	regulation of chromosome segregation (GO:0051983)	0.000160443	0.00286263	6.43538	56.2296	CSNK2A1;SMC5;KIF2C;CDC6;SMC6;MKI67;BUB1;AURKB;RAD18;PUM2
Ontologies	GO_Biological_Process_2021	nucleic acid-templated transcription (GO:0097659)	0.000160549	0.00286263	3.50484	30.6215	XAB2;PPP5C;POLR3A;TAF1B;POLR2C;POLR2D;E2F1;POLR2E;DRG1;MMS19;RNPS1;POLR2H;POLR2I;POLR2J;PTMA;POLR2L;NFKBIB
Pathways	WikiPathway_2021_Human	Integrated breast cancer pathway WP1984	0.000134067	0.00287213	2.03943	18.186	ATF1;BLM;USP15;USP16;CERK;ODC1;ARAF;PHB;BRCA1;BRCA2;AURKA;IMPA1;NUP85;CHEK2;CHEK1;E2F1;AKT1;RAD54L;FADD;RPP38;BARD1;CHUK;XRCC3;PLK1;PPP4R3A;PPP4R3B;ERAL1;SIRT1;CDC25A;CCNB1IP1;MTOR;PIAS1;SMARCA4;VEGFA;MSH6;WEE1;RAD51;MSH2;RHEB;CDK4;SP1;CDK2;BMPR1A
Ontologies	GO_Biological_Process_2021	proteasomal protein catabolic process (GO:0010498)	0.000162389	0.00288479	1.85043	16.146	TRIM72;FAF1;CCDC47;KIF14;ARRB2;PRPF19;PSMD8;ANKRD9;PSMD6;PSMD7;PSMD5;BTRC;SKP2;AREL1;RAD23A;ARMC8;SIRT1;KCTD5;RAD23B;RNF41;PSMA5;PSMA3;PSMA1;PSMA2;TBL1XR1;PSME3;PSME4;CLOCK;PSMD12;PSMD11;RNF34;PSMD14;CUL3;FBXO45;PSMA7;PSMB6;ZNRF1;PSMB5;MTA1;RNF216;PSMB3;PSMB1;FEM1C;HACE1;SMURF1;SIAH2;SIAH1;BFAR;NR1D1;CUL4A;PSMC6;PSMC3;GID8;UBE2K
Pathways	Reactome_2016	RNA Polymerase III Transcription Initiation From Type 3 Promoter Homo sapiens R-HSA-76071	0.000799943	0.00288637	3.86176	27.5381	ZNF143;TBP;POU2F1;POLR3A;POLR3B;POLR3E;POLR1C;POLR2E;POLR3G;POLR2H;POLR3K;POLR2L
Pathways	CORUM	Large Drosha complex (human)	8.43158e-05	0.00292919	6.29394	59.043	HNRNPM;ILF3;TAF15;EWSR1;DDX1;DHX15;HNRNPU;DGCR8;RALY;ILF2;SRPK1
Pathways	Reactome_2016	Hedgehog ligand biogenesis Homo sapiens R-HSA-5358346	0.000865447	0.00311419	2.51755	17.7544	PSMD12;PSMD11;PSMD14;PSMA7;PSMD8;PSMA5;PSMB6;PSMD6;PSMA3;PSMD7;PSMB5;PSMC6;PSMA1;UBB;PSMC3;PSMD5;PSMA2;PSMB3;PSME3;PSME4;PSMB1
Pathways	WikiPathway_2021_Human	Trans-sulfuration and one-carbon metabolism WP2525	0.000151057	0.00311624	4.24272	37.3269	DNMT1;AHCY;AHCYL1;SHMT2;SHMT1;TYMS;DHFR;MTHFD1L;MTHFD1;PSAT1;MTHFD2;CTH;PHGDH;GCLM
Pathways	Elsevier_Pathway_Collection	Immunoglobulin Class-Switch Recombination via Alternative End-Joining	5.11469e-05	0.00317725	13.7245	135.609	MSH6;MSH2;PARP1;EXO1;H2AFX;RBBP8;REV1;UNG
Ontologies	GO_Biological_Process_2021	snRNA transcription by RNA polymerase II (GO:0042795)	0.000180424	0.00319345	2.69157	23.2018	GTF2A1;ZNF143;GTF2A2;TBP;POU2F1;CCNT1;ELL;ICE1;INTS1;SRRT;TAF9;SP1;POLR2C;POLR2D;POLR2E;INTS5;INTS4;RPRD1B;INTS7;POLR2H;TAF5;POLR2I;POLR2J;POLR2L
Pathways	WikiPathway_2021_Human	Metabolic reprogramming in colon cancer WP4290	0.000160549	0.00319378	3.50484	30.6215	FH;SHMT2;PGAM1;GOT2;IDH2;DLST;SLC1A5;ENO1;SDHB;PAICS;RPIA;LDHA;PSAT1;PPAT;GAPDH;GART;IDH3A
Ontologies	GO_Biological_Process_2021	positive regulation of translation (GO:0045727)	0.000189753	0.0033463	2.31956	19.8782	KHDRBS1;CDC123;USP16;DHX9;FASTKD2;POLDIP3;FASTKD3;EIF4A3;DAZ4;ELAVL1;LARP1;C1QBP;DHX36;POLR2D;EIF2B5;RPS9;TRMT10C;YTHDF2;CNBP;METTL3;UPF3B;LARP4B;PASK;MTOR;UHMK1;RPUSD4;IL6;RPS6KB1;AGO2;HNRNPD;ZCCHC4
Pathways	CORUM	LSm1-7 complex (human)	0.000112534	0.00336402	30.8648	280.63	LSM7;LSM6;LSM5;LSM4;LSM3;LSM2
Pathways	CORUM	LSm2-8 complex (human)	0.000112534	0.00336402	30.8648	280.63	LSM7;LSM6;LSM5;LSM4;LSM3;LSM2
Pathways	CORUM	Condensin I complex (human)	0.000114764	0.00336402	83700	759379	NCAPG;NCAPD2;SMC4;NCAPH;SMC2
Pathways	CORUM	Condensin II (human)	0.000114764	0.00336402	83700	759379	NCAPH2;NCAPG2;NCAPD3;SMC4;SMC2
Pathways	CORUM	RFC complex (human)	0.000114764	0.00336402	83700	759379	RFC5;RFC3;RFC4;RFC1;RFC2
Pathways	Reactome_2016	TP53 Regulates Transcription of Genes Involved in G2 Cell Cycle Arrest Homo sapiens R-HSA-6804114	0.000952235	0.00340786	5.14642	35.8021	CCNB1;PCNA;RBL1;TFDP1;PRMT1;CARM1;CDK1;CDC25C;AURKA
Pathways	Reactome_2016	RNA Polymerase III Chain Elongation Homo sapiens R-HSA-73780	0.000952235	0.00340786	5.14642	35.8021	POLR3A;POLR3B;POLR3E;POLR1C;POLR2E;POLR3G;POLR2H;POLR3K;POLR2L
Pathways	WikiPathway_2021_Human	FBXL10 enhancement of MAP/ERK signaling in diffuse large B-cell lymphoma WP4553	0.00018169	0.00348971	3.86441	33.2849	SUZ12;HIST1H3J;H2AFZ;EED;H2AFX;H2AFV;RNF2;HIST1H3A;HIST2H3A;HIST1H3F;HIST1H3G;BCOR;HIST1H3B;HIST1H3C;EZH2
Ontologies	GO_Molecular_Function_2021	MutLalpha complex binding (GO:0032405)	0.000112534	0.00355398	30.8648	280.63	MSH6;WRN;PCNA;MSH2;TREX1;MUTYH
Ontologies	GO_Molecular_Function_2021	D-loop DNA binding (GO:0062037)	0.000114764	0.00355398	83700	759379	RAD51AP1;RECQL4;BLM;WRN;POT1
Pathways	Reactome_2016	Formation of tubulin folding intermediates by CCT/TriC Homo sapiens R-HSA-389960	0.00101162	0.00361059	4.04489	27.8944	CCT3;CCT6A;TUBA3E;CCT2;TUBA1B;TCP1;CCT8;CCT7;TUBB4B;CCT5;CCT4
Ontologies	GO_Biological_Process_2021	nucleotide-excision repair, DNA incision (GO:0033683)	0.000206617	0.00363044	3.58484	30.4161	RFC5;RFC3;PCNA;RFC4;PARP1;RFC1;RFC2;OGG1;RPA1;RPA2;GTF2H4;CUL4A;UBB;ERCC3;POLD1;RPA3
Ontologies	GO_Cellular_Component_2021	polymeric cytoskeletal fiber (GO:0099513)	0.000385548	0.00368023	1.68951	13.2809	CEP57;SPEF1;KIF14;EVPLL;KIF11;KIF15;AMOT;PNN;TUBA1B;KIF19;KIF5C;KIF5B;KIF1C;KIF21A;KIF1B;DNM1L;CDK5RAP3;CDK5RAP2;PLS1;CCT3;CCT2;GAS2L3;TUBB;KIF23;KIF22;TUBG2;TUBG1;KRT75;KIF2A;KIFC1;TCP1;PKP1;KIF2C;KIF20A;ARHGEF2;MAPT;KIF20B;MAPRE1;TUBD1;KATNB1;SLC1A4;EVPL;NDRG1;NCKIPSD;TUBA3E;TUBA3D;MTA1;KIF3B;CCT8;FSD1;CCT7;CCT5;MARK2;CCT4;DMTN;KRT10;TUBB4B;LRPPRC;CCT6A;CENPE;KIF18A;KIF18B;DNAJA3
Ontologies	GO_Molecular_Function_2021	2 iron, 2 sulfur cluster binding (GO:0051537)	0.000131397	0.0038723	10.2927	91.9892	ISCA2;ISCA1;FDX1;CISD1;CISD2;CIAPIN1;FXN;SDHB
Ontologies	GO_Molecular_Function_2021	exonuclease activity (GO:0004527)	0.00013311	0.0038723	3.26535	29.1411	DCLRE1B;FEN1;CPSF3;TREX1;ISG20L2;APEX2;EXOSC7;WRN;EXOSC10;EXO1;ERI1;EXOSC9;XRN2;EXOSC8;RAD1;EXOSC3;EXOSC2;EXOSC1;RAD9A
Ontologies	GO_Cellular_Component_2021	preribosome, large subunit precursor (GO:0030687)	0.000421213	0.00393132	4.71961	36.6825	BOP1;LAS1L;PES1;RRP1;MRTO4;RRP1B;ZNF622;NOC2L;WDR12;MDN1;RRP15
Pathways	Reactome_2016	Chk1/Chk2(Cds1) mediated inactivation of Cyclin B:Cdk1 complex Homo sapiens R-HSA-75035	0.0011223	0.00398401	7.20227	48.9206	WEE1;CCNB1;YWHAQ;CHEK1;CDK1;CDC25C;YWHAH
Pathways	Reactome_2016	Purine ribonucleoside monophosphate biosynthesis Homo sapiens R-HSA-73817	0.0011223	0.00398401	7.20227	48.9206	ADSL;PPAT;GMPS;PAICS;PFAS;GART;ADSS
Ontologies	GO_Biological_Process_2021	dosage compensation (GO:0007549)	0.000230464	0.00398436	12.0052	100.549	SMCHD1;RBM15;YTHDC1;METTL3;HNRNPU;BRCA1;LRIF1
Ontologies	GO_Biological_Process_2021	mitotic DNA replication checkpoint signaling (GO:0033314)	0.000230464	0.00398436	12.0052	100.549	ORC1;CDC6;CLSPN;NAE1;TOPBP1;ZNF830;TICRR
Ontologies	GO_Biological_Process_2021	nuclear pore complex assembly (GO:0051292)	0.000230464	0.00398436	12.0052	100.549	NDC1;NUP93;AHCTF1;NUP205;NUP107;NUP153;NUP98
Ontologies	GO_Biological_Process_2021	positive regulation of transcription of nucleolar large rRNA by RNA polymerase I (GO:1901838)	0.000230464	0.00398436	12.0052	100.549	IPPK;SMARCB1;NCL;PIH1D1;NOL11;MTOR;SMARCA4
Ontologies	GO_Biological_Process_2021	snRNA transcription (GO:0009301)	0.000230882	0.00398436	2.63414	22.0573	GTF2A1;ZNF143;GTF2A2;TBP;POU2F1;CCNT1;ELL;ICE1;INTS1;SRRT;TAF9;SP1;POLR2C;POLR2D;POLR2E;INTS5;INTS4;RPRD1B;INTS7;POLR2H;TAF5;POLR2I;POLR2J;POLR2L
Ontologies	GO_Molecular_Function_2021	ubiquitin-like protein ligase binding (GO:0044389)	0.00014398	0.00406533	1.71077	15.1332	HSP90AB1;FAF1;PTPRN;SMC6;BRCA1;AUP1;CASC3;ARRB2;CLU;TUBA1B;TRIM28;CHEK2;SUMO3;IKBKG;PRKACA;DNM1L;FBXO7;CDK5RAP3;CCT2;DAXX;USP7;HSP90AA1;TPI1;TUBB;AXIN1;TRAF2;SCAMP3;PSMA3;TRAF3;TCP1;USP13;RNF34;CUL3;CUL2;RNF8;HSPBP1;HSPD1;BAG4;CCNB1;UBB;PRKAR2B;PRKAR2A;MFN2;NAE1;HSPA9;HSPA8;USP25;SLF1;SLF2;XRCC5;FANCL;UBE2C;FZD8;RPA2;ERLIN2;STAM;SMAD5;LRPPRC;CUL4A;DNAJA1;PER1;MFHAS1;UBOX5;MC1R;ABI2;UBE2T;UBE2N;UB…
Ontologies	GO_Biological_Process_2021	telomere organization (GO:0032200)	0.000238539	0.00410185	3.19937	26.6858	DCLRE1B;BLM;ACD;XRCC6;PCNA;RIF1;PARP1;XRCC5;PTGES3;DOT1L;RPA1;RPA2;RECQL4;WRN;POLD1;RPA3;POT1;DNA2
Pathways	WikiPathway_2021_Human	Eukaryotic Transcription Initiation WP405	0.000225489	0.00414842	3.36984	28.2973	GTF2A2;TBP;CCNH;TAF9;GTF2H4;ERCC3;POLR3B;POLR2C;POLR1B;POLR3E;POLR2E;POLR1E;POLR2H;TAF5;POLR2I;POLR2J;POLR3K
Pathways	WikiPathway_2021_Human	miRNA regulation of DNA damage response WP1530	0.000230882	0.00414842	2.63414	22.0573	MCM7;RFC1;H2AFX;RPA2;BRCA1;CDC25C;SMC1A;CDC25A;CCNB2;CCNB1;RAD51;CCNE2;FANCD2;CCNE1;CDK4;CHEK2;CHEK1;CDK2;E2F1;CDK1;TLK1;RAD1;ATRIP;RAD9A
Ontologies	GO_Biological_Process_2021	positive regulation of DNA metabolic process (GO:0051054)	0.000245157	0.00420071	2.76728	23.0061	OTUD4;USP7;PCNA;PPP1R10;DHX9;CEBPG;RNF8;BRCA1;FGF2;SIRT1;GNL3;RNF168;SMCHD1;WRN;RAD51;TRIM28;WT1;UIMC1;DHX36;UBE2N;POT1;WRAP53
Pathways	Elsevier_Pathway_Collection	Single Strand Mismatch DNA Repair Suppression in Cancer	7.32444e-05	0.00437494	9.26576	88.2259	MSH6;FEN1;PCNA;LIG1;MSH2;EXO1;MLH1;POLE;PMS1
Ontologies	GO_Biological_Process_2021	chaperone-mediated protein complex assembly (GO:0051131)	0.000257579	0.00439796	5.14897	42.552	CCT2;HSP90AA1;MKKS;HSP90AB1;HSPA4;PTGES3;LONP1;PSMG1;PSMG2;CLU;HSPD1
Ontologies	GO_Biological_Process_2021	regulation of mRNA processing (GO:0050684)	0.000264818	0.00450563	3.68017	30.3116	KHDRBS1;CPSF4;AHCYL1;DHX9;YTHDC1;SAFB;IWS1;SRPK1;HNRNPK;CWC22;SAFB2;SRSF3;METTL16;SRSF10;SF1
Ontologies	GO_Cellular_Component_2021	U2 snRNP (GO:0005686)	0.000494213	0.00451238	5.14769	39.187	SF3A3;SF3B2;SF3A2;SF3B3;PHF5A;SNRPD1;SNRPG;SNRPE;HTATSF1;SNRPB
Pathways	Elsevier_Pathway_Collection	Androgen Receptor and Cell Cycle in Prostate Cancer	8.3522e-05	0.00467652	7.35516	69.0679	CCNA1;CCNB1;HDAC3;CCNE1;CDK4;CDK2;CDK1;E2F1;RBAK;MTOR
Pathways	Elsevier_Pathway_Collection	Double Strand DNA Homologous Repair	8.43158e-05	0.00467652	6.29394	59.043	BARD1;RAD51;XRCC2;H2AFX;XRCC3;UIMC1;RBBP8;UBE2N;BRCA1;BRCA2;SMC1A
Pathways	Elsevier_Pathway_Collection	Translation	8.79211e-05	0.00470833	3.56916	33.3327	CARS;DARS;EIF5B;TARS;EPRS;GSPT1;KTN1;NARS;KARS;RPS6KB1;RARS;MARS;ETF1;GARS;HARS;IARS;FARSA;EIF4G1
Ontologies	GO_Cellular_Component_2021	ribosome (GO:0005840)	0.00053864	0.00476237	2.64068	19.8749	BTF3;RPL30;RPS9;RPL41;NUFIP2;DHX9;RPL13A;LARP4B;SRP68;MRPS7;HSPA14;MRPL13;RPL3L;RPL7A;RPS25;RPS17;LARP1;RPS27;RPL15;RPL39;SF1
Ontologies	GO_Cellular_Component_2021	preribosome, small subunit precursor (GO:0030688)	0.000544271	0.00476237	9.00338	67.67	NOP14;NOB1;TSR1;NOC4L;UTP20;RIOK1;BYSL
Ontologies	GO_Biological_Process_2021	DNA double-strand break processing (GO:0000729)	0.000289264	0.00489324	5.72	46.6075	BARD1;BLM;SLX4;RNF138;RBBP8;UBE2N;UBE2V2;SETMAR;BRCA1;DNA2
Ontologies	GO_Biological_Process_2021	positive regulation of double-strand break repair (GO:2000781)	0.000292627	0.00489324	3.43527	27.9514	SLF1;SLF2;RIF1;KDM4D;PARP1;SETMAR;FANCB;FOXM1;SPIDR;RAD51AP1;MAD2L2;SMCHD1;TIMELESS;MMS19;ARID2;WRAP53
Ontologies	GO_Biological_Process_2021	endonucleolytic cleavage of tricistronic rRNA transcript (SSU-rRNA, 5.8S rRNA, LSU-rRNA) (GO:0000479)	0.000292663	0.00489324	8.2337	66.9934	RCL1;NOP14;TBL3;BMS1;TSR1;NOL9;UTP20;KRI1
Ontologies	GO_Biological_Process_2021	negative regulation of DNA-dependent DNA replication (GO:2000104)	0.000292663	0.00489324	8.2337	66.9934	BLM;TIPIN;GMNN;DONSON;TIMELESS;LIG3;FBXO5;ZNF830
Ontologies	GO_Biological_Process_2021	positive regulation of mRNA metabolic process (GO:1903313)	0.000292663	0.00489324	8.2337	66.9934	UPF1;MOV10;NUDT21;PNPT1;CNOT1;KHSRP;CNOT8;GTPBP1
Pathways	WikiPathway_2021_Human	Nucleotide metabolism WP404	0.000289264	0.005035	5.72	46.6075	PRPS2;DHFR;POLA1;RRM1;ADSL;RRM2;MTHFD2;POLD1;HPRT1;ADSS
Ontologies	GO_Biological_Process_2021	nuclear transport (GO:0051169)	0.000306023	0.00508146	6.61761	53.5487	NUP205;NXT1;XPO1;RSRC1;HMGA1;PSIP1;NUP98;AAAS;NXT2
Ontologies	GO_Biological_Process_2021	positive regulation by host of viral transcription (GO:0043923)	0.000306023	0.00508146	6.61761	53.5487	CTDP1;SMARCB1;CCNT1;SP1;ZNF639;NUCKS1;RRP1B;CHD1;SMARCA4
Ontologies	GO_Cellular_Component_2021	box C/D RNP complex (GO:0031428)	0.000595178	0.00510153	25.7127	190.96	NOP56;FBL;NOP58;SNU13;RRP9
Pathways	WikiPathway_2021_Human	DNA damage response WP707	0.000306001	0.00516493	2.63608	21.331	RFC1;H2AFX;RPA2;BRCA1;CDC25C;SMC1A;CDC25A;CCNB2;CCNB1;RAD51;CCNE2;FANCD2;CCNE1;CDK4;CHEK2;CHEK1;CDK2;E2F1;CDK1;TLK1;RAD1;ATRIP;RAD9A
Pathways	CORUM	ALL-1 supercomplex (human)	0.000184303	0.00523868	4.46412	38.3867	MBD3;HDAC2;SMARCB1;TBP;KDM1A;TAF9;SAP30;EFTUD2;RBBP5;SIN3A;WDR5;RBBP7;RAN
Pathways	Reactome_2016	FGFR2 alternative splicing Homo sapiens R-HSA-6803529	0.00149727	0.00530082	3.77501	24.5531	TIAL1;PTBP1;HNRNPM;POLR2C;HNRNPF;POLR2D;POLR2E;POLR2H;POLR2I;POLR2J;POLR2L
Transcription	miRTarBase_2017	hsa-miR-5692a	0.000279913	0.00533175	1.66308	13.6057	CREBZF;ZNF451;SCOC;ARL6IP1;CSE1L;POGK;GDE1;HMGB2;HNRNPU;TNFAIP3;UBE3A;TSPAN12;TXNDC16;RPS17;RCC1;CHAC1;PARP2;ACTR6;H2AFZ;DYRK1A;ARID1A;DCK;GEM;MMS22L;PSME3;RBM12B;DEPDC1;PTMA;PAFAH1B2;NUP58;AGPAT5;RTN3;GTF2A1;HLF;ABCB7;SLC43A3;KLHL15;C5AR2;DOT1L;PDXP;ABRACL;FOXK1;ZBTB44;CENPA;STK35;RBBP6;CNNM3;TRDMT1;EGLN1;GSDMB;FEM1A;SIAH2;CNBP;GABRA3;GSR;DDHD2;ZIC5;FOXN2;ZWINT;VEGFA;PER1;LSM8;UBE2S;PSAT1;PRC1;A…
Pathways	Reactome_2016	Formation of the beta-catenin:TCF transactivating complex Homo sapiens R-HSA-201722	0.00153053	0.00540404	2.51045	16.2731	HIST1H2BN;TLE3;KMT2D;HIST1H2BJ;H2AFZ;HIST1H2BL;H2AFX;SMARCA4;HIST2H3A;HIST1H3A;RBBP5;RUVBL1;LEO1;HIST1H2AD;HIST1H2BH;HIST1H2BB;HIST1H2AC;HIST1H2BD;HIST1H2AB
Transcription	miRTarBase_2017	hsa-miR-7-2-3p	0.000286923	0.00543276	1.9024	15.5166	TOP2A;RAB1A;ELL;NUFIP2;KLHL15;FGF2;ARPP19;TIMM50;SKA2;COIL;PCMT1;EPB41L4B;LMAN1;DSN1;ACTR1A;BRIX1;KPNA2;TNPO1;PCNT;LBR;QSER1;ZNF740;HMGN1;ACBD7;SREBF1;HSP90AA1;AREL1;MYEF2;CBX4;ALYREF;XRCC2;CNBP;NGDN;ITGA1;SSU72;C4ORF46;CDC5L;CRLS1;VEGFA;VMA21;SPATA13;AGO2;PHF13;MDM4;PTMA;SF1
Ontologies	GO_Biological_Process_2021	DNA damage response, signal transduction by p53 class mediator resulting in cell cycle arrest (GO:0006977)	0.000329259	0.00544856	2.8642	22.967	CNOT6L;PCNA;PRMT1;CNOT10;CDC25C;AURKA;CCNB1;TFDP1;CNOT1;CNOT11;CHEK2;CARM1;CNOT3;E2F1;CDK1;CASP2;MDM4;CNOT8;GTSE1;E2F8
Pathways	Reactome_2016	Citric acid cycle (TCA cycle) Homo sapiens R-HSA-71403	0.00154891	0.00545432	4.6315	29.9667	FH;NNT;IDH2;DLST;SUCLG1;SDHD;SDHB;DLD;IDH3A
Ontologies	GO_Biological_Process_2021	protein targeting to ER (GO:0045047)	0.000340589	0.00561682	2.22251	17.7464	RPL4;RPL30;RPL3;RPLP1;RPL12;RPLP0;RPS14;RPL7A;RPS17;SRP72;RPL14;RPL35;RPL37;RPL15;RPS2;RPL39;RPL17;RPS12;RPS9;RPL41;RPL21;SGTA;RPL13A;RPL23A;SRP68;RPS25;RPS27;RPL27A;SRPRB;RPS20;RPL29
Pathways	Panther_2016	Transcription regulation by bZIP transcription factor Homo sapiens P00055	0.000160549	0.00561922	3.50484	30.6215	GTF2A1;GTF2A2;TBP;TAF9;TTF2;GTF2H4;PRKAR1B;CREB3L4;PRKAR2B;POLR2C;PRKAR2A;TBPL2;POLR2E;TBPL1;POLR2H;TAF4;POLR2L
Ontologies	GO_Biological_Process_2021	maturation of LSU-rRNA (GO:0000470)	0.00034938	0.0057414	4.41397	35.1323	RPL7A;BOP1;RSL1D1;MRPL1;LAS1L;ZNHIT3;PES1;NOP2;RPL35;SNU13;WDR12;RRP15
Ontologies	GO_Biological_Process_2021	positive regulation of type I interferon production (GO:0032481)	0.00035052	0.0057414	2.48009	19.7318	DHX9;DDX41;HSPD1;TBK1;DHX33;IRAK1;DHX36;G3BP1;POLR2E;POLR2H;POLR2L;HSP90AA1;XRCC6;CHUK;XRCC5;PTPN11;POLR3A;POLR3B;OAS3;POLR1C;POLR3E;POLR3G;TRIM15;GAPDH;POLR3K
Pathways	WikiPathway_2021_Human	Ciliary landscape WP4352	0.00036005	0.00589847	1.76712	14.012	DGKE;MCM7;ZMYND19;MCM8;MCM10;SMC4;DCAF7;HSPB11;PSMD8;EFTUD2;PSMD7;ARHGDIA;CEP97;RAB8A;EIF5B;CNOT6L;DYNLT1;NUP133;ARMC8;DYNLL2;AFG3L2;MSH2;ERF;MCM3;ANKS6;MCM4;EXOC6;MCM5;MCM6;PAFAH1B1;MCM2;PSMD12;HDAC2;VPS4A;IQGAP3;EHBP1;EXOSC7;EXOSC9;NUP88;EXOSC2;CDR2;NDUFA9;RNGTT;RANBP9;CNOT10;LSM4;LRPPRC;COPS3;WEE1;PSMC6;MFAP1;CNOT1;VAPB;GID8;GLA
Pathways	CORUM	mRNA decay complex (UPF1, UPF2, UPF3B, DCP2, XRN1, XRN2, EXOSC2, EXOSC4, EXOSC10, PARN) (human)	0.000230464	0.00600487	12.0052	100.549	UPF2;UPF1;EXOSC10;XRN2;UPF3B;EXOSC2;DCP2
Pathways	CORUM	Histone H3.1 complex (human)	0.000230464	0.00600487	12.0052	100.549	CHAF1B;CHAF1A;NASP;HIST4H4;HAT1;IPO4;ASF1B
Pathways	CORUM	TNF-alpha/NF-kappa B signaling complex 10 (human)	0.000230464	0.00600487	12.0052	100.549	HSP90AA1;TBK1;HSP90AB1;CHUK;CDC37;IKBKG;NFKBIB
Ontologies	GO_Biological_Process_2021	nucleotide-excision repair, DNA incision, 5'-to lesion (GO:0006296)	0.000378735	0.00618259	3.51268	27.6752	RFC5;RFC3;PCNA;RFC4;PARP1;RFC1;RFC2;RPA1;RPA2;GTF2H4;CUL4A;UBB;ERCC3;POLD1;RPA3
Ontologies	GO_Biological_Process_2021	regulation of cell cycle (GO:0051726)	0.000383049	0.00623195	1.63418	12.8567	LIN54;HSP90AB1;GMNN;HNRNPU;BRCA1;FOXM1;NUDT6;CKS1B;TTC28;RASSF1;CHEK1;CHMP1A;MYBL2;FBXO5;PIM2;PRKACA;SKP2;HRAS;CDK5RAP3;DLGAP5;PHACTR4;MAP2K1;CSNK2A1;CSNK2A3;METTL3;SETMAR;RAD23A;MASTL;RUNX3;SIRT1;CDC25A;HCFC1;UHMK1;MADD;CKS2;RARA;BIRC5;TTLL12;KIF20B;PRR11;DTL;ANKRD17;NOTCH2;CDC123;TP53I13;TXLNG;LIN9;TBRG4;CCNB2;CCNB1;CAMK2N1;PES1;TP53BP2;MFN2;RPRD1B;BARD1;CDKN2D;GADD45GIP1;CDKN2C;PNPT1;DDIAS;PLK…
Pathways	Reactome_2016	G1 Phase Homo sapiens R-HSA-69236	0.00178363	0.00624746	3.004	19.0127	CDKN2D;CDKN2C;CCNH;PPP2R3B;CKS1B;PPP2CA;RBL1;TFDP1;UBB;CDK4;E2F1;E2F2;E2F3;SKP2
Pathways	Reactome_2016	Cyclin D associated events in G1 Homo sapiens R-HSA-69231	0.00178363	0.00624746	3.004	19.0127	CDKN2D;CDKN2C;CCNH;PPP2R3B;CKS1B;PPP2CA;RBL1;TFDP1;UBB;CDK4;E2F1;E2F2;E2F3;SKP2
Ontologies	GO_Biological_Process_2021	translocation of molecules into host (GO:0044417)	0.000387555	0.0062631	15.4315	121.224	DDX39B;ALYREF;THOC1;THOC2;THOC7;THOC6
Ontologies	GO_Biological_Process_2021	viral mRNA export from host cell nucleus (GO:0046784)	0.000387555	0.0062631	15.4315	121.224	DDX39B;ALYREF;THOC1;THOC2;THOC7;THOC6
Pathways	Reactome_2016	2-LTR circle formation Homo sapiens R-HSA-164843	0.0018018	0.00629434	12.8556	81.2342	XRCC6;XRCC4;XRCC5;HMGA1;PSIP1
Ontologies	GO_Cellular_Component_2021	integral component of mitochondrial inner membrane (GO:0031305)	0.000757417	0.00636231	2.81089	20.1979	HSPA9;MCUR1;COA1;AGK;TIMM23;IMMT;TMEM177;APOO;COQ2;CHCHD3;SAMM50;SLC25A19;TMEM11;SFXN4;SFXN1;L2HGDH;SFXN2;MCU
Pathways	CORUM	26S proteasome (human)	0.000257579	0.00652998	5.14897	42.552	PSMA5;PSMB6;PSMA3;PSMC6;PSMB5;PSMC3;PSMA1;PSMB3;PSMA2;PSMB1;PSMA7
Pathways	Reactome_2016	Deadenylation of mRNA Homo sapiens R-HSA-429947	0.00191133	0.00664174	3.95905	24.7835	CNOT6L;CNOT11;CNOT1;EIF4A3;CNOT3;RQCD1;CNOT10;CNOT8;EIF4G1;PAIP1
Pathways	Reactome_2016	RNA Polymerase III Transcription Termination Homo sapiens R-HSA-73980	0.00191133	0.00664174	3.95905	24.7835	SSB;POLR3A;POLR3B;POLR3E;POLR1C;POLR2E;POLR3G;POLR2H;POLR3K;POLR2L
Ontologies	GO_Biological_Process_2021	positive regulation of cell cycle G2/M phase transition (GO:1902751)	0.000421213	0.00678433	4.71961	36.6825	CCNB1;RAD51C;ATAD5;CDK4;CDK1;CDC7;DBF4B;FBXO5;CDC25C;DTL;CDC25A
Ontologies	GO_Biological_Process_2021	regulation of DNA repair (GO:0006282)	0.000426101	0.00683915	3.12876	24.2818	PCNA;DHX9;CEBPG;RNF8;WRNIP1;BRCA1;DEK;SIRT1;RNF168;SMCHD1;TRIM28;UIMC1;USP1;UBE2N;UBE2V2;KAT7;WRAP53
Ontologies	GO_Biological_Process_2021	termination of RNA polymerase I transcription (GO:0006363)	0.000427447	0.00683915	3.93846	30.5533	TBP;CCNH;TTF1;GTF2H4;TAF1D;TAF1B;ERCC3;POLR1B;POLR1C;POLR2E;POLR1E;POLR2H;POLR2L
Ontologies	GO_Biological_Process_2021	negative regulation of DNA recombination (GO:0045910)	0.000430337	0.00686266	2.78662	21.5989	POLQ;DAXX;BLM;ACD;PARPBP;RIF1;KLHL15;FANCB;MSH6;MAD2L2;SMCHD1;MSH2;POLR2C;POLR2D;POLR2E;POT1;POLR2H;POLR2I;POLR2J;POLR2L
Pathways	CORUM	DNA synthesome complex (mouse)	0.000292663	0.00686294	8.2337	66.9934	TOP2A;TOP2B;PRIM2;POLA1;POLA2;LIG1;PRIM1;POLD1
Pathways	CORUM	CENP-A NAC-CAD complex (human)	0.000292663	0.00686294	8.2337	66.9934	CENPH;CENPK;CENPL;CENPM;CENPN;CENPO;CENPP;CENPQ
Pathways	CORUM	BRCA1-core RNA polymerase II complex (human)	0.000292663	0.00686294	8.2337	66.9934	POLR2C;POLR2D;POLR2E;BRCA1;POLR2H;POLR2I;POLR2J;POLR2L
Pathways	Elsevier_Pathway_Collection	mTOR Signaling Activation by Fatty Acids and Glucose	0.00013311	0.00689068	3.26535	29.1411	RALBP1;TPI1;PIH1D1;INSR;IPMK;DGKZ;TTI2;RPAP3;MTOR;TTI1;GPAM;RPS6KB1;RHEB;RUVBL2;GPD2;RUVBL1;EIF4EBP1;AKT1;TELO2
Ontologies	GO_Biological_Process_2021	mitotic cytokinesis (GO:0000281)	0.00043487	0.00691215	2.9926	23.1641	ARL3;PLK1;CKAP2;KIF23;CENPA;CIT;ANLN;ESPL1;INCENP;KIF4B;KIF4A;STMN1;RAB35;NUSAP1;KIF20A;ECT2;MYH10;CEP55
Pathways	CORUM	PA28-20S proteasome (human)	0.000306023	0.00700121	6.61761	53.5487	PSMA5;PSMB6;PSMA3;PSMB5;PSMA1;PSMB3;PSMA2;PSMB1;PSMA7
Pathways	Reactome_2016	Mitotic Telophase/Cytokinesis Homo sapiens R-HSA-68884	0.00209021	0.00722522	6.00154	37.0324	RAD21;PLK1;KIF23;KIF20A;PDS5A;SMC1A;SMC3
Pathways	Reactome_2016	IRF3-mediated induction of type I IFN Homo sapiens R-HSA-3270619	0.00209021	0.00722522	6.00154	37.0324	XRCC6;TBK1;XRCC5;TREX1;MRE11A;DDX41;DTX4
Transcription	TRRUST_Transcription_Factors_2019	TP53 human	9.98577e-05	0.00727297	2.01611	18.5719	BTG3;DNMT1;HSP90AB1;MCM7;UHRF1;OGG1;GSTP1;BRCA1;MKI67;FOXM1;BRCA2;TYMS;FGF2;IPO7;ING1;RECQL4;CCNB2;RASSF1;CCNB1;WRN;XPO1;PTTG1;CHEK2;POLD1;CHEK1;E2F1;AKT1;E2F3;HRAS;SIVA1;CHUK;SIAH1;PLK1;VEGFA;CCNA2;CCNA1;CDK4;ELF4;PRC1;CARM1;CDK2;CDK1;BIRC5;UHRF1BP1;MDM4;EZH2
Ontologies	GO_Biological_Process_2021	DNA damage response, signal transduction by p53 class mediator (GO:0030330)	0.000464436	0.00735788	2.47565	18.9998	CNOT6L;PAXIP1;PCNA;PRMT1;USP10;CNOT10;FOXM1;CDC25C;NDRG1;AURKA;CCNB1;TFDP1;CNOT1;CNOT11;CHEK2;CARM1;CNOT3;E2F1;CDK1;CASP2;MDM4;CNOT8;GTSE1;E2F8
Ontologies	GO_Biological_Process_2021	regulation of intracellular signal transduction (GO:1902531)	0.000466743	0.00737026	1.49946	11.5005	ARAF;ARHGAP39;NOC2L;ARHGAP35;CHEK2;ARHGDIA;CHEK1;AKT1;DAXX;PRKAB2;SUPT16H;USP7;RALBP1;SLC15A2;CSNK2A1;STARD8;RNF41;DEPDC1B;PRKAR1B;MAPKAPK5;DNA2;TELO2;RHNO1;BLM;ARHGEF26;NOP2;STK4;BRIP1;PRKAR2B;PRKAR2A;TP53BP2;ECT2;FAM83D;ATRIP;BARD1;STARD13;WDR54;NET1;TPX2;ARHGAP32;CDK2;CDK1;PIN1;TAF4B;MDM4;RAD9B;RAD9A;ARHGAP11A;ARHGAP11B;PHF20;SETD9;PAK1IP1;BRCA1;ING5;ING2;EXO1;IKBKG;TOPBP1;RFC5;PRMT5;RFC3;RFC4…
Pathways	Reactome_2016	RNA Pol II CTD phosphorylation and interaction with CE Homo sapiens R-HSA-167160	0.00215808	0.00740154	3.53886	21.7234	RNGTT;ERCC3;CCNH;POLR2C;POLR2D;POLR2E;POLR2H;POLR2I;POLR2J;GTF2H4;POLR2L
Pathways	Reactome_2016	RNA Pol II CTD phosphorylation and interaction with CE Homo sapiens R-HSA-77075	0.00215808	0.00740154	3.53886	21.7234	RNGTT;ERCC3;CCNH;POLR2C;POLR2D;POLR2E;POLR2H;POLR2I;POLR2J;GTF2H4;POLR2L
Pathways	Reactome_2016	RORA activates gene expression Homo sapiens R-HSA-1368082	0.00215808	0.00740154	3.53886	21.7234	SREBF1;MED1;HDAC3;NCOA6;TBL1XR1;TGS1;CARM1;NRIP1;NR1D1;SIRT1;CLOCK
Pathways	Elsevier_Pathway_Collection	Double Strand DNA non-Homologous Repair	0.00015099	0.00756413	5.6642	49.8353	FEN1;XRCC6;WRN;PARP1;XRCC4;PARP2;XRCC5;H2AFX;XRCC1;LIG3;NHEJ1
Pathways	Elsevier_Pathway_Collection	Single-Strand Base Excision	0.00015655	0.00759755	7.72101	67.6525	FEN1;PCNA;LIG1;OGG1;XRCC1;LIG3;POLE;UNG;MUTYH
Ontologies	GO_Biological_Process_2021	histone lysine methylation (GO:0034968)	0.000488464	0.00766317	3.60567	27.4905	KMT2D;SUV39H2;PAXIP1;SETD3;SUV39H1;SETD1B;DOT1L;SETMAR;PAGR1;TRMT112;RBBP5;WDR82;WDR5;EZH2
Ontologies	GO_Biological_Process_2021	transcription by RNA polymerase I (GO:0006360)	0.000488464	0.00766317	3.60567	27.4905	TBP;CCNH;TTF1;GTF2H4;TAF1D;TAF1B;TCOF1;ERCC3;POLR1B;POLR1C;POLR2E;POLR1E;POLR2H;POLR2L
Ontologies	GO_Cellular_Component_2021	RNA polymerase III complex (GO:0005666)	0.000952235	0.00769113	5.14642	35.8021	POLR3A;POLR3B;POLR1C;POLR3E;POLR2E;POLR3G;POLR2H;POLR3K;POLR2L
Ontologies	GO_Cellular_Component_2021	U1 snRNP (GO:0005685)	0.000952235	0.00769113	5.14642	35.8021	SNRNP70;SNRPD1;SNRPG;PRPF40A;SNRPE;SNRPF;SNRPC;SNRPA;SNRPB
Ontologies	GO_Biological_Process_2021	positive regulation of G2/M transition of mitotic cell cycle (GO:0010971)	0.000494213	0.00772828	5.14769	39.187	CCNB1;RAD51C;CDK4;CDK1;CDC7;DBF4B;FBXO5;CDC25C;DTL;CDC25A
Ontologies	GO_Molecular_Function_2021	5'-3' RNA polymerase activity (GO:0034062)	0.000284423	0.00780131	4.18486	34.1696	POLRMT;POLR3A;POLR3B;POLR2C;MED21;POLR1B;POLR2D;POLR1C;POLR2E;POLR2I;POLR2J;POLR3K;POLR2L
Pathways	CORUM	BRCA1-RNA polymerase II complex (human)	0.00034938	0.00780282	4.41397	35.1323	TBP;ERCC3;POLR2C;MED21;POLR2D;POLR2E;BRCA1;POLR2H;POLR2I;POLR2J;GTF2H4;POLR2L
Ontologies	GO_Cellular_Component_2021	U4 snRNP (GO:0005687)	0.00100158	0.00793705	10.287	71.0441	SNRPD1;SNRPG;PRPF31;SNRPE;SNRPF;SNRPB
Pathways	Reactome_2016	Regulation of TP53 Degradation Homo sapiens R-HSA-6804757	0.00236832	0.00810151	3.04244	18.3933	USP7;DAXX;RNF34;MTOR;PPP2CA;CCNA2;CCNA1;UBB;CHEK2;CDK2;CDK1;AKT1;MDM4
Pathways	CORUM	RAD17-RFC-9-1-1 checkpoint supercomplex (human)	0.000387555	0.00826198	15.4315	121.224	RFC5;RFC3;RFC4;RFC2;RAD1;RAD9A
Pathways	CORUM	Exon junction complex (human)	0.000387555	0.00826198	15.4315	121.224	RBM8A;MAGOH;EIF4A3;UPF3B;RNPS1;SRRM1
Ontologies	GO_Biological_Process_2021	microtubule polymerization or depolymerization (GO:0031109)	0.000536097	0.00835619	4.11946	31.0244	KIF18A;KIF18B;KIF2A;CENPJ;STMN1;KIF14;KATNB1;KIF24;PIN1;KIF2C;MAPT;CKAP5
Ontologies	GO_Biological_Process_2021	tetrahydrofolate metabolic process (GO:0046653)	0.000544271	0.00845633	9.00338	67.67	DHFR;MTHFD1;MTHFD1L;MTHFD2;SHMT2;SHMT1;TYMS
Pathways	CORUM	Nop56p-associated pre-rRNA complex (human)	0.000410514	0.00855694	2.19194	17.093	RBM28;RPL30;DHX9;RPLP1;RPLP0;HNRNPU;NOLC1;U2AF1;FBL;RPS14;RPS17;TCOF1;U2AF2;HIST1H1D;RPL14;RPL35;BRIX1;RPL39;LYAR;NOP56;RPS9;NOP58;RPL23A;ILF2;SRPK1;GNL3;HNRNPM;RSL1D1;ILF3;NCL;RPL27A
Ontologies	GO_Biological_Process_2021	DNA biosynthetic process (GO:0071897)	0.000556338	0.00861611	5.79006	43.3915	CDKN2D;POLA1;RFC3;WRN;POLD1;WRNIP1;TYMS;SIRT1;POLE
Ontologies	GO_Biological_Process_2021	histone H3 acetylation (GO:0043966)	0.000560082	0.00861884	3.17063	23.7399	BRD1;DR1;BRPF3;TAF9;JADE1;BRCA2;TAF5L;ING5;PER1;TAF6L;TADA2A;POLE3;WDR5;TADA1;KAT7;TAF5
Ontologies	GO_Biological_Process_2021	mitochondrial gene expression (GO:0140053)	0.000560082	0.00861884	3.17063	23.7399	MRPS28;PTCD3;FASTKD2;MRPS14;MRPS11;MRPS34;MRPL16;MRPS18A;MRPL47;MRPS7;POLRMT;QRSL1;MRPL2;MRPL51;TFAM;SLC25A33
Pathways	Elsevier_Pathway_Collection	EZH2 Methyltransferase Role in Cancer	0.000184303	0.00867342	4.46412	38.3867	MAP2K1;BRCA1;CDC25C;RUNX3;CCNB1;RAD51;CCNE1;CDK2;E2F1;CDK1;AKT1;RAF1;EZH2
Pathways	CORUM	28S ribosomal subunit, mitochondrial (human)	0.000427447	0.0087162	3.93846	30.5533	MRPS28;MRPS26;MRPS35;MRPS14;MRPS36;MRPS11;MRPS22;MRPS34;MRPS31;MRPS18A;MRPS7;MRPS18C;MRPS9
Ontologies	GO_Biological_Process_2021	regulation of DNA metabolic process (GO:0051052)	0.000574241	0.0087808	3.02069	22.5418	PIF1;CDT1;UPF1;SMG1;XRCC5;ALYREF;WDR18;THOC1;NUCKS1;WRNIP1;TICRR;USP1;HNRNPD;UBE2N;UBE2V2;KAT7;KPNA2
Ontologies	GO_Biological_Process_2021	spliceosomal complex assembly (GO:0000245)	0.000574241	0.0087808	3.02069	22.5418	SF3A3;SF3A2;CELF1;YTHDC1;DDX1;SRSF1;PRPF19;USP39;SRPK1;DDX39B;SNRPD1;SNRPG;SNRPE;TXNL4A;SRSF10;SF1;SRSF9
Ontologies	GO_Biological_Process_2021	ribosome assembly (GO:0042255)	0.000577028	0.00879475	2.8989	21.6189	RPL3;MTERF3;MRPS11;RPLP0;NOP2;RPL23A;ERAL1;MRPS7;RPL3L;MRPL22;RPS14;MRPL20;BOP1;RPS27;C1QBP;DHX37;BRIX1;MDN1
Ontologies	GO_Biological_Process_2021	regulation of transcription from RNA polymerase II promoter in response to hypoxia (GO:0061418)	0.000578793	0.00879475	2.42696	18.0919	EGLN1;PSMD12;PSMD11;PSMD14;CUL2;PSMA7;VEGFA;PSMD8;PSMA5;PSMB6;PSMD6;PSMA3;PSMD7;PSMB5;PSMC6;PSMA1;UBB;PSMC3;PSMD5;PSMA2;PSMB3;PSME3;PSME4;PSMB1
Ontologies	GO_Biological_Process_2021	regulation of chromatin organization (GO:1902275)	0.000585222	0.00882178	6.86101	51.07	SETD5;SETD1A;METTL4;HNRNPU;TLK1;SSRP1;MKI67;MLLT3
Ontologies	GO_Biological_Process_2021	maintenance of DNA methylation (GO:0010216)	0.000595178	0.00882178	25.7127	190.96	HELLS;DNMT1;USP7;UHRF1;ZNF445
Ontologies	GO_Biological_Process_2021	mitotic DNA replication initiation (GO:1902975)	0.000595178	0.00882178	25.7127	190.96	POLA1;GINS3;MCM3;MCM4;MCM2
Ontologies	GO_Biological_Process_2021	negative regulation of histone H3-K9 methylation (GO:0051573)	0.000595178	0.00882178	25.7127	190.96	DNMT1;SMARCB1;KDM1A;PIH1D1;BRCA1
Ontologies	GO_Biological_Process_2021	nuclear cell cycle DNA replication initiation (GO:1902315)	0.000595178	0.00882178	25.7127	190.96	POLA1;GINS3;MCM3;MCM4;MCM2
Ontologies	GO_Biological_Process_2021	purine nucleobase biosynthetic process (GO:0009113)	0.000595178	0.00882178	25.7127	190.96	SHMT2;SHMT1;GMPS;GART;PAICS
Ontologies	GO_Biological_Process_2021	regulation of DNA-dependent DNA replication initiation (GO:0030174)	0.000595178	0.00882178	25.7127	190.96	CDT1;WDR18;KAT7;WRNIP1;TICRR
Ontologies	GO_Biological_Process_2021	snoRNA localization (GO:0048254)	0.000595178	0.00882178	25.7127	190.96	FBL;NOP58;ZNHIT3;PIH1D1;PRPF31
Pathways	WikiPathway_2021_Human	Translation inhibitors in chronically activated PDGFRA cells WP4566	0.000574241	0.00913863	3.02069	22.5418	MAP2K1;CSNK2A1;MAPK14;PIK3CG;MTOR;RPS6KA4;MAPK9;RPS6KA5;RPS6KB1;EIF4EBP1;PDCD4;AKT1;PIM2;MAP2K7;PRKACA;PDK1;EIF4G1
Transcription	TRRUST_Transcription_Factors_2019	RB1 human	0.000151057	0.00943025	4.24272	37.3269	PCNA;BRCA1;VEGFA;DHFR;WRN;RBL1;TFDP1;SP1;E2F1;TP53BP2;CDK1;E2F2;BIRC5;E2F3
Ontologies	GO_Biological_Process_2021	negative regulation of cellular macromolecule biosynthetic process (GO:2000113)	0.000647461	0.00956738	1.4279	10.4843	ZNF174;KDM1A;GMNN;EIF4A3;ZBTB21;ENO1;PHB2;CCAR2;SALL1;RPS6KA5;TRIM28;MYB;DPF1;KAT8;KAT7;BTRC;DAXX;SFMBT1;RFX3;PASK;FOXP2;ILF3;THAP7;NCL;ZNF318;TIMELESS;CLOCK;KHDRBS1;SHMT1;PHB;PDS5A;MRPL13;LARP1;NACC2;NACC1;DHX36;HSPA8;XRCC6;CBX5;POU2F1;UBE2I;MTERF3;ZBTB14;CBX4;XRCC5;CBX3;PHF12;HMGA1;CNOT10;CDC6;NR1D1;WAPL;SMARCA4;DHFR;CDAN1;CNOT1;SP3;BHLHE40;CNOT8;RBAK;BAP1;EZH2;CREBZF;SUV39H2;SUV39H1;KDM8;NKAP;…
Ontologies	GO_Biological_Process_2021	iron-sulfur cluster assembly (GO:0016226)	0.000663634	0.00977647	4.3563	31.8784	HSPA9;ISCA2;ISCA1;NFS1;NDOR1;GLRX3;ABCB7;GLRX5;MMS19;CIAPIN1;FXN
Ontologies	GO_Molecular_Function_2021	5'-flap endonuclease activity (GO:0017108)	0.000387555	0.00979088	15.4315	121.224	GEN1;FEN1;SLX4;EXO1;ZGRF1;DNA2
Ontologies	GO_Molecular_Function_2021	oxidized DNA binding (GO:0032356)	0.000387555	0.00979088	15.4315	121.224	MSH6;RECQL4;MSH2;OGG1;XRCC1;MUTYH
Ontologies	GO_Molecular_Function_2021	U1 snRNA binding (GO:0030619)	0.000387555	0.00979088	15.4315	121.224	COIL;SNRNP70;GEMIN5;SNRPC;PRPF8;SNRPA
Ontologies	GO_Cellular_Component_2021	serine/threonine protein kinase complex (GO:1902554)	0.00132258	0.0102867	3.1348	20.778	CCNJ;CCNF;CKS1B;CCNA2;CCNB2;CCNA1;CCNB1;CCNE2;CCNE1;CDK4;CDK2;CDK1;CKS2;CDK12
Pathways	Reactome_2016	Cyclin B2 mediated events Homo sapiens R-HSA-157881	0.003065	0.0104575	20.5639	119.018	CCNB2;CDK1;CDC25C;CDC25A
Pathways	CORUM	Exosome (human)	0.000544271	0.0104938	9.00338	67.67	EXOSC7;EXOSC10;EXOSC9;EXOSC8;EXOSC3;EXOSC2;EXOSC1
Pathways	CORUM	RNA polymerase II (RNAPII) (human)	0.000556338	0.0104938	5.79006	43.3915	CTDP1;POLR2C;POLR2D;POLR2E;POLR2H;RPAP1;POLR2I;POLR2J;POLR2L
Pathways	CORUM	Exon junction complex (F4A3-MLN51-UPF3B-MAGOH-Y14-PYM) (human)	0.000595178	0.0104938	25.7127	190.96	RBM8A;MAGOH;EIF4A3;UPF3B;CASC3
Pathways	CORUM	5S-DNA-TFIIIA-TFIIIC2 subcomplex (human)	0.000595178	0.0104938	25.7127	190.96	GTF3C2;GTF3C3;GTF3C4;GTF3C5;GTF3A
Pathways	CORUM	CDC5L core complex (human)	0.000595178	0.0104938	25.7127	190.96	HSPA8;CDC5L;PLRG1;PRPF19;BCAS2
Pathways	CORUM	BRD4-RFC complex (human)	0.000595178	0.0104938	25.7127	190.96	RFC5;RFC3;RFC4;RFC1;RFC2
Pathways	CORUM	BRCA1-BARD1-BACH1-DNA damage complex I (human)	0.000595178	0.0104938	25.7127	190.96	MSH6;BARD1;TOPBP1;BRCA1;MLH1
Pathways	CORUM	DNA polymerase alpha-primase complex (mouse)	0.000704807	0.0104938	66960	485968	POLA1;PRIM2;POLA2;PRIM1
Pathways	CORUM	NDC80 kinetochore complex (human)	0.000704807	0.0104938	66960	485968	NUF2;SPC24;NDC80;SPC25
Pathways	CORUM	Mitotic checkpoint complex (MCC) (human)	0.000704807	0.0104938	66960	485968	CDC20;BUB1B;BUB3;MAD2L1
Pathways	CORUM	BLM complex III (human)	0.000704807	0.0104938	66960	485968	BLM;RMI1;TOP3A;MLH1
Pathways	CORUM	MSH2-MSH6-PMS1-MLH1 complex (human)	0.000704807	0.0104938	66960	485968	MSH6;MSH2;MLH1;PMS1
Pathways	CORUM	CTF18-CTF8-DCC1-RFC3 complex (human)	0.000704807	0.0104938	66960	485968	RFC3;CHTF8;DSCC1;CHTF18
Pathways	CORUM	GINS complex (human)	0.000704807	0.0104938	66960	485968	GINS1;GINS2;GINS3;GINS4
Pathways	CORUM	DNA polymerase alpha-primase complex (human)	0.000704807	0.0104938	66960	485968	POLA1;PRIM2;POLA2;PRIM1
Pathways	CORUM	Chromosomal passenger complex CPC (INCENP, CDCA8, BIRC5, AURKB) (human)	0.000704807	0.0104938	66960	485968	INCENP;CDCA8;BIRC5;AURKB
Pathways	CORUM	BRCA1 C complex (human)	0.000704807	0.0104938	66960	485968	BARD1;UIMC1;RBBP8;BRCA1
Pathways	Reactome_2016	Oncogene Induced Senescence Homo sapiens R-HSA-2559585	0.00314629	0.0106795	3.08867	17.7955	CDKN2D;MOV10;CDKN2C;TFDP1;UBB;SP1;CDK4;E2F1;ERF;E2F2;E2F3;ETS2
Pathways	Reactome_2016	Cooperation of Prefoldin and TriC/CCT in actin and tubulin folding Homo sapiens R-HSA-389958	0.00314629	0.0106795	3.08867	17.7955	CCT3;CCT6A;TUBA3E;CCT2;TUBA1B;VBP1;TCP1;CCT8;CCT7;TUBB4B;CCT5;CCT4
Pathways	Reactome_2016	Regulation of TP53 Expression and Degradation Homo sapiens R-HSA-6806003	0.00316126	0.0107028	2.90999	16.7522	USP7;DAXX;RNF34;MTOR;PPP2CA;CCNA2;CCNA1;UBB;CHEK2;CDK2;CDK1;AKT1;MDM4
Ontologies	GO_Molecular_Function_2021	nuclear receptor coactivator activity (GO:0030374)	0.000435772	0.0107267	2.8805	22.2904	MED1;ENY2;KDM1A;NCOA6;BUD31;HMGA1;MED4;PPRC1;FGF2;CCAR2;WDR77;PSMC3IP;MED30;THRAP3;CARM1;TACC1;BRD8;ATXN7L3;PPARGC1B
Pathways	Reactome_2016	Signaling by Hedgehog Homo sapiens R-HSA-5358351	0.00322087	0.0108766	1.7879	10.2592	PSMD12;PSMD11;PSMD14;CUL3;ADCY3;TULP3;ARRB2;ADCY7;PSMA7;PSMD8;PSMB6;PSMD6;PSMD7;PSMB5;UBB;PSMD5;PRKAR2B;PSMB3;TTC21B;PRKAR2A;ADRBK1;PSMB1;BTRC;PRKACA;SMURF1;PSMA5;PSMA3;PSMC6;PRKAR1B;PSMA1;PSMC3;PSMA2;PSME3;PSME4;DZIP1
Ontologies	GO_Biological_Process_2021	regulation of protein localization to nucleus (GO:1900180)	0.000764473	0.0112278	2.91983	20.9536	CARD10;TFRC;NVL;LIMK2;PLK1;PARK7;BYSL;MFHAS1;SIN3A;SUMO3;CDK1;AKT1;PIN1;KAT7;GLUL;GTSE1;CDK5RAP3
Ontologies	GO_Biological_Process_2021	transcription by RNA polymerase III (GO:0006383)	0.000799943	0.0117131	3.86176	27.5381	IVNS1ABP;GTF3C2;GTF3C3;GTF3C4;TBP;ELL;GTF3C5;ICE1;GTF3A;POLR3G;POLR3K;POLR2L
Ontologies	GO_Biological_Process_2021	poly(A)+ mRNA export from nucleus (GO:0016973)	0.000806236	0.0117341	4.67944	33.3323	NUP93;ENY2;DDX19B;HHEX;MCM3AP;NUP133;POLDIP3;SARNP;THOC2;IWS1
Ontologies	GO_Biological_Process_2021	regulation of ubiquitin protein ligase activity (GO:1904666)	0.000806236	0.0117341	4.67944	33.3323	CDC20;MAD2L2;RAB1A;FZR1;UBE2C;UBE2S;PLK1;FBXO5;BTRC;MAD2L1
Ontologies	GO_Biological_Process_2021	positive regulation of transcription, DNA-templated (GO:0045893)	0.000814142	0.0118136	1.27939	9.10076	ATF1;TCERG1;SMARCB1;MAML1;HNRNPU;GABPB1;RPS6KA4;IL4I1;RPS6KA3;TBK1;RPS6KA5;TRIM28;CREB3L4;CHEK2;MYB;CHEK1;DPF1;AKT1;KAT8;KAT7;BTRC;ATXN7L3;CDK5RAP2;MED1;RFX3;WDR75;MED4;RUNX3;HCFC1;NIF3L1;DDX39B;TFAM;ATF6;CLOCK;ATF4;CDCA4;DHX9;GATA2;DHX33;NUP85;DHX36;FADD;LYAR;PPARGC1B;SNX5;ZBED4;FZD1;ZNF143;XBP1;XRCC6;SS18L2;NFATC3;NFATC2;NR1D1;SMARCA4;MC1R;AGO2;HNRNPD;REL;MMS19;ZNF496;CSRNP1;SETD3;ELL;PTPRN;KDM…
Pathways	Reactome_2016	Early Phase of HIV Life Cycle Homo sapiens R-HSA-162594	0.0035952	0.0121097	5.14387	28.9505	FEN1;XRCC6;LIG1;XRCC4;XRCC5;HMGA1;PSIP1
Pathways	Reactome_2016	TP53 regulates transcription of additional cell cycle genes whose exact role in the p53 pathway remain uncertain Homo sapiens R-HSA-6804115	0.00361606	0.0121489	3.85912	21.6974	CNOT6L;CNOT11;CNOT1;CENPJ;CNOT3;RQCD1;CNOT10;CDC25C;CNOT8
Ontologies	GO_Molecular_Function_2021	nuclear export signal receptor activity (GO:0005049)	0.000544271	0.0127439	9.00338	67.67	XPO1;XPO4;CSE1L;XPO6;XPO5;XPO7;RAN
Ontologies	GO_Molecular_Function_2021	protein-arginine N-methyltransferase activity (GO:0016274)	0.000544271	0.0127439	9.00338	67.67	PRMT6;PRMT5;PRMT7;NDUFAF7;PRMT1;CARM1;PRMT3
Pathways	Reactome_2016	Downstream TCR signaling Homo sapiens R-HSA-202424	0.00386115	0.0129393	1.93334	10.7432	PSMD12;PSMD11;PSMD14;PSMA7;MALT1;PSMD8;PSMB6;PSMD6;PSMD7;PSMB5;UBB;PSMD5;PSMB3;PSMB1;IKBKG;BTRC;CHUK;PSMA5;PSMA3;PSMC6;PSMA1;PSMC3;PSMA2;PSME3;PSME4;UBE2N;PRKCQ
Ontologies	GO_Biological_Process_2021	RNA biosynthetic process (GO:0032774)	0.000899795	0.0130174	3.52346	24.7113	PRIM2;PRMT5;TBP;NCOA6;PRIM1;TTF2;TTF1;POLA1;POLA2;TBPL2;TBPL1;TAF5;TAF4
Ontologies	GO_Biological_Process_2021	protein ubiquitination (GO:0016567)	0.000905101	0.0130551	1.42304	9.97191	CCNF;UBE3A;FBXO21;PSMD8;PSMD6;PSMD7;RNF114;CDC23;PSMD5;RUSC1;CDC27;FBXO6;TRIM26;BTRC;SKP2;FBXO7;RNF43;USP7;AREL1;UBE4A;TRPC4AP;RNF41;TRAIP;RNF125;PSME3;PSME4;UBE2V2;TRIM15;KLHL18;PSMD12;PSMD11;PSMD14;CUL3;CUL2;FBXO45;RTF1;DTX4;UBB;LONRF1;BARD1;HACE1;KLHL25;FANCL;SMURF1;UBE2C;SIAH2;PLK1;SIAH1;BFAR;UBOX5;UBE2S;UBE2T;UVSSA;RNF182;UBE2N;UBE2O;CCDC22;UBE2K;RAD18;RNF10;TRIM72;ARRB2;BRCA1;PRPF19;ANKRD9;…
Pathways	KEGG_2021_Human	Parkinson disease	0.000919217	0.0131197	1.64196	11.4806	CALML4;PARK7;TXN2;PSMD8;PSMD6;TUBA1B;PSMD7;KIF5C;KIF5B;UQCRFS1;PRKACA;DAXX;TUBB;SDHD;SDHB;PSMA5;PSMA3;PSMA1;PSMA2;VDAC3;PPIF;NDUFS3;VDAC1;NDUFS1;UQCRC2;MAPT;ATF6;ATF4;PSMD12;PSMD11;PSMD14;NDUFB3;GNAI3;ITPR3;COX5A;PSMA7;UQCRH;PSMB6;TUBA3E;MAPK9;TUBA3D;PSMB5;UBB;PSMB3;PSMB1;MFN2;CYC1;NDUFV2;NDUFA9;TRAP1;XBP1;NDUFA6;ADRM1;TUBB4B;EIF2S1;PSMC6;PSMC3;NDUFAB1;CALM3;MCU
Ontologies	GO_Molecular_Function_2021	pre-miRNA binding (GO:0070883)	0.000595178	0.0133037	25.7127	190.96	PRKRA;DHX36;XPO5;RAN;TARBP2
Ontologies	GO_Molecular_Function_2021	ubiquitin protein ligase binding (GO:0031625)	0.000595893	0.0133037	1.64773	12.2351	HSP90AB1;FAF1;SMC6;BRCA1;AUP1;CASC3;ARRB2;CLU;TUBA1B;TRIM28;CHEK2;IKBKG;PRKACA;DNM1L;FBXO7;CCT2;DAXX;USP7;HSP90AA1;TPI1;TUBB;AXIN1;TRAF2;SCAMP3;PSMA3;TRAF3;TCP1;USP13;RNF34;CUL3;CUL2;RNF8;HSPBP1;HSPD1;BAG4;UBB;PRKAR2B;PRKAR2A;MFN2;NAE1;HSPA9;HSPA8;USP25;SLF1;SLF2;XRCC5;FANCL;FZD8;RPA2;ERLIN2;SMAD5;LRPPRC;CUL4A;DNAJA1;PER1;MFHAS1;UBOX5;MC1R;ABI2;UBE2T;UBE2N;UBE2K;RAD18;WRAP53
Ontologies	GO_Cellular_Component_2021	astral microtubule (GO:0000235)	0.0018018	0.0136444	12.8556	81.2342	KIF18A;KIF18B;FAM161A;CCSAP;PAFAH1B1
Ontologies	GO_Cellular_Component_2021	mitochondrial envelope (GO:0005740)	0.00181926	0.0136444	1.88655	11.9028	PANK2;CLPB;DIABLO;TIMM9;TIMM10;CHCHD4;AIFM1;OPA1;BNIP1;DNM1L;COA6;NDUFA9;TRAP1;TIMM8A;PRELID1;PNPT1;NDUFA6;AGK;BNIP3;TIMM23;SDHD;SDHB;DNM1;SOD1;DNM3;GNPAT;GPAM;NDUFAF4;NDUFAB1;NDUFS3;VDAC1;NDUFS1;THOP1;SLC25A33
Ontologies	GO_Biological_Process_2021	antigen processing and presentation of exogenous peptide antigen via MHC class I, TAP-dependent (GO:0002479)	0.000949592	0.0136534	2.37176	16.5062	PSMD12;PSMD11;CHUK;PSMD14;TAP2;PSMA7;PSMD8;PSMA5;PSMB6;PSMD6;PSMA3;PSMD7;PSMB5;PSMC6;PSMA1;PSMC3;PSMD5;PSMA2;PSMB3;PSME3;PSME4;PSMB1;IKBKG
Ontologies	GO_Biological_Process_2021	regulation of transcription by RNA polymerase I (GO:0006356)	0.000952235	0.0136534	5.14642	35.8021	UTP15;DHX33;HEATR1;WDR75;MAF1;LYAR;WDR43;ATF4;POLR2L
Pathways	Reactome_2016	SeMet incorporation into proteins Homo sapiens R-HSA-2408517	0.00409505	0.0136883	6.17148	33.9307	DARS;KARS;MARS;RARS;IARS;EPRS
Pathways	Reactome_2016	mRNA Capping Homo sapiens R-HSA-72086	0.00418151	0.0139419	3.14528	17.2269	RNGTT;ERCC3;CCNH;POLR2C;POLR2D;POLR2E;POLR2H;POLR2I;POLR2J;GTF2H4;POLR2L
Pathways	KEGG_2021_Human	Huntington disease	0.00102345	0.0139724	1.56369	10.7654	PSMD8;PSMD6;ACTR1A;TUBA1B;PSMD7;CREB3L4;KIF5C;SIN3A;KIF5B;UQCRFS1;TBP;GPX3;TUBB;GPX7;TRAF2;SDHD;SDHB;PSMA5;PSMA3;PSMA1;PSMA2;TBPL2;VDAC3;PPIF;NDUFS3;TBPL1;TFAM;VDAC1;NDUFS1;UQCRC2;DCTN5;PSMD12;HDAC2;PSMD11;PSMD14;NDUFB3;PIK3R4;NRF1;COX5A;PSMA7;UQCRH;PSMB6;TUBA3E;MAPK9;TUBA3D;PSMB5;PSMB3;POLR2C;PSMB1;POLR2D;AP2S1;POLR2E;CYC1;POLR2H;MAP2K7;NDUFV2;POLR2I;POLR2J;POLR2L;NDUFA9;NDUFA6;ADRM1;TUBB4B;MTOR…
Pathways	Reactome_2016	Formation of the Early Elongation Complex Homo sapiens R-HSA-113418	0.00422119	0.0140033	2.94141	16.0826	CTDP1;ERCC3;CCNH;POLR2C;POLR2D;POLR2E;NELFB;POLR2H;POLR2I;POLR2J;GTF2H4;POLR2L
Pathways	Reactome_2016	Formation of the HIV-1 Early Elongation Complex Homo sapiens R-HSA-167158	0.00422119	0.0140033	2.94141	16.0826	CTDP1;ERCC3;CCNH;POLR2C;POLR2D;POLR2E;NELFB;POLR2H;POLR2I;POLR2J;GTF2H4;POLR2L
Pathways	Reactome_2016	The citric acid (TCA) cycle and respiratory electron transport Homo sapiens R-HSA-1428517	0.00426747	0.0141212	1.70499	9.30368	FH;TACO1;GLO1;NDUFB3;ATP5C1;DLST;ETFA;ATP5G3;COX5A;UQCRH;ATP5B;LDHA;NNT;UQCRFS1;CYC1;DLAT;NDUFV2;PDK1;IDH3A;NDUFA9;NDUFA6;IDH2;SDHD;ATP5F1;SDHB;LRPPRC;NDUFAF7;NDUFAF4;NDUFAF5;NDUFAB1;NDUFAF2;NDUFS3;SUCLG1;NDUFS1;UQCRC2;TMEM126B;L2HGDH;DLD
Ontologies	GO_Biological_Process_2021	ribosomal small subunit biogenesis (GO:0042274)	0.00100154	0.0142757	3.0906	21.3444	NOM1;NOP14;MRPS11;SNU13;ERAL1;MRPS7;RPS14;RPS25;RPS17;LSM6;RPS27;NOB1;RIOK1;NOL11;METTL17
Ontologies	GO_Biological_Process_2021	tetrahydrofolate interconversion (GO:0035999)	0.00100158	0.0142757	10.287	71.0441	MTHFD1;MTHFD1L;MTHFD2;SHMT2;SHMT1;TYMS
Ontologies	GO_Biological_Process_2021	histone H4 acetylation (GO:0043967)	0.00100601	0.0142757	2.82547	19.5007	ACTL6B;PHF20;JADE1;MSL2;YEATS4;BRCA2;HCFC1;ING5;PER1;RUVBL2;RUVBL1;HAT1;BEND3;WDR5;KAT8;KAT7;BRD8
Ontologies	GO_Biological_Process_2021	positive regulation of DNA-templated transcription, elongation (GO:0032786)	0.00101162	0.0142757	4.04489	27.8944	TCERG1;SUPT16H;CCNT1;ELL;DDX39B;ALYREF;LEO1;THOC1;KAT7;CDK12;HMGN1
Ontologies	GO_Biological_Process_2021	ribosomal large subunit assembly (GO:0000027)	0.00101162	0.0142757	4.04489	27.8944	DHX30;MRPL20;BOP1;RPL3;FASTKD2;NOP2;RPLP0;BRIX1;RPL23A;MDN1;RPL3L
Ontologies	GO_Biological_Process_2021	mRNA catabolic process (GO:0006402)	0.00101336	0.0142757	2.94381	20.296	UPF1;PNPT1;YTHDF2;METTL3;CNOT10;LSM5;LSM2;SUPV3L1;EXOSC10;LSM6;THRAP3;EXOSC9;MRTO4;XRN2;METTL16;DCP2
Pathways	CORUM	5S-DNA-TFIIIA-TFIIIC2-TFIIIB subcomplex (human)	0.00100158	0.0144536	10.287	71.0441	GTF3C2;GTF3C3;TBP;GTF3C4;GTF3C5;GTF3A
Pathways	CORUM	Histone H3.3 complex (human)	0.00100158	0.0144536	10.287	71.0441	HIRA;NASP;HIST4H4;HAT1;IPO4;ASF1B
Ontologies	GO_Biological_Process_2021	mitotic recombination (GO:0006312)	0.00107514	0.0151019	5.88051	40.1951	GEN1;RAD51;NSMCE2;XRCC3;TPRKB;SMC5;SMC6;RAD54B
Ontologies	GO_Biological_Process_2021	regulation of transcription from RNA polymerase II promoter in response to stress (GO:0043618)	0.0011091	0.0153191	2.19823	14.9572	PSMD12;PSMD11;PSMD14;CUL2;PSMA7;PSMD8;PSMB6;PSMD6;PSMD7;PSMB5;UBB;PSMD5;PSMB3;CHEK1;PSMB1;EGLN1;VEGFA;PSMA5;PSMA3;PSMC6;PSMA1;PSMC3;PSMA2;PSME3;PSME4;ATF4
Ontologies	GO_Biological_Process_2021	cell cycle checkpoint signaling (GO:0000075)	0.0011223	0.0153191	7.20227	48.9206	WEE1;WEE2;ZWILCH;ZW10;BUB1B;BUB1;ZWINT
Ontologies	GO_Biological_Process_2021	chromatin assembly or disassembly (GO:0006333)	0.0011223	0.0153191	7.20227	48.9206	SUV39H2;CHAF1B;SUPT16H;CDAN1;CHAF1A;HIRIP3;NOC2L
Ontologies	GO_Biological_Process_2021	positive regulation of metaphase/anaphase transition of cell cycle (GO:1902101)	0.0011223	0.0153191	7.20227	48.9206	CDC23;ESPL1;CUL3;CDC27;NSMCE2;ANAPC5;DLGAP5
Ontologies	GO_Biological_Process_2021	positive regulation of mitotic metaphase/anaphase transition (GO:0045842)	0.0011223	0.0153191	7.20227	48.9206	CDC23;ESPL1;CUL3;CDC27;NSMCE2;ANAPC5;DLGAP5
Ontologies	GO_Biological_Process_2021	positive regulation of mitotic sister chromatid separation (GO:1901970)	0.0011223	0.0153191	7.20227	48.9206	CDC23;ESPL1;CUL3;CDC27;NSMCE2;ANAPC5;DLGAP5
Ontologies	GO_Biological_Process_2021	positive regulation of ubiquitin protein ligase activity (GO:1904668)	0.0011223	0.0153191	7.20227	48.9206	CDC20;RAB1A;FZR1;UBE2C;UBE2S;PLK1;BTRC
Ontologies	GO_Biological_Process_2021	purine nucleotide biosynthetic process (GO:0006164)	0.0011223	0.0153191	7.20227	48.9206	PRPS2;PRPSAP1;ADSL;MTHFD1;PPAT;HPRT1;GART
Ontologies	GO_Biological_Process_2021	regulation of histone H3-K9 methylation (GO:0051570)	0.0011223	0.0153191	7.20227	48.9206	DNMT1;KDM1A;RIF1;MYB;BRCA1;PRDM12;SIRT1
Ontologies	GO_Biological_Process_2021	serine family amino acid biosynthetic process (GO:0009070)	0.0011223	0.0153191	7.20227	48.9206	SRR;MTHFD1;PSAT1;CTH;PHGDH;GGT1;SEPHS1
Pathways	WikiPathway_2021_Human	Integrated Cancer Pathway WP1971	0.00101336	0.015679	2.94381	20.296	ATF1;BARD1;BLM;POU2F1;PLK1;BRCA1;CDC25A;MSH6;MSH2;CDK4;CHEK2;CHEK1;CDK2;E2F1;CDK1;AKT1
Ontologies	GO_Biological_Process_2021	positive regulation of viral genome replication (GO:0045070)	0.00116384	0.0157968	3.63438	24.554	TOP2A;TOP2B;LARP1;VAPB;PPIE;ADAR;RAD23A;PPIH;HACD3;TARBP2;PPID;SRPK1
Ontologies	GO_Biological_Process_2021	protein K11-linked ubiquitination (GO:0070979)	0.00116384	0.0157968	3.63438	24.554	ANAPC13;FZR1;CDC23;UBE2C;UBE2S;RNF26;UBE2T;CDC27;ANAPC5;ANAPC10;ANAPC1;ANAPC2
Pathways	CORUM	RNA polymerase II core complex (human)	0.0011223	0.0159502	7.20227	48.9206	POLR2C;POLR2D;POLR2E;POLR2H;POLR2I;POLR2J;POLR2L
Pathways	Elsevier_Pathway_Collection	mRNA Degradation	0.00034938	0.0159584	4.41397	35.1323	EDC4;UPF1;LSM7;LSM6;DHX36;XRN2;LSM5;DCP1A;LSM4;LSM3;DCP2;LSM2
Ontologies	GO_Molecular_Function_2021	mRNA 3'-UTR binding (GO:0003730)	0.000755835	0.016491	2.27302	16.3378	DAZAP1;CELF1;DAZ4;HNRNPU;ELAVL1;LARP1;KHSRP;EXOSC9;DHX36;EXOSC8;CCT5;RPL41;CPSF1;PABPC4;SECISBP2;LARP4B;MEX3D;PUM2;NUDT21;RSL1D1;ILF3;HNRNPA2B1;SERBP1;GEMIN5;TUT1;RNPS1
Pathways	Reactome_2016	Antigen processing-Cross presentation Homo sapiens R-HSA-1236975	0.00504303	0.0166458	2.00889	10.6265	PSMD12;PSMD11;PSMD14;TAP2;PSMA7;PSMD8;PSMA5;PSMB6;PSMD6;PSMA3;PSMD7;PSMB5;PSMC6;PSMA1;UBB;PSMC3;PSMD5;PSMA2;PSMB3;PSME3;MRC1;PSME4;PSMB1
Ontologies	GO_Biological_Process_2021	metallo-sulfur cluster assembly (GO:0031163)	0.00126345	0.0167953	4.28923	28.6259	HSPA9;ISCA2;ISCA1;NFS1;NDOR1;ABCB7;GLRX5;MMS19;CIAPIN1;FXN
Ontologies	GO_Biological_Process_2021	negative regulation of DNA recombination at telomere (GO:0048239)	0.00126345	0.0167953	4.28923	28.6259	ACD;DAXX;POLR2C;POLR2D;POLR2E;POT1;POLR2H;POLR2I;POLR2J;POLR2L
Ontologies	GO_Biological_Process_2021	positive regulation of translational initiation (GO:0045948)	0.00126345	0.0167953	4.28923	28.6259	EIF2B5;KHDRBS1;CDC123;YTHDF2;LARP1;RPS6KB1;POLR2D;DAZ4;MTOR;UHMK1
Ontologies	GO_Biological_Process_2021	proteasomal ubiquitin-independent protein catabolic process (GO:0010499)	0.00126345	0.0167953	4.28923	28.6259	PSMA5;PSMB6;PSMA3;PSMB5;PSMA1;PSMA2;PSMB3;PSMB1;PSME4;PSMA7
Ontologies	GO_Biological_Process_2021	regulation of chromosome organization (GO:0033044)	0.00126345	0.0167953	4.28923	28.6259	CDT1;PIF1;UPF1;SMG1;XRCC5;HNRNPD;SETMAR;MAPT;BUB1;WAPL
Ontologies	GO_Biological_Process_2021	regulation of DNA recombination at telomere (GO:0072695)	0.00126345	0.0167953	4.28923	28.6259	ACD;DAXX;POLR2C;POLR2D;POLR2E;POT1;POLR2H;POLR2I;POLR2J;POLR2L
Ontologies	GO_Biological_Process_2021	regulation of histone acetylation (GO:0035065)	0.00126521	0.0167953	3.34709	22.3335	SETD5;PAXIP1;BRCA1;PARK7;NOC2L;IWS1;RPS6KA4;RPS6KA5;TADA2A;THAP7;RUVBL2;CHEK1;BRD7
Ontologies	GO_Biological_Process_2021	RNA stabilization (GO:0043489)	0.00126521	0.0167953	3.34709	22.3335	TAF15;NSUN2;HNRNPU;ZCCHC17;ELAVL1;LARP1;DKC1;THRAP3;NOCT;DHX36;E2F1;TRDMT1;PAIP1
Ontologies	GO_Cellular_Component_2021	intrinsic component of mitochondrial inner membrane (GO:0031304)	0.00237048	0.0174667	2.88367	17.4308	MCUR1;COA1;AGK;TIMM23;TMEM177;APOO;COQ2;SLC25A19;TMEM11;SFXN4;SFXN1;L2HGDH;SFXN2;MCU
Pathways	KEGG_2021_Human	Basal transcription factors	0.00133737	0.0174972	2.84213	18.8065	GTF2A1;GTF2A2;TAF15;TBP;CCNH;TAF9;GTF2H4;TAF5L;TAF6L;ERCC3;TBPL2;TAF4B;TBPL1;GTF2IRD1;TAF5;TAF4
Ontologies	GO_Biological_Process_2021	cellular response to radiation (GO:0071478)	0.00133737	0.0177046	2.84213	18.8065	BLM;OPN4;KDM4D;MAPK14;SIRT1;SPIDR;RAD51AP1;NET1;RAD51;INTS7;RAD1;ECT2;RAD9B;CLOCK;RAD9A;RHNO1
Ontologies	GO_Biological_Process_2021	regulation of phosphorylation (GO:0042325)	0.00135859	0.0179363	1.92824	12.7289	ANKLE2;NUP205;NUP107;SEH1L;NUP188;MCM7;PRKRIP1;AAAS;NUP160;PPP2CA;NUP85;ROPN1L;NUP88;NUP43;RAE1;BARD1;NDC1;CDKN2D;CDKN2C;NUP155;NUP133;KDM4D;PGAM1;PTGES3;NUP153;EMP2;SIRT1;NUP93;PIN1;NUP35;PHIP;NUP98;NUP58;NUP37
Ontologies	GO_Biological_Process_2021	Fc-epsilon receptor signaling pathway (GO:0038095)	0.00136455	0.0179659	1.9993	13.1893	PSMD12;PSMD11;PSMD14;MALT1;PSMA7;PSMD8;PSMB6;MAPK9;PSMD6;PSMD7;PSMB5;PSMD5;PSMB3;PSMB1;IKBKG;BTRC;MAP2K7;CHUK;SYK;NFATC3;NFATC2;VAV2;PSMA5;PSMA3;PSMC6;PSMA1;PSMC3;PSMA2;PSME3;PSME4;PRKCQ
Pathways	Elsevier_Pathway_Collection	DNA Persistent Repair Inhibits mTOR Signaling	0.000407878	0.0180981	3.29766	25.7367	FANCI;INSR;BRCA1;BRCA2;SIRT1;CDC25A;MTOR;RAD51;RPS6KB1;FANCD2;RHEB;CHEK2;CHEK1;CDK2;EIF4EBP1;AKT1
Pathways	Elsevier_Pathway_Collection	CUL4/CRL (SCF4) Complex	0.000421213	0.0181706	4.71961	36.6825	CUL4A;CDT1;HDAC2;HDAC3;PCNA;LIG1;MSH2;SIN3A;WDR5;DTL;POLE
Pathways	WikiPathway_2021_Human	Parkin-Ubiquitin Proteasomal System pathway WP2359	0.00125851	0.0185453	2.36272	15.7779	HSPA9;HSPA8;PSMD12;PSMD11;PSMD14;HSPA4;TUBB;SIAH2;SIAH1;HSPA14;TUBB4B;SEPT5;PSMD8;TUBA3E;PSMD6;TUBA1B;TUBA3D;PSMD7;PSMC6;PSMC3;PSMD5;CCNE1
Pathways	WikiPathway_2021_Human	Fluoropyrimidine Activity WP1601	0.00126521	0.0185453	3.34709	22.3335	RRM1;RRM2;XRCC3;GGH;TYMS;DHFR;UCK2;CYP2A6;PPAT;TK1;UPP1;SLC29A1;UMPS
Ontologies	GO_Molecular_Function_2021	histone methyltransferase activity (GO:0042054)	0.000899795	0.0191956	3.52346	24.7113	PRMT6;SUZ12;PRMT5;PRMT7;EED;PRMT1;SUV39H1;DOT1L;FBL;NTMT1;CARM1;TTLL12;EZH2
Ontologies	GO_Biological_Process_2021	DNA modification (GO:0006304)	0.00149727	0.0195535	3.77501	24.5531	MBD4;ACD;NEIL3;NEIL2;PARP1;PARP2;OGG1;POT1;EXOSC3;UNG;MUTYH
Ontologies	GO_Biological_Process_2021	histone methylation (GO:0016571)	0.00149727	0.0195535	3.77501	24.5531	PRMT6;SUV39H2;FBL;TRMT112;PRMT5;PRMT7;PRMT1;SUV39H1;NTMT1;CARM1;EZH2
Ontologies	GO_Biological_Process_2021	positive regulation of viral transcription (GO:0050434)	0.00149727	0.0195535	3.77501	24.5531	CTDP1;CCNT1;DHX9;POLR2C;POLR2D;POLR2E;NELFB;POLR2H;POLR2I;POLR2J;POLR2L
Ontologies	GO_Biological_Process_2021	peptidyl-serine modification (GO:0018209)	0.00151104	0.0196801	1.76247	11.4472	SMG1;PKN3;TTK;STK4;AURKA;RPS6KA4;RPS6KA3;MAPK9;RPS6KA5;TBK1;NTMT1;MGAT5B;AKT1;STK38L;TLK1;CLSPN;PRKACA;MARK2;MARK1;CSNK1G3;CSNK2A1;CHUK;PARP1;PARP2;CSNK2A3;PLK1;DYRK1A;DYRK1B;VRK1;CDC7;MASTL;MAPK14;MTOR;UHMK1;RPS6KB1;CAMK4;CDK2;CDK1;MAPKAPK5;PRKCQ;CSNK1G2;CAMK1G;CDK5R1
Ontologies	GO_Biological_Process_2021	regulation of glycolytic process (GO:0006110)	0.00154709	0.0200116	2.31437	14.9771	NDC1;NUP205;PFKFB4;NUP107;SEH1L;NUP188;NUP133;NUP155;PGAM1;INSR;NUP153;AAAS;NUP160;NUP93;NUP85;NUP35;NUP43;NUP88;NUP98;RAE1;NUP58;NUP37
Ontologies	GO_Biological_Process_2021	protein stabilization (GO:0050821)	0.00154834	0.0200116	1.73457	11.2237	USP13;HSP90AB1;CCNH;MCM8;TAF9;PARK7;PHB;STK4;CLU;PHB2;NAPG;USP19;HSPD1;BAG4;CHEK2;DVL1;CDC37L1;PIM2;CCT8;CCT7;GTSE1;CCT5;CCT4;CCT3;WNT10B;CCT2;USP7;HSP90AA1;FKBPL;PTGES3;HPS4;HCFC1;CCT6A;TRIM39;PRKRA;CDC37;TCP1;PIN1;MDM4;NAA16;NAA15;SUGT1;GAPDH;TELO2;OTUD3
Ontologies	GO_Biological_Process_2021	negative regulation of RNA splicing (GO:0033119)	0.00154891	0.0200116	4.6315	29.9667	PTBP1;U2AF2;C1QBP;RNPS1;SRSF4;RBMX;SRSF10;SRSF7;SRSF9
Ontologies	GO_Biological_Process_2021	Fc receptor signaling pathway (GO:0038093)	0.00159727	0.0205813	1.9745	12.7147	PSMD12;PSMD11;PSMD14;MALT1;PSMA7;PSMD8;PSMB6;MAPK9;PSMD6;PSMD7;PSMB5;PSMD5;PSMB3;PSMB1;IKBKG;BTRC;MAP2K7;CHUK;SYK;NFATC3;NFATC2;VAV2;PSMA5;PSMA3;PSMC6;PSMA1;PSMC3;PSMA2;PSME3;PSME4;PRKCQ
Ontologies	GO_Molecular_Function_2021	flap endonuclease activity (GO:0048256)	0.00100158	0.0209025	10.287	71.0441	GEN1;FEN1;SLX4;EXO1;ZGRF1;DNA2
Ontologies	GO_Biological_Process_2021	cellular response to hypoxia (GO:0071456)	0.00163364	0.020994	1.88159	12.0741	SUV39H2;PSMD12;ACAA2;PSMD11;PSMD14;SUV39H1;CUL2;HILPDA;AK4;PTGS2;NDRG1;PSMA7;PSMD8;PSMB6;PSMD6;PSMD7;PSMB5;UBB;PSMD5;PSMB3;PSMB1;EGLN1;BNIP3;SIRT1;MTOR;VEGFA;PSMA5;PSMA3;PSMC6;PSMA1;PSMC3;PSMA2;PSME3;PSME4;MDM4
Ontologies	GO_Biological_Process_2021	establishment of spindle orientation (GO:0051294)	0.00165477	0.0211531	3.43227	21.9805	GPSM2;DYNLT1;SAPCD2;NDE1;ZW10;PLK1;SPDL1;CENPA;NDC80;CDK5RAP2;MAD2L1;PAFAH1B1
Ontologies	GO_Biological_Process_2021	positive regulation of DNA recombination (GO:0045911)	0.00165477	0.0211531	3.43227	21.9805	RAD51AP1;MAD2L2;PAXIP1;RIF1;TFRC;PARP1;HMCES;TIMELESS;MMS19;FANCB;ARID2;WRAP53
Pathways	KEGG_2021_Human	Alzheimer disease	0.00169927	0.0213428	1.47919	9.4336	ARAF;CALML4;PSMD8;PSMD6;TUBA1B;PSMD7;PPP3CC;KIF5C;KIF5B;AKT1;UQCRFS1;HRAS;MAP2K1;CSNK2A1;CHUK;CSNK2A3;TUBB;AXIN1;TRAF2;SDHD;SDHB;PSMA5;PSMA3;PSMA1;PSMA2;VDAC3;PPIF;NDUFS3;VDAC1;NDUFS1;UQCRC2;MAPT;RAF1;ATF6;GAPDH;PPID;ATF4;RTN3;PSMD12;PSMD11;PSMD14;NDUFB3;PIK3R4;ITPR3;PTGS2;COX5A;PSMA7;UQCRH;PSMB6;TUBA3E;MAPK9;TUBA3D;PSMB5;PSMB3;PSMB1;DVL1;FADD;CYC1;NAE1;MAP2K7;NDUFV2;WNT1;FZD1;NDUFA9;WNT10B;XBP1;…
Ontologies	GO_Cellular_Component_2021	U5 snRNP (GO:0005682)	0.00298907	0.021645	4.57319	26.583	SNRNP40;TXNL4B;SNRPD1;SNRPG;SNRPE;TXNL4A;PRPF8;SNRPB
Ontologies	GO_Biological_Process_2021	posttranscriptional regulation of gene expression (GO:0010608)	0.00174437	0.0222396	2.74723	17.4486	MTPN;YTHDC1;NOLC1;RBM4B;MEX3D;PUM3;PUM2;NUDT21;PER1;LARP1;TCOF1;GEMIN5;MAPKAPK5;MATR3;METTL16;METAP1
Pathways	Reactome_2016	Signaling by FGFR2 IIIa TM Homo sapiens R-HSA-8851708	0.00685101	0.0225569	3.74125	18.644	POLR2C;POLR2D;POLR2E;POLR2H;POLR2I;FGF2;POLR2J;POLR2L
Ontologies	GO_Biological_Process_2021	regulation of double-strand break repair (GO:2000779)	0.00177957	0.0226286	2.86133	18.1161	SLF1;SLF2;KDM1A;RPA2;DEK;FOXM1;SPIDR;RAD51AP1;PPP4C;RAD51;PPP4R2;CHEK1;TIMELESS;POT1;WRAP53
Pathways	Reactome_2016	tRNA modification in the nucleus and cytosol Homo sapiens R-HSA-6782315	0.00690197	0.0226681	2.57376	12.8069	NSUN2;TYW3;TPRKB;ADAT1;TRMT1;EPRS;QTRTD1;TRIT1;TRMT112;CTU2;TRMT6;TRMT11;TRDMT1
Ontologies	GO_Biological_Process_2021	DNA ligation (GO:0006266)	0.0018018	0.0226726	12.8556	81.2342	TOP2A;XRCC6;LIG1;XRCC4;LIG3
Ontologies	GO_Biological_Process_2021	positive regulation of histone H3-K9 methylation (GO:0051574)	0.0018018	0.0226726	12.8556	81.2342	RIF1;MYB;ZNF304;PRDM12;SIRT1
Ontologies	GO_Biological_Process_2021	ribosomal large subunit export from nucleus (GO:0000055)	0.0018018	0.0226726	12.8556	81.2342	XPO1;NMD3;NUP88;SDAD1;RAN
Ontologies	GO_Biological_Process_2021	tRNA transcription by RNA polymerase III (GO:0042797)	0.0018018	0.0226726	12.8556	81.2342	GTF3C2;GTF3C3;GTF3C4;GTF3C5;POLR2L
Pathways	Elsevier_Pathway_Collection	FOXM1 Signaling in Prostate Cancer	0.000544271	0.0227259	9.00338	67.67	CCNA2;CCNB1;CDK4;PLK1;CDK1;NEK2;FOXM1
Pathways	Elsevier_Pathway_Collection	Single Strand Base Excision DNA Repair Impairment in Cancer	0.000556338	0.0227259	5.79006	43.3915	FEN1;PCNA;LIG1;OGG1;XRCC1;LIG3;POLE;UNG;MUTYH
Pathways	Elsevier_Pathway_Collection	G0/G1 Cell Cycle Phase Transition Activation in Cancer	0.000570707	0.0227259	2.79803	20.8975	MAP2K1;CDKN2C;CCNH;CUL2;TGFA;AATF;CCNA2;CCNA1;TFDP1;CCNE2;CCNE1;CDK4;SP1;CDK2;E2F1;AKT1;E2F2;E2F3;RAF1
Pathways	Reactome_2016	mRNA decay by 3' to 5' exoribonuclease Homo sapiens R-HSA-429958	0.00706782	0.023155	5.14259	25.4672	EXOSC7;EXOSC9;EXOSC8;EXOSC3;EXOSC2;EXOSC1
Pathways	CORUM	CDC5L complex (human)	0.00165477	0.0231668	3.43227	21.9805	TOP2A;HSPA8;SF3B2;SFPQ;CDC5L;PLRG1;PRPF19;ILF2;RBMX;BCAS2;SNRPA;SRRM1
Pathways	CORUM	Postsplicing complex (human)	0.0018018	0.0236974	12.8556	81.2342	UPF2;UPF1;RBM8A;UPF3B;RNPS1
Pathways	CORUM	Toposome (human)	0.0018018	0.0236974	12.8556	81.2342	TOP2A;DHX9;SSRP1;PRPF8;SRPK1
Pathways	CORUM	SMN complex, U7 snRNA specific (human)	0.0018018	0.0236974	12.8556	81.2342	LSM10;LSM11;SNRPE;SNRPF;SNRPB
Pathways	CORUM	SIN3-ING1b complex II (human)	0.00184425	0.0236974	5.14514	32.3922	HDAC2;SMARCB1;SIN3A;RBBP7;ARID1A;ING1;SAP30;SMARCA4
Pathways	CORUM	Kinase maturation complex 1 (human)	0.00184425	0.0236974	5.14514	32.3922	MAP3K3;HSP90AA1;HSP90AB1;YWHAQ;HSPA4;CDC37;MARK2;YWHAH
Pathways	CORUM	Emerin complex 25 (human)	0.00184425	0.0236974	5.14514	32.3922	SSB;HNRNPK;CDC37;G3BP1;BCCIP;EMD;LSM2;LMNB1
Ontologies	GO_Biological_Process_2021	cytoskeleton-dependent cytokinesis (GO:0061640)	0.0018903	0.0237245	2.26794	14.2223	IST1;ARL3;VPS4A;PLK1;CKAP2;KIF23;CENPA;RHOA;AURKB;CIT;ANLN;ESPL1;INCENP;KIF4B;KIF4A;STMN1;RAB35;NUSAP1;KIF20A;ECT2;MYH10;CEP55
Ontologies	GO_Biological_Process_2021	positive regulation of histone acetylation (GO:0035066)	0.00191133	0.0239263	3.95905	24.7835	RPS6KA4;PAXIP1;SMARCB1;RPS6KA5;TADA2A;PIH1D1;RUVBL2;KAT7;BRCA1;BRD7
Pathways	Reactome_2016	Abortive elongation of HIV-1 transcript in the absence of Tat Homo sapiens R-HSA-167242	0.00738775	0.0241431	3.30742	16.2326	CTDP1;POLR2C;POLR2D;POLR2E;NELFB;POLR2H;POLR2I;POLR2J;POLR2L
Pathways	Reactome_2016	Prefoldin mediated transfer of substrate to CCT/TriC Homo sapiens R-HSA-389957	0.00755877	0.0246408	3.02679	14.786	CCT3;CCT6A;CCT2;VBP1;TCP1;CCT8;CCT7;TUBB4B;CCT5;CCT4
Ontologies	GO_Cellular_Component_2021	pericentric heterochromatin (GO:0005721)	0.0035952	0.025593	5.14387	28.9505	HELLS;CBX5;CBX3;INCENP;LRWD1;NCAPD3;CENPC
Ontologies	GO_Biological_Process_2021	regulation of translational initiation (GO:0006446)	0.00204978	0.0255931	2.30274	14.254	EIF2B5;EIF5B;KHDRBS1;CDC123;EIF2B2;YTHDF2;KLHL25;DDX1;DAZ4;UHMK1;GLE1;LARP1;EIF5;RPS6KB1;CSDE1;POLR2D;AGO2;EIF4EBP1;ATF4;PAIP1;EIF4G1
Ontologies	GO_Biological_Process_2021	DNA replication-independent nucleosome organization (GO:0034724)	0.00209021	0.0258972	6.00154	37.0324	HIRA;SUPT16H;NASP;HAT1;UBN1;IPO4;ASF1B
Ontologies	GO_Biological_Process_2021	pre-mRNA cleavage required for polyadenylation (GO:0098789)	0.00209021	0.0258972	6.00154	37.0324	CPSF4;NUDT21;CPSF7;CPSF6;CPSF1;CSTF2;TUT1
Ontologies	GO_Biological_Process_2021	regulation of mitotic cell cycle spindle assembly checkpoint (GO:0090266)	0.00209021	0.0258972	6.00154	37.0324	GEN1;CCNB1;ANAPC15;XRCC3;NDC80;CDK5RAP2;MAD2L1
Pathways	Reactome_2016	SUMO is transferred from E1 to E2 (UBE2I, UBC9) Homo sapiens R-HSA-3065678	0.00800466	0.0259659	10.2813	49.6355	UBE2I;SUMO3;UBA2;SAE1
Pathways	Reactome_2016	Telomere Extension By Telomerase Homo sapiens R-HSA-171319	0.00800466	0.0259659	10.2813	49.6355	DKC1;RUVBL2;RUVBL1;WRAP53
Pathways	Reactome_2016	Intra-Golgi and retrograde Golgi-to-ER traffic Homo sapiens R-HSA-6811442	0.00804775	0.0260415	1.58172	7.62762	USP6NL;RAB1A;DCTN5;SCOC;RAB1B;GOLIM4;KIF11;NAPG;KIF15;RAB41;KIF19;KIF3B;KIF5C;KIF5B;TMED3;BNIP1;ARFIP2;KIF1C;VPS54;KIF21A;KIF1B;RAB39A;PLA2G4A;KIF23;KIF22;DYNLL2;ARFGAP2;RGP1;RINT1;CENPE;KIF18A;KIF18B;KIF2A;KIF4B;ZW10;KIF4A;KDELR2;KIF2C;KIF20A;KIF20B;PAFAH1B2;PAFAH1B1
Pathways	Reactome_2016	Processing and activation of SUMO Homo sapiens R-HSA-3215018	0.00810551	0.0261001	6.42704	30.9475	UBE2I;SUMO3;UBA2;SAE1;SENP2
Pathways	Reactome_2016	Integration of provirus Homo sapiens R-HSA-162592	0.00810551	0.0261001	6.42704	30.9475	XRCC6;XRCC4;XRCC5;HMGA1;PSIP1
Ontologies	GO_Biological_Process_2021	protein export from nucleus (GO:0006611)	0.00215808	0.0263351	3.53886	21.7234	XPO1;RANBP3;XPO4;DESI1;SMURF1;CSE1L;XPO6;XPO5;XPO7;CCHCR1;RAN
Ontologies	GO_Biological_Process_2021	DNA replication-dependent nucleosome assembly (GO:0006335)	0.00215826	0.0263351	7.71481	47.357	CHAF1B;CHAF1A;NASP;HAT1;IPO4;ASF1B
Ontologies	GO_Biological_Process_2021	DNA replication-dependent nucleosome organization (GO:0034723)	0.00215826	0.0263351	7.71481	47.357	CHAF1B;CHAF1A;NASP;HAT1;IPO4;ASF1B
Ontologies	GO_Biological_Process_2021	positive regulation of rRNA processing (GO:2000234)	0.00215826	0.0263351	7.71481	47.357	UTP15;TRMT112;HEATR1;WDR75;RIOK1;WDR43
Ontologies	GO_Biological_Process_2021	regulation of DNA damage checkpoint (GO:2000001)	0.00215826	0.0263351	7.71481	47.357	DDX39B;RFWD3;THOC1;RPA2;CCAR2;WDR76
Ontologies	GO_Biological_Process_2021	telomeric loop disassembly (GO:0090657)	0.00215826	0.0263351	7.71481	47.357	RECQL4;BLM;WRN;SLX4;XRCC3;POT1
Ontologies	GO_Biological_Process_2021	regulation of cellular macromolecule biosynthetic process (GO:2000112)	0.00218951	0.0266491	1.40788	8.62199	NUP107;DSCC1;GMNN;NUCKS1;SMC3;CCAR2;RPS6KA4;RPS6KA5;POFUT1;CHEK2;GPBP1;MYB;SLC39A8;KAT7;FBXO5;DAXX;RFX3;ESCO2;RUNX3;HCFC1;SAP30;THAP7;ZNF714;GEMIN5;PPIE;PRKCQ;MAPKAPK5;CLOCK;ATF4;ZNF431;ANKRD17;KMT2D;CRABP2;NOLC1;ZNF22;PHB;TAF5L;ORC5;ZNHIT3;ORC3;DVL1;PPARGC1B;ZNF146;ZNF143;INSR;PHF12;HMGA1;NFATC2;FOXN2;PUM3;ZNF37A;SP1;SP3;BHLHE40;HNRNPD;GTF2IRD1;TCF3;RBAK;EZH2;PHF19;LIN54;USP37;OGG1;CHD7;BRCA2;ZN…
Ontologies	GO_Cellular_Component_2021	cullin-RING ubiquitin ligase complex (GO:0031461)	0.00381686	0.026718	1.70559	9.49729	ANAPC13;ANAPC15;CUL3;CCNF;CUL2;BUB1B;FBXO45;DCAF7;ANAPC10;CKS1B;ANKRD9;DCAF15;DCAF16;DCAF17;CDC23;CAND1;CDC27;FBXO6;FEM1C;BTRC;SKP2;FBXO7;DCAF13;KLHL25;FEM1A;UBE2C;FBXL18;KLHL2;PLRG1;KCTD5;FBXL14;CUL4A;UBE2S;CKS2;ANAPC5;DTL;ANAPC1;ANAPC2;FBXL6
Ontologies	GO_Cellular_Component_2021	mitochondrial intermembrane space (GO:0005758)	0.00391192	0.0269345	2.31801	12.8504	TIMM8A;TRAP1;PANK2;PRELID1;PNPT1;CLPB;DIABLO;AGK;TIMM9;TIMM23;TIMM10;SOD1;CHCHD4;AIFM1;OPA1;NDUFS1;THOP1;COA6
Pathways	Reactome_2016	Beta-catenin independent WNT signaling Homo sapiens R-HSA-3858494	0.00841969	0.0270457	1.65589	7.91046	PSMD12;PSMD11;PSMD14;ITPR3;ARRB2;PSMA7;PSMD8;PSMB6;PSMD6;GNG3;PSMD7;PARD6A;PSMB5;UBB;PSMD5;PSMB3;DVL1;PSMB1;AP2S1;WNT1;FZD1;SMURF1;FZD8;RHOA;PSMA5;MOV10;PSMA3;PSMC6;PSMA1;PSMC3;PSMA2;PSME3;PSME4;AGO2;GNB4
Ontologies	GO_Molecular_Function_2021	histone-lysine N-methyltransferase activity (GO:0018024)	0.00133737	0.0273165	2.84213	18.8065	KMT2D;SETD5;SUV39H2;SETD3;SMYD5;EED;SUV39H1;SETD1B;DOT1L;SETD1A;SETMAR;RBBP5;WDR82;WDR5;TTLL12;EZH2
Pathways	Reactome_2016	TNFR2 non-canonical NF-kB pathway Homo sapiens R-HSA-5668541	0.00861148	0.0275275	1.84036	8.75029	PSMD12;PSMD11;PSMD14;PSMA7;PSMD8;PSMB6;PSMD6;PSMD7;PSMB5;UBB;PSMD5;PSMB3;PSMB1;BTRC;CHUK;TRAF2;PSMA5;PSMA3;PSMC6;PSMA1;PSMC3;TRAF3;PSMA2;PSME3;PSME4
Pathways	Reactome_2016	Chaperonin-mediated protein folding Homo sapiens R-HSA-390466	0.00861148	0.0275275	1.84036	8.75029	HDAC3;GNAI3;DCAF7;TUBA3E;TUBA1B;GNG3;FBXO6;CCT8;CCT7;CCT5;CCT4;CCT3;NOP56;CCT2;CSNK2A1;VBP1;TUBB4B;CCT6A;CCNE2;CCNE1;TCP1;XRN2;PDCL;GNB4;WRAP53
Ontologies	GO_Cellular_Component_2021	post-mRNA release spliceosomal complex (GO:0071014)	0.00409505	0.0277258	6.17148	33.9307	ISY1;HNRNPM;XAB2;MYEF2;CCDC12;CWF19L1
Ontologies	GO_Cellular_Component_2021	ESC/E(Z) complex (GO:0035098)	0.00415888	0.0277258	8.56989	46.9845	SUZ12;HDAC2;EED;RBBP7;EZH2
Pathways	Reactome_2016	STING mediated induction of host immune responses Homo sapiens R-HSA-1834941	0.00887718	0.0283081	4.00031	18.8985	XRCC6;TBK1;XRCC5;TREX1;MRE11A;DDX41;DTX4
Ontologies	GO_Biological_Process_2021	non-canonical Wnt signaling pathway (GO:0035567)	0.00233671	0.0283693	1.87095	11.3361	PSMD12;PSMD11;PSMD14;ARRB2;PSMA7;PSMD8;PSMB6;PSMD6;PSMD7;PARD6A;PSMB5;PSMD5;PSMB3;DVL1;PSMB1;AP2S1;WNT1;FZD1;SMURF1;FZD8;WNT7A;RHOA;VANGL1;PSMA5;MOV10;PSMA3;PSMC6;PSMA1;PSMC3;PSMA2;PSME3;PSME4;AGO2
Ontologies	GO_Biological_Process_2021	regulation of mitotic spindle organization (GO:0060236)	0.00236832	0.0286811	3.04244	18.3933	GPSM2;BORA;PLK1;HNRNPU;CCSAP;TPX2;PSRC1;CHMP1A;DRG1;TACC3;FSD1;CEP97;RAE1
Ontologies	GO_Biological_Process_2021	RNA methylation (GO:0001510)	0.00238424	0.0288016	2.38771	14.4191	RBM15;TRMT10C;WTAP;NSUN2;TYW3;METTL3;MEPCE;NOP2;THUMPD2;THUMPD3;NSUN6;GTPBP3;FBL;TRMT112;TGS1;TRMT6;METTL16;ZCCHC4;TRDMT1
Ontologies	GO_Biological_Process_2021	negative regulation of nucleic acid-templated transcription (GO:1903507)	0.00240628	0.0289954	1.40507	8.47213	ZNF174;KDM1A;GMNN;ZBTB21;ENO1;PHB2;CCAR2;SALL1;RPS6KA5;TRIM28;MYB;DPF1;KAT8;KAT7;BTRC;DAXX;SFMBT1;RFX3;FOXP2;ILF3;NIF3L1;THAP7;ZNF318;TIMELESS;CLOCK;KHDRBS1;PHB;NACC2;NACC1;HSPA8;XRCC6;CBX5;POU2F1;UBE2I;MTERF3;ZBTB14;CBX4;XRCC5;CBX3;PHF12;HMGA1;NR1D1;SMARCA4;SP3;BHLHE40;RBAK;BAP1;EZH2;CREBZF;SUV39H2;SUV39H1;KDM8;NKAP;HMGB2;CTCF;BRCA1;FOXM1;DMBX1;HHEX;SCML2;SCML1;BCL7A;YWHAQ;NKRF;SIN3A;HEY2;CHMP1A…
Ontologies	GO_Biological_Process_2021	DNA-templated transcription, initiation (GO:0006352)	0.00243035	0.0292126	1.72094	10.3596	NOTCH2;NOTCH3;GTF2A1;GTF2A2;HDAC3;CCNH;MAML1;TAF9;TAF1D;TAF1B;POLR2C;POLR2D;POLR2E;E2F2;E2F3;POLR2H;POLR2I;POLR2J;NR2C2AP;POLR2L;TEAD4;MED1;TBP;TAF15;NCOA6;NR1D1;POLRMT;MED26;GTF2H4;NR2F6;ERCC3;TBL1XR1;TBPL2;POLR1B;POLR1C;RARA;TBPL1;TFAM;TAF4B;POLR1E;TAF5;TAF4
Pathways	WikiPathway_2021_Human	NO metabolism in cystic fibrosis WP4947	0.00209021	0.0298525	6.00154	37.0324	PRMT6;PRMT5;PRMT7;NOS2;PRMT1;CARM1;PRMT3
Ontologies	GO_Biological_Process_2021	antigen processing and presentation of exogenous peptide antigen via MHC class I (GO:0042590)	0.00252977	0.0303321	2.1555	12.8891	PSMD12;PSMD11;CHUK;PSMD14;TAP2;PSMA7;PSMD8;PSMA5;PSMB6;PSMD6;PSMA3;PSMD7;PSMB5;PSMC6;PSMA1;PSMC3;PSMD5;PSMA2;PSMB3;PSME3;PSME4;PSMB1;IKBKG
Pathways	CORUM	PA700 complex (human)	0.00241185	0.0305718	4.2102	25.3764	PSMD8;PSMD12;PSMD6;PSMD11;PSMC6;PSMD7;PSMD14;PSMC3;PSMD5
Pathways	Elsevier_Pathway_Collection	Nuclear Envelope in Cell Division	0.000806236	0.0313021	4.67944	33.3323	SREBF1;CBX5;NRM;NUP153;EMD;LBR;LMNB2;AKAP1;LMNB1;TMPO
Pathways	Reactome_2016	Protein folding Homo sapiens R-HSA-391251	0.0100841	0.032079	1.78639	8.2117	HDAC3;GNAI3;DCAF7;TUBA3E;TUBA1B;GNG3;FBXO6;CCT8;CCT7;CCT5;CCT4;CCT3;NOP56;CCT2;CSNK2A1;VBP1;TBCA;TUBB4B;CCT6A;CCNE2;CCNE1;XRN2;TCP1;PDCL;GNB4;WRAP53
Pathways	CORUM	RNA polymerase II holoenzyme complex (human)	0.00280254	0.032303	3.67604	21.6049	TBP;ERCC3;POLR2C;POLR2D;POLR2E;POLR2H;POLR2I;GTF2H4;POLR2J;POLR2L
Pathways	CORUM	RAD17-RFC complex (human)	0.003065	0.032303	20.5639	119.018	RFC5;RFC3;RFC4;RFC2
Pathways	CORUM	PCNA-MutS-alpha-MutL-alpha-DNA complex (human)	0.003065	0.032303	20.5639	119.018	MSH6;PCNA;MSH2;MLH1
Pathways	CORUM	THO complex (human)	0.003065	0.032303	20.5639	119.018	THOC1;THOC2;THOC7;THOC6
Pathways	CORUM	SMG-1-Upf1-eRF1-eRF3 complex (SURF) (human)	0.003065	0.032303	20.5639	119.018	UPF1;SMG1;ETF1;GSPT1
Pathways	CORUM	Polycomb repressive complex 2 (PRC2) (human)	0.003065	0.032303	20.5639	119.018	SUZ12;EED;RBBP7;EZH2
Pathways	CORUM	TFIIIC containing complex (human)	0.003065	0.032303	20.5639	119.018	GTF3C2;GTF3C3;GTF3C4;GTF3C5
Pathways	CORUM	BARD1-BRCA1-CSTF complex (human)	0.003065	0.032303	20.5639	119.018	BARD1;CSTF2;CSTF1;BRCA1
Pathways	CORUM	RPA-MSH4-BLM complex (mouse)	0.003065	0.032303	20.5639	119.018	BLM;RPA3;RPA1;RPA2
Pathways	CORUM	MSH2/6-BLM-p53-RAD51 complex (human)	0.003065	0.032303	20.5639	119.018	MSH6;BLM;RAD51;MSH2
Pathways	CORUM	Nucleic and chromatin Fanconi complex (human)	0.003065	0.032303	20.5639	119.018	FANCA;FANCC;FANCE;FANCG
Pathways	CORUM	NCOA6-DNA-PK-Ku-PARP1 complex (human)	0.003065	0.032303	20.5639	119.018	XRCC6;PARP1;XRCC5;NCOA6
Pathways	CORUM	53BP1-containing complex (human)	0.003065	0.032303	20.5639	119.018	XRCC6;XRCC5;RPA1;RPA2
Pathways	CORUM	TNF-alpha/NF-kappa B signaling complex 9 (human)	0.003065	0.032303	20.5639	119.018	HSP90AB1;CHUK;CDC37;NFKBIB
Pathways	CORUM	Splicing-associated factors complex (human)	0.003065	0.032303	20.5639	119.018	RBM8A;RNPS1;DEK;SRRM1
Pathways	CORUM	TNF-alpha/NF-kappa B signaling complex 6 (human)	0.0035952	0.0338255	5.14387	28.9505	FBL;HSP90AA1;RPL30;HSP90AB1;CHUK;CDC37;IKBKG
Pathways	CORUM	Parvulin-associated pre-rRNP complex (mouse)	0.00360556	0.0338255	2.27638	12.8053	NOP56;RBM28;RPS9;NOP58;RRP1;DDX56;NOP2;MND1;GNL2;FBL;BOP1;RSL1D1;TPX2;TUBA1B;NCL;PES1;DHX15;RPL14;CEBPZ
Pathways	CORUM	TNF-alpha/NF-kappa B signaling complex 5 (human)	0.00399649	0.0338255	3.43077	18.9459	CHUK;POLR1B;REL;POLR1E;POLR2H;IKBKG;KPNA2;LRPPRC;POLR2L;NFKBIB
Pathways	CORUM	Rap1 complex (human)	0.00409505	0.0338255	6.17148	33.9307	ACD;XRCC6;PARP1;XRCC5;MRE11A;POT1
Pathways	CORUM	Multisynthetase complex (human)	0.00409505	0.0338255	6.17148	33.9307	DARS;KARS;MARS;RARS;IARS;EPRS
Pathways	CORUM	DGCR8 multiprotein complex (human)	0.00409505	0.0338255	6.17148	33.9307	ILF3;DHX9;NCL;HNRNPU;DGCR8;HNRNPR
Pathways	CORUM	BRCA1-BARD1-BACH1-DNA damage complex II (human)	0.00415888	0.0338255	8.56989	46.9845	BARD1;RBBP8;MRE11A;TOPBP1;BRCA1
Pathways	CORUM	DNA-PK-Ku-eIF2-NF90-NF45 complex (human)	0.00415888	0.0338255	8.56989	46.9845	XRCC6;ILF3;XRCC5;ILF2;EIF2S1
Pathways	CORUM	Kinase maturation complex 2 (human)	0.00415888	0.0338255	8.56989	46.9845	HSP90AA1;TBK1;HSP90AB1;CDC37;TRAF2
Pathways	CORUM	Ku antigen-NARG1 complex (human)	0.00432735	0.0338255	50220	273337	XRCC6;XRCC5;NAA15
Pathways	CORUM	Caspase-2-TRAF2-RIP1 complex (mouse)	0.00432735	0.0338255	50220	273337	RALBP1;CASP2;TRAF2
Pathways	CORUM	PCNA-MLH1-PMS1 complex (human)	0.00432735	0.0338255	50220	273337	PCNA;MLH1;PMS1
Pathways	CORUM	PCNA-MSH2-MSH6 complex (human)	0.00432735	0.0338255	50220	273337	MSH6;PCNA;MSH2
Pathways	CORUM	EXO1-MLH1-PCNA complex (human)	0.00432735	0.0338255	50220	273337	PCNA;EXO1;MLH1
Pathways	CORUM	SNARE complex (RINT1, ZW10, p31) (human)	0.00432735	0.0338255	50220	273337	PSMD8;RINT1;ZW10
Pathways	CORUM	Upf complex (UPF1, UPF2, UPF3b) (human)	0.00432735	0.0338255	50220	273337	UPF2;UPF1;UPF3B
Pathways	CORUM	PCNA-KU antigen complex (human)	0.00432735	0.0338255	50220	273337	XRCC6;PCNA;XRCC5
Pathways	CORUM	CRM1-Survivin-AuroraB mitotic complex (human)	0.00432735	0.0338255	50220	273337	XPO1;BIRC5;AURKB
Pathways	CORUM	Polycomb repressive complex 4 (PRC4) (human)	0.00432735	0.0338255	50220	273337	EED;SIRT1;EZH2
Pathways	CORUM	BRCA1-LMO4-CTIP complex (human)	0.00432735	0.0338255	50220	273337	LMO4;RBBP8;BRCA1
Pathways	CORUM	MutS-alpha-histone H4 complex (mouse)	0.00432735	0.0338255	50220	273337	MSH6;MSH2;HIST4H4
Pathways	CORUM	Chromosomal passenger complex CPC (INCENP, BIRC5, AURKB) (human)	0.00432735	0.0338255	50220	273337	INCENP;BIRC5;AURKB
Pathways	CORUM	BARD1-BRCA1-CSTF64 complex (human)	0.00432735	0.0338255	50220	273337	BARD1;CSTF2;BRCA1
Pathways	CORUM	BRCA1-BARD1-BRCA2-DNA damage complex III (human)	0.00432735	0.0338255	50220	273337	BARD1;BRCA1;BRCA2
Pathways	CORUM	SCF subcomplex (WEE1, SKP2, BTRC) (human)	0.00432735	0.0338255	50220	273337	WEE1;BTRC;SKP2
Pathways	CORUM	GammaH2AFX-NDHII-Ku70-DNA complex (human)	0.00432735	0.0338255	50220	273337	XRCC6;DHX9;H2AFX
Pathways	CORUM	E2F1-p107-cyclinA complex (human)	0.00432735	0.0338255	50220	273337	CCNA2;RBL1;E2F1
Pathways	CORUM	RPA complex (human)	0.00432735	0.0338255	50220	273337	RPA3;RPA1;RPA2
Pathways	CORUM	ETS2-SMARCA4-INI1 complex (human)	0.00432735	0.0338255	50220	273337	SMARCB1;ETS2;SMARCA4
Pathways	CORUM	CDC2-CCNB1-CCNF complex (human)	0.00432735	0.0338255	50220	273337	CCNB1;CCNF;CDK1
Pathways	CORUM	CDC2-CCNA2-CDK2 complex (human)	0.00432735	0.0338255	50220	273337	CCNA2;CDK2;CDK1
Pathways	Reactome_2016	Post-translational protein modification Homo sapiens R-HSA-597592	0.010701	0.0339595	1.30594	5.9256	GALNT12;DPAGT1;GALNT11;NUP107;NUP188;TUSC3;SMC5;SMC6;SMC3;ALG8;ALG6;NSMCE2;ALG3;ALG10;PIAS2;PIAS1;DHDDS;NUP93;DPM1;PREB;KDELR2;NUP98;NUP205;BLM;SEH1L;RPN2;CDCA8;TGFA;AAAS;NUP160;FUT8;NUP85;RAD21;DPH2;CHST10;NUP88;ST3GAL1;MPDU1;SPTBN2;ICMT;UBE2I;XRCC4;NUP155;CBX4;CBX2;GFPT1;NUP153;HNRNPK;CNIH1;SP3;UBA2;SAE1;TOP2A;B4GALT2;TOP2B;GPAA1;BRCA1;PIGW;PIGX;PPP6C;NANP;PPP6R1;ADAMTS1;SUMO3;PPP6R3;TMED3;GNPN…
Ontologies	GO_Molecular_Function_2021	rRNA binding (GO:0019843)	0.00177957	0.0340477	2.86133	18.1161	PTCD3;RPS9;FASTKD2;MRPS11;RPL12;RPLP0;MRPL16;GTF3A;MRPS18A;ERAL1;MRPS7;MRPL11;MRPS18C;RPS14;ERI1
Ontologies	GO_Molecular_Function_2021	methylation-dependent protein binding (GO:0140034)	0.0017934	0.0340477	2.39693	15.1573	SUZ12;PHF2;CBX5;UHRF1;CBX2;KDM8;NCAPG2;LRWD1;CHD1;ING1;MSH6;ING5;ING2;THAP7;RBBP5;WDR5;KAT8;PHF13;NCAPD3;PHF19
Ontologies	GO_Molecular_Function_2021	histone-arginine N-methyltransferase activity (GO:0008469)	0.0018018	0.0340477	12.8556	81.2342	PRMT6;PRMT5;PRMT7;PRMT1;CARM1
Ontologies	GO_Molecular_Function_2021	histone methyltransferase activity (H3-K4 specific) (GO:0042800)	0.00184425	0.0340477	5.14514	32.3922	KMT2D;SETD3;RBBP5;WDR82;SETD1B;SETD1A;WDR5;SETMAR
Ontologies	GO_Molecular_Function_2021	nuclear import signal receptor activity (GO:0061608)	0.00184425	0.0340477	5.14514	32.3922	IPO9;KPNA5;KPNA2;TNPO1;KPNA3;IPO4;KPNB1;TNPO3
Pathways	Elsevier_Pathway_Collection	Hereditary Breast and Ovarian Cancer Syndrome	0.000899795	0.0340825	3.52346	24.7113	BARD1;PARP1;PARP2;BRCA1;BRCA2;MLH1;SIRT1;MSH6;BRIP1;RAD51;TADA2A;MSH2;SP1
Pathways	Elsevier_Pathway_Collection	Alternative Lengthening of Telomeres in Cancer	0.000952235	0.0343912	5.14642	35.8021	PSMC3IP;DAXX;RAD51;XRCC2;XRCC3;E2F1;MND1;BRCA1;BRCA2
Pathways	Elsevier_Pathway_Collection	Methylases in Histone Methylation Cancer	0.000952235	0.0343912	5.14642	35.8021	SUZ12;KMT2D;DNMT1;PRMT1;SUV39H1;DOT1L;PRDM12;WHSC1L1;EZH2
Pathways	KEGG_2021_Human	Ubiquitin mediated proteolysis	0.0028829	0.0348165	1.78617	10.4472	ANAPC13;CUL3;CUL2;UBE3A;BRCA1;PRPF19;ANAPC10;RHOBTB2;CDC20;FZR1;CDC23;UBB;UBE2NL;CDC27;BTRC;SKP2;UBE2I;FANCL;SMURF1;UBE2C;SIAH1;UBE4A;PIAS2;PIAS1;CUL4A;UBOX5;UBE2R2;UBE2S;UBE2N;UBA2;UBE2O;ANAPC5;SAE1;UBE2K;ANAPC1;ANAPC2
Ontologies	GO_Cellular_Component_2021	organelle envelope lumen (GO:0031970)	0.00530554	0.0348176	2.17495	11.3946	TIMM8A;TRAP1;PANK2;PRELID1;PNPT1;CLPB;DIABLO;AGK;TUBB;TIMM9;TIMM23;TIMM10;SOD1;CHCHD4;AIFM1;OPA1;NDUFS1;THOP1;COA6
Pathways	Elsevier_Pathway_Collection	Genes with Mutations Associated with Hereditary Breast and/or Ovarian Cancer Syndrome	0.00100158	0.0349122	10.287	71.0441	CHEK2;AKT1;BRCA1;BRCA2;MLH1;MTOR
Pathways	Elsevier_Pathway_Collection	Persistent Double Strand DNA non-Homologous Repair in Cancer	0.00101162	0.0349122	4.04489	27.8944	FEN1;WRN;XRCC6;PARP1;XRCC4;PARP2;XRCC5;H2AFX;XRCC1;LIG3;NHEJ1
Pathways	Reactome_2016	Cytosolic iron-sulfur cluster assembly Homo sapiens R-HSA-2564830	0.0113343	0.0356261	4.40767	19.746	BRIP1;NDOR1;ABCB7;POLD1;MMS19;CIAPIN1
Pathways	Reactome_2016	Initiation of Nuclear Envelope Reformation Homo sapiens R-HSA-2995383	0.0113343	0.0356261	4.40767	19.746	PPP2CA;ANKLE2;VRK1;EMD;LMNB1;TMPO
Pathways	Reactome_2016	Nuclear Envelope Reassembly Homo sapiens R-HSA-2995410	0.0113343	0.0356261	4.40767	19.746	PPP2CA;ANKLE2;VRK1;EMD;LMNB1;TMPO
Pathways	Reactome_2016	TP53 Regulates Transcription of Genes Involved in G1 Cell Cycle Arrest Homo sapiens R-HSA-6804116	0.0113343	0.0356261	4.40767	19.746	CCNA2;CCNA1;CCNE2;CCNE1;CDK2;E2F1
Ontologies	GO_Biological_Process_2021	positive regulation of DNA replication (GO:0045740)	0.00298907	0.0356869	4.57319	26.583	CDT1;PCNA;ATAD5;BRPF3;DHX9;FAF1;KAT7;DNA2
Ontologies	GO_Biological_Process_2021	DNA replication, synthesis of RNA primer (GO:0006269)	0.003065	0.0356869	20.5639	119.018	POLA1;PRIM2;POLA2;PRIM1
Ontologies	GO_Biological_Process_2021	double-strand break repair via synthesis-dependent strand annealing (GO:0045003)	0.003065	0.0356869	20.5639	119.018	RAD51;FANCM;XRCC3;RAD54L
Ontologies	GO_Biological_Process_2021	intracellular distribution of mitochondria (GO:0048312)	0.003065	0.0356869	20.5639	119.018	ARMC1;CLUH;MAPT;DNM1L
Ontologies	GO_Biological_Process_2021	mRNA 3'-end processing by stem-loop binding and cleavage (GO:0006398)	0.003065	0.0356869	20.5639	119.018	SLBP;ZNF473;LSM11;CPSF3
Ontologies	GO_Biological_Process_2021	positive regulation of DNA topoisomerase (ATP-hydrolyzing) activity (GO:2000373)	0.003065	0.0356869	20.5639	119.018	DHX9;UHRF1;HNRNPU;SETMAR
Ontologies	GO_Biological_Process_2021	positive regulation of maintenance of mitotic sister chromatid cohesion (GO:0034184)	0.003065	0.0356869	20.5639	119.018	SLF1;SLF2;NSMCE2;SMC5
Ontologies	GO_Biological_Process_2021	positive regulation of maintenance of sister chromatid cohesion (GO:0034093)	0.003065	0.0356869	20.5639	119.018	SLF1;SLF2;NSMCE2;SMC5
Ontologies	GO_Biological_Process_2021	reelin-mediated signaling pathway (GO:0038026)	0.003065	0.0356869	20.5639	119.018	RELN;VLDLR;LRP8;PAFAH1B1
Ontologies	GO_Biological_Process_2021	regulation of DNA topoisomerase (ATP-hydrolyzing) activity (GO:2000371)	0.003065	0.0356869	20.5639	119.018	DHX9;UHRF1;HNRNPU;SETMAR
Ontologies	GO_Biological_Process_2021	regulation of histone H4-K16 acetylation (GO:2000618)	0.003065	0.0356869	20.5639	119.018	SMARCB1;PIH1D1;BRCA1;SIRT1
Ontologies	GO_Biological_Process_2021	regulation of maintenance of mitotic sister chromatid cohesion (GO:0034182)	0.003065	0.0356869	20.5639	119.018	SLF1;SLF2;NSMCE2;SMC5
Ontologies	GO_Cellular_Component_2021	prespliceosome (GO:0071010)	0.00580027	0.0363599	4.50061	23.1775	LSM7;SF3A2;SNRNP70;U2AF2;SNRPG;PRPF40A;SNRPB
Ontologies	GO_Cellular_Component_2021	RNA polymerase II, core complex (GO:0005665)	0.00580027	0.0363599	4.50061	23.1775	POLR2C;POLR2D;POLR2E;POLR2H;POLR2I;POLR2J;POLR2L
Ontologies	GO_Cellular_Component_2021	U2-type prespliceosome (GO:0071004)	0.00580027	0.0363599	4.50061	23.1775	LSM7;SF3A2;SNRNP70;U2AF2;SNRPG;PRPF40A;SNRPB
Ontologies	GO_Biological_Process_2021	positive regulation of telomere maintenance (GO:0032206)	0.00314629	0.0363705	3.08867	17.7955	SLX4;PPP1R10;DHX36;HNRNPA2B1;HNRNPD;NEK2;MAPKAPK5;PRKCQ;MAP2K7;AURKB;MAP3K4;GNL3
Ontologies	GO_Biological_Process_2021	protein transmembrane import into intracellular organelle (GO:0044743)	0.00314629	0.0363705	3.08867	17.7955	CHCHD4;TOMM40;AIFM1;GRPEL1;GRPEL2;TIMM23;PEX10;TIMM44;TIMM21;PEX12;HSPD1;TIMM50
Ontologies	GO_Biological_Process_2021	transcription initiation from RNA polymerase I promoter (GO:0006361)	0.00314629	0.0363705	3.08867	17.7955	TAF1D;TBP;TAF1B;ERCC3;CCNH;POLR1B;POLR1C;POLR2E;POLR1E;POLR2H;GTF2H4;POLR2L
Ontologies	GO_Molecular_Function_2021	methylated histone binding (GO:0035064)	0.00204978	0.0371281	2.30274	14.254	SUZ12;PHF2;CBX5;UHRF1;CBX2;KDM8;NCAPG2;LRWD1;CHD1;ING1;MSH6;ING5;ING2;THAP7;RBBP5;WDR5;KAT8;PHF13;TTLL12;NCAPD3;PHF19
Ontologies	GO_Molecular_Function_2021	exoribonuclease activity (GO:0004532)	0.00209021	0.0371593	6.00154	37.0324	EXOSC7;EXOSC10;EXOSC9;EXOSC8;EXOSC3;EXOSC2;EXOSC1
Ontologies	GO_Biological_Process_2021	regulation of cytokinesis (GO:0032465)	0.00326482	0.0376506	2.0618	11.8029	PLK4;AHCTF1;CUL3;VPS4A;PLK1;KIF14;PIK3R4;PDXP;KIF23;PRPF40A;CDC6;MYO19;RHOA;AURKB;CIT;AURKA;PRC1;PIN1;CALM3;KIF20A;FSD1;KIF20B;ECT2;E2F8
Ontologies	GO_Molecular_Function_2021	G-quadruplex DNA binding (GO:0051880)	0.00215826	0.0376714	7.71481	47.357	BLM;WRN;CNBP;DHX36;LONP1;POT1
Ontologies	GO_Biological_Process_2021	peptidyl-serine phosphorylation (GO:0018105)	0.00339116	0.0390145	1.72027	9.78248	SMG1;PKN3;TTK;STK4;AURKA;RPS6KA4;RPS6KA3;MAPK9;RPS6KA5;TBK1;AKT1;STK38L;TLK1;CLSPN;PRKACA;MARK2;MARK1;CSNK1G3;CSNK2A1;CHUK;CSNK2A3;PLK1;DYRK1A;DYRK1B;VRK1;CDC7;MASTL;MAPK14;MTOR;UHMK1;RPS6KB1;CAMK4;CDK2;CDK1;MAPKAPK5;PRKCQ;CSNK1G2;CAMK1G;CDK5R1
Pathways	Reactome_2016	Zinc transporters Homo sapiens R-HSA-435354	0.0129989	0.0406639	3.60006	15.6347	SLC30A2;SLC30A5;SLC39A5;SLC39A8;SLC39A14;SLC39A1;SLC39A3
Pathways	Reactome_2016	Platelet sensitization by LDL Homo sapiens R-HSA-432142	0.0129989	0.0406639	3.60006	15.6347	PPP2CA;PLA2G4A;PPP2R5A;PTPN11;PPP2R5D;MAPK14;LRP8
Ontologies	GO_Biological_Process_2021	covalent chromatin modification (GO:0016569)	0.0035952	0.0410686	5.14387	28.9505	HELLS;SETD5;PARP2;PARK7;CHD1;SIRT1;AURKB
Ontologies	GO_Biological_Process_2021	mRNA cleavage involved in mRNA processing (GO:0098787)	0.0035952	0.0410686	5.14387	28.9505	CPSF4;NUDT21;CPSF7;CPSF6;CPSF1;CSTF2;TUT1
Ontologies	GO_Biological_Process_2021	regulation of transcription of nucleolar large rRNA by RNA polymerase I (GO:1901836)	0.0035952	0.0410686	5.14387	28.9505	IPPK;SMARCB1;PIH1D1;NCL;NOL11;MTOR;SMARCA4
Pathways	Reactome_2016	TCR signaling Homo sapiens R-HSA-202403	0.0132634	0.041393	1.67923	7.25891	PSMD12;PSMD11;PSMD14;PSMA7;FYB;MALT1;PSMD8;PSMB6;PSMD6;PSMD7;PSMB5;UBB;PSMD5;PSMB3;PSMB1;CSK;IKBKG;BTRC;CHUK;PSMA5;PSMA3;PSMC6;PSMA1;PSMC3;PSMA2;PSME3;PSME4;UBE2N;PRKCQ
Pathways	Reactome_2016	Cooperation of PDCL (PhLP1) and TRiC/CCT in G-protein beta folding Homo sapiens R-HSA-6814122	0.0135012	0.0420356	2.3071	9.93199	CCT3;CCT2;CSNK2A1;GNAI3;CCT6A;GNG3;TCP1;PDCL;GNB4;CCT8;CCT7;CCT5;CCT4
Pathways	Reactome_2016	Metal ion SLC transporters Homo sapiens R-HSA-425410	0.013594	0.0422247	2.89365	12.4373	SLC30A2;SLC41A2;SLC30A5;SLC11A2;SLC39A5;SLC39A8;SLC39A1;SLC39A14;SLC39A3
Ontologies	GO_Biological_Process_2021	chromatin organization (GO:0006325)	0.00371392	0.0423247	1.75226	9.80506	INO80C;SETD5;SUV39H2;HDAC2;SMARCB1;HDAC3;SUV39H1;HMGB2;NUCKS1;NUDT5;CHD1;CHRAC1;HIRIP3;RUVBL2;MYB;RUVBL1;HMGN1;DAXX;DR1;ACTL6B;KDM4D;CBX3;PIH1D1;LRWD1;ARID1A;SAFB;SIRT1;HCFC1;SMARCA4;SUPV3L1;TAF6L;MCM3AP;CDAN1;TADA2A;EZH2;PHF19
Pathways	Reactome_2016	Zinc influx into cells by the SLC39 gene family Homo sapiens R-HSA-442380	0.0140528	0.0432418	5.14132	21.9274	SLC39A5;SLC39A8;SLC39A1;SLC39A14;SLC39A3
Pathways	Reactome_2016	Base-Excision Repair, AP Site Formation Homo sapiens R-HSA-73929	0.0140528	0.0432418	5.14132	21.9274	MBD4;NEIL2;OGG1;UNG;MUTYH
Pathways	Reactome_2016	Establishment of Sister Chromatid Cohesion Homo sapiens R-HSA-2468052	0.0140528	0.0432418	5.14132	21.9274	RAD21;ESCO2;PDS5A;SMC1A;SMC3
Pathways	Reactome_2016	MAPK3 (ERK1) activation Homo sapiens R-HSA-110056	0.0140528	0.0432418	5.14132	21.9274	IL6;MAP2K1;CDK1;PTPN11;TYK2
Ontologies	GO_Cellular_Component_2021	Set1C/COMPASS complex (GO:0048188)	0.00706782	0.0436542	5.14259	25.4672	RBBP5;WDR82;SETD1B;SETD1A;WDR5;HCFC1
Ontologies	GO_Biological_Process_2021	positive regulation of RNA metabolic process (GO:0051254)	0.00384022	0.0436611	2.57473	14.3212	UTP15;MAP2K1;PNPT1;HEATR1;DYRK1A;WDR75;NMD3;WDR43;SUPV3L1;TRMT112;IL6;U2AF2;RIOK1;HRAS;ZPR1
Pathways	CORUM	12S U11 snRNP (human)	0.00580027	0.0445955	4.50061	23.1775	TOE1;PRKRIP1;SNRNP48;SNRPE;SNRPF;SNRNP25;SNRPB
Pathways	CORUM	Emerin complex 24 (human)	0.00580027	0.0445955	4.50061	23.1775	C1QBP;HNRNPU;MCM4;MCM6;EMD;LMNB1;MCM2
Ontologies	GO_Biological_Process_2021	regulation of RNA splicing (GO:0043484)	0.00398004	0.0448564	2.09944	11.6025	KHDRBS1;CELF1;YTHDC1;DYRK1A;RRP1B;SRPK1;PTBP1;HNRNPK;SNRNP70;U2AF2;TRA2B;HNRNPF;CWC22;RBM12B;METTL4;SRSF3;ZNF326;HNRNPH3;METTL16;SRSF10;SF1;ZPR1
Ontologies	GO_Biological_Process_2021	protein N-linked glycosylation (GO:0006487)	0.00401129	0.0448564	2.19241	12.0991	DPAGT1;ALG8;ALG6;RPN2;TUSC3;DERL3;GFPT1;ALG3;ALG10;ASGR2;DPM1;LMAN1;FUT8;TMEM258;MGAT5B;SLC39A8;MGAT1;STT3B;ST3GAL1;MPDU1
Ontologies	GO_Biological_Process_2021	nucleobase-containing compound catabolic process (GO:0034655)	0.00402204	0.0448564	2.66975	14.7262	DFFB;RNASEH2B;RNASEH2A;PNPT1;PABPC4;ENTPD6;NUDT1;RNASE3;NUDT5;EXOSC7;SUPV3L1;XRN2;HNRNPD;NUDT15
Ontologies	GO_Biological_Process_2021	regulation of response to DNA damage stimulus (GO:2001020)	0.00402204	0.0448564	2.66975	14.7262	SMG1;NEK4;RPA2;WRNIP1;WDR76;BCLAF1;ING2;NSMCE4A;RFWD3;USP1;UBE2N;UBE2V2;FBXO5;MAPT
Ontologies	GO_Biological_Process_2021	formation of extrachromosomal circular DNA (GO:0001325)	0.00409505	0.0448564	6.17148	33.9307	BLM;WRN;SLX4;EXO1;XRCC3;DNA2
Ontologies	GO_Biological_Process_2021	glycerol metabolic process (GO:0006071)	0.00409505	0.0448564	6.17148	33.9307	GK5;COQ3;COQ2;TPI1;PGP;PDXP
Ontologies	GO_Biological_Process_2021	isotype switching (GO:0045190)	0.00409505	0.0448564	6.17148	33.9307	MSH6;RNF168;MSH2;RNF8;EXOSC3;HSPD1
Ontologies	GO_Biological_Process_2021	t-circle formation (GO:0090656)	0.00409505	0.0448564	6.17148	33.9307	BLM;WRN;SLX4;EXO1;XRCC3;DNA2
Ontologies	GO_Biological_Process_2021	telomere maintenance via recombination (GO:0000722)	0.00409505	0.0448564	6.17148	33.9307	RAD51;NSMCE2;XRCC3;TPRKB;SMC5;SMC6
Ontologies	GO_Biological_Process_2021	telomere maintenance via telomere trimming (GO:0090737)	0.00409505	0.0448564	6.17148	33.9307	BLM;WRN;SLX4;EXO1;XRCC3;DNA2
Ontologies	GO_Biological_Process_2021	box C/D snoRNP assembly (GO:0000492)	0.00415888	0.0448564	8.56989	46.9845	ZNHIT3;PIH1D1;RUVBL2;RUVBL1;TAF9
Ontologies	GO_Biological_Process_2021	mitotic spindle elongation (GO:0000022)	0.00415888	0.0448564	8.56989	46.9845	KIF4B;PRC1;KIF4A;KIF23;AURKB
Ontologies	GO_Biological_Process_2021	mitotic spindle midzone assembly (GO:0051256)	0.00415888	0.0448564	8.56989	46.9845	KIF4B;PRC1;KIF4A;KIF23;AURKB
Ontologies	GO_Biological_Process_2021	negative regulation of vascular associated smooth muscle cell differentiation (GO:1905064)	0.00415888	0.0448564	8.56989	46.9845	DNMT1;HEY2;NFATC3;PDCD4;NFATC2
Ontologies	GO_Biological_Process_2021	positive regulation of chromosome segregation (GO:0051984)	0.00415888	0.0448564	8.56989	46.9845	CCNB1;SMC5;CDC6;SMC6;RAD18
Ontologies	GO_Biological_Process_2021	positive regulation of isomerase activity (GO:0010912)	0.00415888	0.0448564	8.56989	46.9845	ITGAM;DHX9;UHRF1;HNRNPU;SETMAR
Ontologies	GO_Biological_Process_2021	regulation of metaphase/anaphase transition of cell cycle (GO:1902099)	0.00415888	0.0448564	8.56989	46.9845	CENPE;CDC23;UBE2C;PLK1;CDC6
Ontologies	GO_Biological_Process_2021	regulation of protein localization to nucleolus (GO:1904749)	0.00415888	0.0448564	8.56989	46.9845	NVL;PINX1;NMD3;GLUL;BYSL
Ontologies	GO_Biological_Process_2021	regulation of translational termination (GO:0006449)	0.00415888	0.0448564	8.56989	46.9845	GLE1;UPF1;MTRF1;ETF1;GSPT1
Ontologies	GO_Biological_Process_2021	replication fork protection (GO:0048478)	0.00415888	0.0448564	8.56989	46.9845	BLM;TIPIN;DONSON;TIMELESS;ZNF830
Ontologies	GO_Biological_Process_2021	telomeric D-loop disassembly (GO:0061820)	0.00415888	0.0448564	8.56989	46.9845	RECQL4;BLM;WRN;SLX4;POT1
Ontologies	GO_Biological_Process_2021	tRNA transcription (GO:0009304)	0.00415888	0.0448564	8.56989	46.9845	GTF3C2;GTF3C3;GTF3C4;GTF3C5;POLR2L
Ontologies	GO_Biological_Process_2021	U4 snRNA 3'-end processing (GO:0034475)	0.00415888	0.0448564	8.56989	46.9845	EXOSC7;EXOSC9;EXOSC8;EXOSC3;EXOSC2
Ontologies	GO_Biological_Process_2021	regulation of ubiquitin-protein transferase activity (GO:0051438)	0.00418151	0.0450001	3.14528	17.2269	DCUN1D5;FEM1A;PLK1;DCUN1D1;AXIN1;UBE2N;DCUN1D2;PIN1;PARK7;FBXO5;RPS2
Ontologies	GO_Biological_Process_2021	positive regulation of histone modification (GO:0031058)	0.00422119	0.0453262	2.94141	16.0826	RPS6KA4;ING2;CHTOP;PAXIP1;RPS6KA5;SART3;TADA2A;KDM1A;RUVBL2;UBE2N;BRCA1;BRD7
Ontologies	GO_Cellular_Component_2021	THO complex part of transcription export complex (GO:0000445)	0.00800466	0.0472821	10.2813	49.6355	THOC1;THOC2;THOC7;THOC6
Ontologies	GO_Cellular_Component_2021	TORC1 complex (GO:0031931)	0.00800466	0.0472821	10.2813	49.6355	SMG1;MTOR;TELO2;TTI1
Ontologies	GO_Cellular_Component_2021	transcription factor TFIIIC complex (GO:0000127)	0.00800466	0.0472821	10.2813	49.6355	GTF3C2;GTF3C3;GTF3C4;GTF3C5
Ontologies	GO_Cellular_Component_2021	mitochondrial respiratory chain complex III (GO:0005750)	0.00810551	0.0472821	6.42704	30.9475	UQCRFS1;CYC1;UQCRC2;BCS1L;UQCRH
Ontologies	GO_Biological_Process_2021	DNA conformation change (GO:0071103)	0.00461854	0.0493735	4.11562	22.1325	TOP2A;TOP2B;HHEX;ERCC3;TOP3A;HAT1;HMGB2;HMGB3
Ontologies	GO_Biological_Process_2021	rRNA transcription (GO:0009303)	0.00461854	0.0493735	4.11562	22.1325	GTF3C2;GTF3C3;GTF3C4;GTF3C5;TAF1B;TCOF1;GTF3A;POLR1E
Pathways	Reactome_2016	POLB-Dependent Long Patch Base Excision Repair Homo sapiens R-HSA-110362	0.0162752	0.0496167	6.85381	28.2248	FEN1;LIG1;PARP1;PARP2
Pathways	Reactome_2016	APEX1-Independent Resolution of AP Sites via the Single Nucleotide Replacement Pathway Homo sapiens R-HSA-5649702	0.0162752	0.0496167	6.85381	28.2248	NEIL2;OGG1;XRCC1;LIG3
Pathways	Reactome_2016	Activation of NIMA Kinases NEK9, NEK6, NEK7 Homo sapiens R-HSA-2980767	0.0162752	0.0496167	6.85381	28.2248	CCNB2;CCNB1;PLK1;CDK1
Pathways	Reactome_2016	Ubiquinol biosynthesis Homo sapiens R-HSA-2142789	0.0162752	0.0496167	6.85381	28.2248	COQ3;COQ2;PDSS1;COQ5
Ontologies	GO_Molecular_Function_2021	cyclin-dependent protein serine/threonine kinase regulator activity (GO:0016538)	0.00300594	0.0498711	2.66367	15.4684	CDKN2D;CCNJ;CDKN2C;CCNT1;CCNH;CCNF;CKS1B;CCNA2;CCNB2;CCNA1;CCNB1;CCNE2;CCNE1;CKS2;CDK5R1
Ontologies	GO_Molecular_Function_2021	large ribosomal subunit rRNA binding (GO:0070180)	0.003065	0.0498711	20.5639	119.018	RPUSD4;RPL12;RPLP0;MRPL11
Ontologies	GO_Molecular_Function_2021	small protein activating enzyme binding (GO:0044388)	0.003065	0.0498711	20.5639	119.018	UBE2I;UBA2;PARK7;SAE1
Ontologies	GO_Molecular_Function_2021	Y-form DNA binding (GO:0000403)	0.003065	0.0498711	20.5639	119.018	BLM;WRN;RBBP8;RAD18

## Sheet: Table S2
Table S2. Functional annotations of differential cluster C2 (1633 genes upregulated in miR-519-mimic transcriptomes) as returned by querying EnrichR on multiple databases and gene sets. Adjusted P-value cutoff = 0.05
Category	Database / Gene set	Term	P-value	Adjusted P-value	Odds Ratio	Combined Score	Genes
Pathways	MSigDB_Hallmark_2020	p53 Pathway	9.37871e-08	4.68936e-06	2.85734	46.2382	CCNK;BTG2;NOTCH1;CD82;GLS2;EI24;PDGFA;RNF19B;TRIAP1;IFI30;TM7SF3;PPM1D;ACVR1B;SAT1;PIDD1;SEC61A1;RXRA;CCND2;SFN;IER5;PHLDA3;ST14;GPX2;TGFB1;FBXW7;FUCA1;VWA5A;WWP1;SERPINB5;DDB2;VAMP8;IL1A;TRAF4;DDIT4;NINJ1;TNFSF9;TRIB3;S100A4;ATF3;HBEGF
Legacy	Disease_Signatures_from_GEO_up_2014	Cancer of prostate GSE1413	2.44901e-05	0.0017388	2.06699	21.9457	IDI1;BTG2;SLC45A3;SLC44A4;HIP1;INSIG2;POMP;SLC2A1;RND2;CD3D;SAT1;BAG6;NPEPPS;NSDHL;RASSF3;PEG10;RFK;ISOC1;SH3BGRL2;BID;SLC15A4;CHKA;GCH1;FUCA1;DAPK3;DHCR24;ATP1B1;PGD;COQ7;PARP12;CD2AP;FCAMR;ENAH;OCLN;CDC34;KRT18;PKM;ADORA2B;CLDN7;DDIT4;SAA1;ATF3;NFE2L1;GNE;PTGES;TMEM45A
Pathways	MSigDB_Hallmark_2020	Cholesterol Homeostasis	7.55653e-05	0.00188913	3.37926	32.0709	IDI1;ACSS2;HMGCS1;CHKA;SEMA3B;SREBF2;GNAI1;NSDHL;EBP;SCD;FASN;MAL2;MVD;TRIB3;DHCR7;ATF3;FDFT1
Pathways	Reactome_2016	Signaling by Interleukins Homo sapiens R-HSA-449147	1.61877e-06	0.00199109	2.07205	27.6284	CSF2;IL24;ARRB1;IL18BP;SYNGAP1;CASP3;PSMD3;PSMD1;MAP3K8;IL12A;MAP3K7;IL6R;HAVCR2;MAP2K2;KSR1;VWF;GFRA1;VAV1;IL1A;PSMA4;NRG4;RASA4;RAPGEF1;PELI1;UBE2V1;HBEGF;PSMD13;EBI3;PDGFB;IL20RB;PDGFA;IL2RG;PSMB7;PPP2CB;RAP1A;RPS27A;CAMK2G;LYN;IL32;IL31RA;DAB2IP;GRIN2C;PTK2;GRIN2D;NFKB2;PTPRA;TNIP2;PSMC1;PSMC2;FGF18;TAB3;PTPN6;GRB2;TAB2;KRAS;TAB1;TEK;CALM1;LAMTOR3;MAP3K11
Diseases/Drugs	Orphanet_Augmented_2021	Cleft lip/palate-ectodermal dysplasia syndrome ORPHA:3253	5.14656e-06	0.00321402	3.34963	40.7891	ARF3;PTPRU;LAMA5;CADM4;TMEM184B;JUP;DAB2IP;DHCR24;CSNK1E;CELSR2;PRRC2B;SREBF2;GPR153;CASKIN2;FASN;SH3PXD2B;DAG1;PLXNA1;MAL2;NFE2L1;GIT1;EPHB3;TBC1D16
Diseases/Drugs	Orphanet_Augmented_2021	Microcephaly-congenital cataract-psoriasiform dermatitis syndrome ORPHA:488168	5.14656e-06	0.00321402	3.34963	40.7891	IDI1;NDFIP2;GOT1;HMGCS1;MMAB;EI24;DHCR24;ACSL3;PDIA6;LRRC42;NSDHL;EBP;TFG;C14ORF1;KDELC1;SCD;MORF4L2;PRDX1;CLDN12;DHCR7;AJUBA;FADS1;FDFT1
Diseases/Drugs	Orphanet_Augmented_2021	Neurodegenerative syndrome due to cerebral folate transport deficiency ORPHA:217382	5.14656e-06	0.00321402	3.34963	40.7891	GRB7;PTPRU;LAMA5;SLC44A3;KRT80;FAM46B;WWC1;SEMA3B;RHOD;CLDN4;KRT18;TMEM139;CLDN7;DAG1;MAL2;SFN;AMOTL2;PRSS8;PKP3;RHPN2;CDR2L;RAB17;FOLR1
Pathways	KEGG_2021_Human	Steroid biosynthesis	1.15542e-05	0.00352403	9.24787	105.134	CYP27B1;EBP;NSDHL;CYP24A1;CYP2R1;DHCR24;CEL;DHCR7;FDFT1
Diseases/Drugs	Orphanet_Augmented_2021	Autosomal dominant dopa-responsive dystonia ORPHA:98808	1.7386e-05	0.00465325	3.1613	34.6474	CD52;GCH1;GK;C18ORF8;STXBP2;IFI30;IL2RG;KIAA0040;PARP12;STX11;NFKB2;PTBP3;NFKBIA;VAMP8;RASSF5;RPS6KA1;ZC3H12A;B3GNT2;MAP3K8;PTPN6;NFKBIE;ZNF267
Diseases/Drugs	Orphanet_Augmented_2021	GTP cyclohydrolase I deficiency ORPHA:2102	1.7386e-05	0.00465325	3.1613	34.6474	CD52;GCH1;GK;C18ORF8;STXBP2;IFI30;IL2RG;KIAA0040;PARP12;STX11;NFKB2;PTBP3;NFKBIA;VAMP8;RASSF5;RPS6KA1;ZC3H12A;B3GNT2;MAP3K8;PTPN6;NFKBIE;ZNF267
Pathways	WikiPathway_2021_Human	Cholesterol metabolism (includes both Bloch and Kandutsch-Russell pathways) WP4718	1.09327e-05	0.00582715	4.95464	56.6006	IDI1;HMGCS1;ELOVL3;DHCR24;ACSL3;SREBF2;NSDHL;EBP;SCD;FASN;MVD;DHCR7;FADS1;FDFT1
Diseases/Drugs	Orphanet_Augmented_2021	Autosomal dominant severe congenital neutropenia ORPHA:486	2.81921e-05	0.00621388	3.04515	31.9024	RGS19;SPNS3;MTMR14;STXBP2;SRP54;NKG7;TMC8;LSP1;IFI30;CST7;IL2RG;CORO1A;VAV1;STX11;P2RY8;RASSF5;RPS6KA1;ZC3H12A;ARHGEF1;PTPN6;CD300C;GPSM3
Pathways	MSigDB_Hallmark_2020	mTORC1 Signaling	0.000401963	0.00669938	2.0837	16.2928	IDI1;BTG2;NUFIP1;PSMD13;INSIG1;UBE2D3;SLC2A1;IFI30;ADD3;CORO1A;ADIPOR2;SLC9A3R1;EBP;PRDX1;SERPINH1;SSR1;CTSC;FADS1;MAP2K3;HSPA5;GOT1;HMGCS1;DHCR24;ACSL3;PSMA4;SCD;DDIT4;PSMC2;MCM4;TRIB3;DHCR7
Diseases/Drugs	Orphanet_Augmented_2021	Corneal dystrophy-perceptive deafness syndrome ORPHA:1490	5.55718e-05	0.0074367	2.97788	29.1767	HN1L;GRB7;PTPRU;LAMA5;NQO1;FAM46B;FBXW9;DHCR24;PKM;CASKIN2;FASN;DAG1;TRIP10;PLXNA1;PKP3;DHCR7;PLEKHN1;CDR2L;PHLDA2;AJUBA;CD276
Diseases/Drugs	Orphanet_Augmented_2021	Leukocyte adhesion deficiency type III ORPHA:99844	5.55718e-05	0.0074367	2.97788	29.1767	ARHGAP9;CD52;ICAM2;LAPTM5;NKG7;TMC8;LSP1;GIMAP6;TNFRSF1B;CST7;IL2RG;CORO1A;VAV1;SPN;LAT2;P2RY8;ABI3;HCLS1;PLCB2;GPSM3;MYO1F
Pathways	Reactome_2016	Signaling by SCF-KIT Homo sapiens R-HSA-1433557	2.13128e-05	0.00955181	2.02766	21.8099	PTPRU;CSF2;ARRB1;SYNGAP1;PSMD3;MLST8;PSMD1;MAP2K2;KSR1;VWF;GFRA1;MMP9;VAV1;PSMA4;RASA4;NRG4;TRIB3;HBEGF;GRB7;PHLPP1;PSMD13;PDGFB;PDGFA;IL2RG;FOXO1;PSMB7;PPP2CB;RAP1A;RPS27A;SOCS6;CAMK2G;LYN;DAB2IP;GRIN2C;PTK2;GRIN2D;AGO4;PTPRA;PSMC1;AGO2;PSMC2;FGF18;GRB2;PTPN6;KRAS;TEK;CALM1;LAMTOR3;MAP3K11
Pathways	Reactome_2016	CLEC7A (Dectin-1) signaling Homo sapiens R-HSA-5607764	4.07206e-05	0.00955181	3.05457	30.8779	PSMD13;UBE2D2;PRKCD;NFKB2;PYCARD;NFKBIA;PSMB7;PPP3R1;CDC34;PSMA4;PSMC1;PSMD3;PSMC2;PSMD1;TAB3;TAB2;UBE2V1;TAB1;CALM1;RPS27A;MAP3K7
Pathways	Reactome_2016	C-type lectin receptors (CLRs) Homo sapiens R-HSA-5621481	5.0336e-05	0.00955181	2.7524	27.2399	LYN;PSMD13;UBE2D2;PRKCD;ICAM2;NFKB2;PYCARD;NFKBIA;PSMB7;PPP3R1;CDC34;PSMA4;PSMC1;PSMD3;PSMC2;PSMD1;TAB3;TAB2;KRAS;UBE2V1;TAB1;CALM1;RPS27A;MAP3K7
Pathways	Reactome_2016	Signaling by ERBB4 Homo sapiens R-HSA-1236394	6.48017e-05	0.00955181	1.94214	18.7304	PHLPP1;CSF2;PSMD13;CSH1;PDGFB;PDGFA;ARRB1;IL2RG;FOXO1;PSMB7;PPP2CB;SYNGAP1;RAP1A;PSMD3;MLST8;PSMD1;RPS27A;CAMK2G;MAP2K2;KSR1;VWF;DAB2IP;WWP1;GFRA1;GRIN2C;PTK2;VAV1;GRIN2D;GFAP;ADAM17;PSMA4;AGO4;PTPRA;RASA4;NRG4;PSMC1;AGO2;PSMC2;FGF18;TRIB3;GRB2;TAB2;KRAS;TEK;CALM1;LAMTOR3;MAP3K11;HBEGF
Pathways	Reactome_2016	Downstream signal transduction Homo sapiens R-HSA-186763	7.45483e-05	0.00955181	1.91486	18.1989	CSF2;ARRB1;SYNGAP1;PSMD3;MLST8;NCK2;PSMD1;PRKCG;MAP2K2;KSR1;VWF;PRKCD;GFRA1;VAV1;PSMA4;PRKAR1B;RASA4;NRG4;RAPGEF1;TRIB3;HBEGF;GRB7;PHLPP1;PSMD13;PDGFB;PDGFA;IL2RG;FOXO1;PSMB7;PPP2CB;RAP1A;RPS27A;CAMK2G;DAB2IP;GRIN2C;PTK2;GRIN2D;AGO4;PTPRA;PSMC1;AGO2;PSMC2;FGF18;GRB2;KRAS;TEK;CALM1;LAMTOR3;MAP3K11
Pathways	Reactome_2016	Interleukin-3, 5 and GM-CSF signaling Homo sapiens R-HSA-512988	8.15379e-05	0.00955181	2.06174	19.4101	CSF2;PSMD13;PDGFB;PDGFA;ARRB1;IL2RG;PSMB7;PPP2CB;SYNGAP1;RAP1A;PSMD3;PSMD1;RPS27A;CAMK2G;LYN;MAP2K2;KSR1;VWF;DAB2IP;GFRA1;GRIN2C;PTK2;VAV1;GRIN2D;PSMA4;PTPRA;RASA4;NRG4;PSMC1;PSMC2;FGF18;RAPGEF1;GRB2;PTPN6;KRAS;TEK;CALM1;LAMTOR3;MAP3K11;HBEGF
Pathways	Reactome_2016	Signaling by PDGF Homo sapiens R-HSA-186797	0.000103356	0.00955181	1.85949	17.0651	CSF2;ARRB1;SYNGAP1;PSMD3;MLST8;NCK2;PSMD1;PRKCG;MAP2K2;KSR1;VWF;PRKCD;GFRA1;VAV1;PSMA4;PRKAR1B;RASA4;NRG4;RAPGEF1;TRIB3;HBEGF;GRB7;PHLPP1;PSMD13;PDGFB;PDGFA;IL2RG;FOXO1;THBS4;PSMB7;PPP2CB;RAP1A;PDGFC;RPS27A;CAMK2G;DAB2IP;GRIN2C;PTK2;GRIN2D;AGO4;PTPRA;PSMC1;AGO2;PSMC2;FGF18;GRB2;KRAS;TEK;CALM1;LAMTOR3;MAP3K11
Pathways	Reactome_2016	MAPK family signaling cascades Homo sapiens R-HSA-5683057	0.000124479	0.00955181	1.97716	17.7774	CSF2;PSMD13;PDGFB;PDGFA;ARRB1;IL2RG;FOXO1;PSMB7;PPP2CB;SYNGAP1;RAP1A;PSMD3;PSMD1;RPS27A;IL6R;CAMK2G;MAP2K2;KSR1;VWF;DAB2IP;GFRA1;GRIN2C;PTK2;GRIN2D;PSMA4;AGO4;CDC42EP5;PTPRA;RASA4;NRG4;PSMC1;AGO2;PSMC2;FGF18;CDC42EP2;GRB2;KRAS;TEK;CALM1;LAMTOR3;MAP3K11;HBEGF
Pathways	Reactome_2016	Fc epsilon receptor (FCERI) signaling Homo sapiens R-HSA-2454202	0.000125986	0.00955181	1.80783	16.2331	CSF2;UBE2D2;ARRB1;SYNGAP1;PSMD3;MLST8;PSMD1;MAP3K7;MAP2K2;KSR1;VWF;GFRA1;VAV1;LAT2;PSMA4;CDC34;NRG4;RASA4;TRIB3;UBE2V1;HBEGF;PHLPP1;PSMD13;PDGFB;PDGFA;IL2RG;FOXO1;PSMB7;PPP2CB;PPP3R1;RAP1A;RPS27A;CAMK2G;LYN;DAB2IP;GRIN2C;PTK2;GRIN2D;NFKBIA;AGO4;PTPRA;PSMC1;AGO2;PSMC2;FGF18;TAB3;GRB2;TAB2;KRAS;TAB1;TEK;CALM1;LAMTOR3;MAP3K11
Pathways	Reactome_2016	Frs2-mediated activation Homo sapiens R-HSA-170968	0.000130894	0.00955181	2.07436	18.5471	CSF2;PSMD13;PDGFB;PDGFA;ARRB1;IL2RG;PSMB7;PPP2CB;SYNGAP1;RAP1A;PSMD3;PSMD1;RPS27A;CAMK2G;MAP2K2;KSR1;VWF;DAB2IP;GFRA1;GRIN2C;PTK2;GRIN2D;PSMA4;PTPRA;RASA4;NRG4;PSMC1;PSMC2;FGF18;RAPGEF1;GRB2;KRAS;TEK;CALM1;LAMTOR3;MAP3K11;HBEGF
Pathways	Reactome_2016	MAPK1/MAPK3 signaling Homo sapiens R-HSA-5684996	0.000142723	0.00955181	2.06408	18.2766	CSF2;PSMD13;PDGFB;PDGFA;ARRB1;IL2RG;PSMB7;PPP2CB;SYNGAP1;RAP1A;PSMD3;PSMD1;RPS27A;IL6R;CAMK2G;MAP2K2;KSR1;VWF;DAB2IP;GFRA1;GRIN2C;PTK2;GRIN2D;PSMA4;PTPRA;RASA4;NRG4;PSMC1;PSMC2;FGF18;GRB2;KRAS;TEK;CALM1;LAMTOR3;MAP3K11;HBEGF
Pathways	Reactome_2016	Prolonged ERK activation events Homo sapiens R-HSA-169893	0.000155506	0.00955181	2.0539	18.0103	CSF2;PSMD13;PDGFB;PDGFA;ARRB1;IL2RG;PSMB7;PPP2CB;SYNGAP1;RAP1A;PSMD3;PSMD1;RPS27A;CAMK2G;MAP2K2;KSR1;VWF;DAB2IP;GFRA1;GRIN2C;PTK2;GRIN2D;PSMA4;PTPRA;RASA4;NRG4;PSMC1;PSMC2;FGF18;RAPGEF1;GRB2;KRAS;TEK;CALM1;LAMTOR3;MAP3K11;HBEGF
Pathways	Reactome_2016	Interleukin-2 signaling Homo sapiens R-HSA-451927	0.000170732	0.00955181	2.02096	17.5327	CSF2;PSMD13;PDGFB;PDGFA;ARRB1;IL2RG;PSMB7;PPP2CB;SYNGAP1;RAP1A;PSMD3;PSMD1;RPS27A;CAMK2G;HAVCR2;MAP2K2;KSR1;VWF;DAB2IP;GFRA1;GRIN2C;PTK2;GRIN2D;PSMA4;PTPRA;RASA4;NRG4;PSMC1;PSMC2;FGF18;GRB2;PTPN6;KRAS;TEK;CALM1;LAMTOR3;MAP3K11;HBEGF
Pathways	Reactome_2016	GRB2 events in EGFR signaling Homo sapiens R-HSA-179812	0.000182204	0.00955181	2.05803	17.7204	CSF2;PSMD13;PDGFB;PDGFA;ARRB1;IL2RG;PSMB7;PPP2CB;SYNGAP1;RAP1A;PSMD3;PSMD1;RPS27A;CAMK2G;MAP2K2;KSR1;VWF;DAB2IP;GFRA1;GRIN2C;PTK2;GRIN2D;PSMA4;PTPRA;RASA4;NRG4;PSMC1;PSMC2;FGF18;GRB2;KRAS;TEK;CALM1;LAMTOR3;MAP3K11;HBEGF
Pathways	Reactome_2016	SHC1 events in EGFR signaling Homo sapiens R-HSA-180336	0.000182204	0.00955181	2.05803	17.7204	CSF2;PSMD13;PDGFB;PDGFA;ARRB1;IL2RG;PSMB7;PPP2CB;SYNGAP1;RAP1A;PSMD3;PSMD1;RPS27A;CAMK2G;MAP2K2;KSR1;VWF;DAB2IP;GFRA1;GRIN2C;PTK2;GRIN2D;PSMA4;PTPRA;RASA4;NRG4;PSMC1;PSMC2;FGF18;GRB2;KRAS;TEK;CALM1;LAMTOR3;MAP3K11;HBEGF
Pathways	Reactome_2016	SOS-mediated signalling Homo sapiens R-HSA-112412	0.000182204	0.00955181	2.05803	17.7204	CSF2;PSMD13;PDGFB;PDGFA;ARRB1;IL2RG;PSMB7;PPP2CB;SYNGAP1;RAP1A;PSMD3;PSMD1;RPS27A;CAMK2G;MAP2K2;KSR1;VWF;DAB2IP;GFRA1;GRIN2C;PTK2;GRIN2D;PSMA4;PTPRA;RASA4;NRG4;PSMC1;PSMC2;FGF18;GRB2;KRAS;TEK;CALM1;LAMTOR3;MAP3K11;HBEGF
Pathways	Reactome_2016	SHC1 events in ERBB4 signaling Homo sapiens R-HSA-1250347	0.000182204	0.00955181	2.05803	17.7204	CSF2;PSMD13;PDGFB;PDGFA;ARRB1;IL2RG;PSMB7;PPP2CB;SYNGAP1;RAP1A;PSMD3;PSMD1;RPS27A;CAMK2G;MAP2K2;KSR1;VWF;DAB2IP;GFRA1;GRIN2C;PTK2;GRIN2D;PSMA4;PTPRA;RASA4;NRG4;PSMC1;PSMC2;FGF18;GRB2;KRAS;TEK;CALM1;LAMTOR3;MAP3K11;HBEGF
Pathways	Reactome_2016	RAF/MAP kinase cascade Homo sapiens R-HSA-5673001	0.000182204	0.00955181	2.05803	17.7204	CSF2;PSMD13;PDGFB;PDGFA;ARRB1;IL2RG;PSMB7;PPP2CB;SYNGAP1;RAP1A;PSMD3;PSMD1;RPS27A;CAMK2G;MAP2K2;KSR1;VWF;DAB2IP;GFRA1;GRIN2C;PTK2;GRIN2D;PSMA4;PTPRA;RASA4;NRG4;PSMC1;PSMC2;FGF18;GRB2;KRAS;TEK;CALM1;LAMTOR3;MAP3K11;HBEGF
Pathways	Reactome_2016	Signalling to ERKs Homo sapiens R-HSA-187687	0.00018543	0.00955181	2.01145	17.284	RALA;CSF2;PSMD13;PDGFB;PDGFA;ARRB1;IL2RG;PSMB7;PPP2CB;SYNGAP1;RAP1A;PSMD3;PSMD1;RPS27A;CAMK2G;MAP2K2;KSR1;VWF;DAB2IP;GFRA1;GRIN2C;PTK2;GRIN2D;PSMA4;PTPRA;RASA4;NRG4;PSMC1;PSMC2;FGF18;RAPGEF1;GRB2;KRAS;TEK;CALM1;LAMTOR3;MAP3K11;HBEGF
Pathways	Reactome_2016	FRS-mediated FGFR2 signaling Homo sapiens R-HSA-5654700	0.000198458	0.00955181	2.04763	17.4559	CSF2;PSMD13;PDGFB;PDGFA;ARRB1;IL2RG;PSMB7;PPP2CB;SYNGAP1;RAP1A;PSMD3;PSMD1;RPS27A;CAMK2G;MAP2K2;KSR1;VWF;DAB2IP;GFRA1;GRIN2C;PTK2;GRIN2D;PSMA4;PTPRA;RASA4;NRG4;PSMC1;PSMC2;FGF18;GRB2;KRAS;TEK;CALM1;LAMTOR3;MAP3K11;HBEGF
Pathways	Reactome_2016	FRS-mediated FGFR4 signaling Homo sapiens R-HSA-5654712	0.000198458	0.00955181	2.04763	17.4559	CSF2;PSMD13;PDGFB;PDGFA;ARRB1;IL2RG;PSMB7;PPP2CB;SYNGAP1;RAP1A;PSMD3;PSMD1;RPS27A;CAMK2G;MAP2K2;KSR1;VWF;DAB2IP;GFRA1;GRIN2C;PTK2;GRIN2D;PSMA4;PTPRA;RASA4;NRG4;PSMC1;PSMC2;FGF18;GRB2;KRAS;TEK;CALM1;LAMTOR3;MAP3K11;HBEGF
Pathways	Reactome_2016	FRS-mediated FGFR3 signaling Homo sapiens R-HSA-5654706	0.000198458	0.00955181	2.04763	17.4559	CSF2;PSMD13;PDGFB;PDGFA;ARRB1;IL2RG;PSMB7;PPP2CB;SYNGAP1;RAP1A;PSMD3;PSMD1;RPS27A;CAMK2G;MAP2K2;KSR1;VWF;DAB2IP;GFRA1;GRIN2C;PTK2;GRIN2D;PSMA4;PTPRA;RASA4;NRG4;PSMC1;PSMC2;FGF18;GRB2;KRAS;TEK;CALM1;LAMTOR3;MAP3K11;HBEGF
Pathways	Reactome_2016	FRS-mediated FGFR1 signaling Homo sapiens R-HSA-5654693	0.000198458	0.00955181	2.04763	17.4559	CSF2;PSMD13;PDGFB;PDGFA;ARRB1;IL2RG;PSMB7;PPP2CB;SYNGAP1;RAP1A;PSMD3;PSMD1;RPS27A;CAMK2G;MAP2K2;KSR1;VWF;DAB2IP;GFRA1;GRIN2C;PTK2;GRIN2D;PSMA4;PTPRA;RASA4;NRG4;PSMC1;PSMC2;FGF18;GRB2;KRAS;TEK;CALM1;LAMTOR3;MAP3K11;HBEGF
Pathways	Reactome_2016	Interleukin receptor SHC signaling Homo sapiens R-HSA-912526	0.000200269	0.00955181	2.02394	17.2356	CSF2;PSMD13;PDGFB;PDGFA;ARRB1;IL2RG;PSMB7;PPP2CB;SYNGAP1;RAP1A;PSMD3;PSMD1;RPS27A;CAMK2G;MAP2K2;KSR1;VWF;DAB2IP;GFRA1;GRIN2C;PTK2;GRIN2D;PSMA4;PTPRA;RASA4;NRG4;PSMC1;PSMC2;FGF18;GRB2;PTPN6;KRAS;TEK;CALM1;LAMTOR3;MAP3K11;HBEGF
Pathways	Reactome_2016	Signalling to RAS Homo sapiens R-HSA-167044	0.000217577	0.00955181	2.01414	16.9852	RALA;CSF2;PSMD13;PDGFB;PDGFA;ARRB1;IL2RG;PSMB7;PPP2CB;SYNGAP1;RAP1A;PSMD3;PSMD1;RPS27A;CAMK2G;MAP2K2;KSR1;VWF;DAB2IP;GFRA1;GRIN2C;PTK2;GRIN2D;PSMA4;PTPRA;RASA4;NRG4;PSMC1;PSMC2;FGF18;GRB2;KRAS;TEK;CALM1;LAMTOR3;MAP3K11;HBEGF
Pathways	Reactome_2016	Downstream signaling of activated FGFR2 Homo sapiens R-HSA-5654696	0.000231362	0.00955181	1.8522	15.5058	PHLPP1;CSF2;PSMD13;PDGFB;PDGFA;ARRB1;IL2RG;FOXO1;PSMB7;PPP2CB;SYNGAP1;RAP1A;PSMD3;MLST8;PSMD1;RPS27A;CAMK2G;PRKCG;MAP2K2;KSR1;VWF;PRKCD;DAB2IP;GFRA1;GRIN2C;PTK2;VAV1;GRIN2D;PSMA4;PRKAR1B;AGO4;PTPRA;RASA4;NRG4;PSMC1;AGO2;PSMC2;FGF18;TRIB3;GRB2;KRAS;TEK;CALM1;LAMTOR3;MAP3K11;HBEGF
Pathways	Reactome_2016	Downstream signaling of activated FGFR4 Homo sapiens R-HSA-5654716	0.000231362	0.00955181	1.8522	15.5058	PHLPP1;CSF2;PSMD13;PDGFB;PDGFA;ARRB1;IL2RG;FOXO1;PSMB7;PPP2CB;SYNGAP1;RAP1A;PSMD3;MLST8;PSMD1;RPS27A;CAMK2G;PRKCG;MAP2K2;KSR1;VWF;PRKCD;DAB2IP;GFRA1;GRIN2C;PTK2;VAV1;GRIN2D;PSMA4;PRKAR1B;AGO4;PTPRA;RASA4;NRG4;PSMC1;AGO2;PSMC2;FGF18;TRIB3;GRB2;KRAS;TEK;CALM1;LAMTOR3;MAP3K11;HBEGF
Pathways	Reactome_2016	Downstream signaling of activated FGFR3 Homo sapiens R-HSA-5654708	0.000231362	0.00955181	1.8522	15.5058	PHLPP1;CSF2;PSMD13;PDGFB;PDGFA;ARRB1;IL2RG;FOXO1;PSMB7;PPP2CB;SYNGAP1;RAP1A;PSMD3;MLST8;PSMD1;RPS27A;CAMK2G;PRKCG;MAP2K2;KSR1;VWF;PRKCD;DAB2IP;GFRA1;GRIN2C;PTK2;VAV1;GRIN2D;PSMA4;PRKAR1B;AGO4;PTPRA;RASA4;NRG4;PSMC1;AGO2;PSMC2;FGF18;TRIB3;GRB2;KRAS;TEK;CALM1;LAMTOR3;MAP3K11;HBEGF
Pathways	Reactome_2016	IRS-mediated signalling Homo sapiens R-HSA-112399	0.00025129	0.00955181	1.92083	15.9216	CSF2;PSMD13;PDGFB;PDGFA;PRKAG2;ARRB1;IL2RG;PSMB7;PPP2CB;SYNGAP1;RAP1A;PSMD3;MLST8;PSMD1;RPS27A;CAMK2G;MAP2K2;KSR1;VWF;STRADA;STRADB;DAB2IP;GFRA1;GRIN2C;PTK2;GRIN2D;PSMA4;PTPRA;RASA4;NRG4;PSMC1;PSMC2;FGF18;TRIB3;GRB2;KRAS;TEK;CALM1;LAMTOR3;MAP3K11;HBEGF
Pathways	Reactome_2016	ARMS-mediated activation Homo sapiens R-HSA-170984	0.000255305	0.00955181	2.01703	16.687	CSF2;PSMD13;PDGFB;PDGFA;ARRB1;IL2RG;PSMB7;PPP2CB;SYNGAP1;RAP1A;PSMD3;PSMD1;RPS27A;CAMK2G;MAP2K2;KSR1;VWF;DAB2IP;GFRA1;GRIN2C;PTK2;GRIN2D;PSMA4;PTPRA;RASA4;NRG4;PSMC1;PSMC2;FGF18;GRB2;KRAS;TEK;CALM1;LAMTOR3;MAP3K11;HBEGF
Pathways	Reactome_2016	Signalling to p38 via RIT and RIN Homo sapiens R-HSA-187706	0.000255305	0.00955181	2.01703	16.687	CSF2;PSMD13;PDGFB;PDGFA;ARRB1;IL2RG;PSMB7;PPP2CB;SYNGAP1;RAP1A;PSMD3;PSMD1;RPS27A;CAMK2G;MAP2K2;KSR1;VWF;DAB2IP;GFRA1;GRIN2C;PTK2;GRIN2D;PSMA4;PTPRA;RASA4;NRG4;PSMC1;PSMC2;FGF18;GRB2;KRAS;TEK;CALM1;LAMTOR3;MAP3K11;HBEGF
Pathways	Reactome_2016	VEGFR2 mediated cell proliferation Homo sapiens R-HSA-5218921	0.000256268	0.00955181	1.99483	16.4958	CSF2;PSMD13;PDGFB;PDGFA;ARRB1;IL2RG;PSMB7;PPP2CB;SYNGAP1;RAP1A;PSMD3;PSMD1;RPS27A;CAMK2G;MAP2K2;KSR1;VWF;PRKCD;DAB2IP;GFRA1;GRIN2C;PTK2;GRIN2D;PSMA4;PTPRA;RASA4;NRG4;PSMC1;PSMC2;FGF18;GRB2;KRAS;TEK;CALM1;LAMTOR3;MAP3K11;HBEGF
Pathways	Reactome_2016	Signaling by FGFR4 Homo sapiens R-HSA-5654743	0.00028473	0.0100062	1.83247	14.9602	PHLPP1;CSF2;PSMD13;PDGFB;PDGFA;ARRB1;IL2RG;FOXO1;PSMB7;PPP2CB;SYNGAP1;RAP1A;PSMD3;MLST8;PSMD1;RPS27A;CAMK2G;PRKCG;MAP2K2;KSR1;VWF;PRKCD;DAB2IP;GFRA1;GRIN2C;PTK2;VAV1;GRIN2D;PSMA4;PRKAR1B;AGO4;PTPRA;RASA4;NRG4;PSMC1;AGO2;PSMC2;FGF18;TRIB3;GRB2;KRAS;TEK;CALM1;LAMTOR3;MAP3K11;HBEGF
Pathways	Reactome_2016	Downstream signaling of activated FGFR1 Homo sapiens R-HSA-5654687	0.00028473	0.0100062	1.83247	14.9602	PHLPP1;CSF2;PSMD13;PDGFB;PDGFA;ARRB1;IL2RG;FOXO1;PSMB7;PPP2CB;SYNGAP1;RAP1A;PSMD3;MLST8;PSMD1;RPS27A;CAMK2G;PRKCG;MAP2K2;KSR1;VWF;PRKCD;DAB2IP;GFRA1;GRIN2C;PTK2;VAV1;GRIN2D;PSMA4;PRKAR1B;AGO4;PTPRA;RASA4;NRG4;PSMC1;AGO2;PSMC2;FGF18;TRIB3;GRB2;KRAS;TEK;CALM1;LAMTOR3;MAP3K11;HBEGF
Pathways	Reactome_2016	Signaling by FGFR3 Homo sapiens R-HSA-5654741	0.000304835	0.0101435	1.82599	14.7827	PHLPP1;CSF2;PSMD13;PDGFB;PDGFA;ARRB1;IL2RG;FOXO1;PSMB7;PPP2CB;SYNGAP1;RAP1A;PSMD3;MLST8;PSMD1;RPS27A;CAMK2G;PRKCG;MAP2K2;KSR1;VWF;PRKCD;DAB2IP;GFRA1;GRIN2C;PTK2;VAV1;GRIN2D;PSMA4;PRKAR1B;AGO4;PTPRA;RASA4;NRG4;PSMC1;AGO2;PSMC2;FGF18;TRIB3;GRB2;KRAS;TEK;CALM1;LAMTOR3;MAP3K11;HBEGF
Pathways	Reactome_2016	Cholesterol biosynthesis Homo sapiens R-HSA-191273	0.000312038	0.0101435	6.02322	48.6218	IDI1;EBP;NSDHL;HMGCS1;DHCR24;MVD;DHCR7;FDFT1
Pathways	Reactome_2016	Insulin receptor signalling cascade Homo sapiens R-HSA-74751	0.000314209	0.0101435	1.89709	15.3009	CSF2;PSMD13;PDGFB;PDGFA;PRKAG2;ARRB1;IL2RG;PSMB7;PPP2CB;SYNGAP1;RAP1A;PSMD3;MLST8;PSMD1;RPS27A;CAMK2G;MAP2K2;KSR1;VWF;STRADA;STRADB;DAB2IP;GFRA1;GRIN2C;PTK2;GRIN2D;PSMA4;PTPRA;RASA4;NRG4;PSMC1;PSMC2;FGF18;TRIB3;GRB2;KRAS;TEK;CALM1;LAMTOR3;MAP3K11;HBEGF
Pathways	Reactome_2016	IGF1R signaling cascade Homo sapiens R-HSA-2428924	0.000338118	0.0101435	1.8893	15.0995	CSF2;PSMD13;PDGFB;PDGFA;PRKAG2;ARRB1;IL2RG;PSMB7;PPP2CB;SYNGAP1;RAP1A;PSMD3;MLST8;PSMD1;RPS27A;CAMK2G;MAP2K2;KSR1;VWF;STRADA;STRADB;DAB2IP;GFRA1;GRIN2C;PTK2;GRIN2D;PSMA4;PTPRA;RASA4;NRG4;PSMC1;PSMC2;FGF18;TRIB3;GRB2;KRAS;TEK;CALM1;LAMTOR3;MAP3K11;HBEGF
Pathways	Reactome_2016	Signaling by Type 1 Insulin-like Growth Factor 1 Receptor (IGF1R) Homo sapiens R-HSA-2404192	0.000338118	0.0101435	1.8893	15.0995	CSF2;PSMD13;PDGFB;PDGFA;PRKAG2;ARRB1;IL2RG;PSMB7;PPP2CB;SYNGAP1;RAP1A;PSMD3;MLST8;PSMD1;RPS27A;CAMK2G;MAP2K2;KSR1;VWF;STRADA;STRADB;DAB2IP;GFRA1;GRIN2C;PTK2;GRIN2D;PSMA4;PTPRA;RASA4;NRG4;PSMC1;PSMC2;FGF18;TRIB3;GRB2;KRAS;TEK;CALM1;LAMTOR3;MAP3K11;HBEGF
Pathways	Reactome_2016	IRS-related events triggered by IGF1R Homo sapiens R-HSA-2428928	0.000338118	0.0101435	1.8893	15.0995	CSF2;PSMD13;PDGFB;PDGFA;PRKAG2;ARRB1;IL2RG;PSMB7;PPP2CB;SYNGAP1;RAP1A;PSMD3;MLST8;PSMD1;RPS27A;CAMK2G;MAP2K2;KSR1;VWF;STRADA;STRADB;DAB2IP;GFRA1;GRIN2C;PTK2;GRIN2D;PSMA4;PTPRA;RASA4;NRG4;PSMC1;PSMC2;FGF18;TRIB3;GRB2;KRAS;TEK;CALM1;LAMTOR3;MAP3K11;HBEGF
Pathways	Reactome_2016	Signaling by Leptin Homo sapiens R-HSA-2586552	0.000353594	0.0102579	1.97762	15.7169	CSF2;PSMD13;PDGFB;PDGFA;ARRB1;IL2RG;PSMB7;PPP2CB;SYNGAP1;RAP1A;PSMD3;PSMD1;RPS27A;CAMK2G;MAP2K2;KSR1;VWF;DAB2IP;GFRA1;GRIN2C;PTK2;GRIN2D;PSMA4;PTPRA;RASA4;NRG4;PSMC1;PSMC2;FGF18;GRB2;KRAS;TEK;CALM1;LAMTOR3;MAP3K11;HBEGF
Pathways	Reactome_2016	Signaling by FGFR1 Homo sapiens R-HSA-5654736	0.000373023	0.0102579	1.8068	14.2626	PHLPP1;CSF2;PSMD13;PDGFB;PDGFA;ARRB1;IL2RG;FOXO1;PSMB7;PPP2CB;SYNGAP1;RAP1A;PSMD3;MLST8;PSMD1;RPS27A;CAMK2G;PRKCG;MAP2K2;KSR1;VWF;PRKCD;DAB2IP;GFRA1;GRIN2C;PTK2;VAV1;GRIN2D;PSMA4;PRKAR1B;AGO4;PTPRA;RASA4;NRG4;PSMC1;AGO2;PSMC2;FGF18;TRIB3;GRB2;KRAS;TEK;CALM1;LAMTOR3;MAP3K11;HBEGF
Pathways	Reactome_2016	NGF signalling via TRKA from the plasma membrane Homo sapiens R-HSA-187037	0.000375052	0.0102579	1.75895	13.8754	CSF2;AP2A1;ARRB1;SYNGAP1;PSMD3;RPS6KA1;MLST8;PSMD1;PRKCG;MAP2K2;KSR1;VWF;PRKCD;GFRA1;VAV1;PSMA4;PRKAR1B;RASA4;NRG4;RAPGEF1;TRIB3;HBEGF;RALA;PHLPP1;PSMD13;PDGFB;PDGFA;IL2RG;FOXO1;PSMB7;PPP2CB;RAP1A;RPS27A;CAMK2G;DAB2IP;GRIN2C;PTK2;GRIN2D;AGO4;PTPRA;PSMC1;AGO2;PSMC2;FGF18;GRB2;KRAS;TEK;CALM1;LAMTOR3;MAP3K11
Pathways	Reactome_2016	Signaling by EGFR Homo sapiens R-HSA-177929	0.000375552	0.0102579	1.78152	14.0511	PHLPP1;CSF2;PSMD13;PDGFB;PDGFA;AP2A1;ARRB1;IL2RG;FOXO1;PSMB7;PPP2CB;SYNGAP1;RAP1A;PSMD3;MLST8;PSMD1;RPS27A;CAMK2G;PRKCG;MAP2K2;KSR1;VWF;PRKCD;DAB2IP;GFRA1;GRIN2C;PTK2;VAV1;GRIN2D;ADAM17;PSMA4;PRKAR1B;AGO4;PTPRA;RASA4;NRG4;PSMC1;AGO2;PSMC2;FGF18;TRIB3;GRB2;KRAS;TEK;CALM1;LAMTOR3;MAP3K11;HBEGF
Pathways	Reactome_2016	Regulation of cholesterol biosynthesis by SREBP (SREBF) Homo sapiens R-HSA-1655829	0.000383629	0.0102579	3.50125	27.5402	IDI1;SEC24A;HMGCS1;INSIG2;INSIG1;SREBF2;RXRA;SCD;FASN;SCAP;MVD;DHCR7;FDFT1
Diseases/Drugs	MSigDB_Oncogenic_Signatures	BMI1 DN MEL18 DN.V1 UP	0.000110438	0.0104364	2.48099	22.6045	CSF2;TUFT1;NPPB;ZC3H12A;PIM1;TIMP3;KIF21B;SLC19A1;LAMB3;ANXA3;TNFRSF9;HTR1D;TACR3;F3;INHBE;IL1A;VNN1;SLC6A9;CDC42EP2;TNFSF9;TRIB3;ATP13A2;ITGA5;TEK;ATF3;HBEGF
Pathways	MSigDB_Hallmark_2020	TNF-alpha Signaling via NF-kB	0.000857979	0.0107247	2.00327	14.1449	BTG2;CSF2;RNF19B;SAT1;DNAJB4;ZC3H12A;OLR1;CCL2;MAP3K8;PHLDA2;IER5;MAP2K3;SERPINB2;GCH1;LAMB3;TNFRSF9;F3;NFKB2;NFKBIA;IL1A;TNIP1;TNIP2;NINJ1;TRIP10;TNFSF9;PTX3;NFKBIE;ATF3;HBEGF;B4GALT5
Pathways	Reactome_2016	Signaling by VEGF Homo sapiens R-HSA-194138	0.000409858	0.0107261	1.8108	14.1237	CSF2;FLT1;PSMD13;PDGFB;PDGFA;ARRB1;IL2RG;PSMB7;PPP2CB;CDH5;SYNGAP1;RAP1A;PSMD3;MLST8;NCK2;PSMD1;RPS27A;CAMK2G;WASF3;MAP2K2;JUP;KSR1;VWF;PRKCD;DAB2IP;GFRA1;GRIN2C;PTK2;VAV1;GRIN2D;PSMA4;PTPRA;RASA4;NRG4;PSMC1;PSMC2;FGF18;TRIB3;GRB2;KRAS;TEK;CALM1;LAMTOR3;MAP3K11;HBEGF
Pathways	Reactome_2016	VEGFA-VEGFR2 Pathway Homo sapiens R-HSA-4420097	0.000450231	0.0115372	1.81502	13.9861	CSF2;PSMD13;PDGFB;PDGFA;ARRB1;IL2RG;PSMB7;PPP2CB;CDH5;SYNGAP1;RAP1A;PSMD3;MLST8;NCK2;PSMD1;RPS27A;CAMK2G;WASF3;MAP2K2;JUP;KSR1;VWF;PRKCD;DAB2IP;GFRA1;GRIN2C;PTK2;VAV1;GRIN2D;PSMA4;PTPRA;RASA4;NRG4;PSMC1;PSMC2;FGF18;TRIB3;GRB2;KRAS;TEK;CALM1;LAMTOR3;MAP3K11;HBEGF
Pathways	Reactome_2016	Signaling by FGFR2 Homo sapiens R-HSA-5654738	0.000549068	0.0137827	1.74679	13.1137	PHLPP1;CSF2;PSMD13;PDGFB;PDGFA;ARRB1;IL2RG;FOXO1;PSMB7;PPP2CB;PTBP1;SYNGAP1;RAP1A;PSMD3;MLST8;PSMD1;RPS27A;CAMK2G;PRKCG;MAP2K2;KSR1;VWF;PRKCD;DAB2IP;GFRA1;GRIN2C;PTK2;VAV1;GRIN2D;PSMA4;PRKAR1B;AGO4;HNRNPH1;PTPRA;RASA4;NRG4;PSMC1;AGO2;PSMC2;FGF18;TRIB3;GRB2;KRAS;TEK;CALM1;LAMTOR3;MAP3K11;HBEGF
Legacy	Disease_Signatures_from_GEO_down_2014	Escherichia coli infection of the central nervous system GSE3253	0.000105653	0.0150028	1.95899	17.9352	FLT1;MRPL18;EI24;LPAR1;AKR1B1;RNF19B;N4BP2L1;UBFD1;CXXC5;ZNF280D;SEC61A1;FAM102B;SPAST;CCND2;CALB1;INPP5F;C14ORF1;PDE6D;SAP18;LYPLA2;BRD2;SLC38A1;COL27A1;FBXW7;CSNK2A2;TFB2M;GAPVD1;RABGGTB;GNG11;FBXO33;CLK3;QKI;CS;COPS4;PSMA4;SPRTN;VDAC2;CCNYL1;LUC7L3;PKP4;TAB2;TEK;RCOR1;RNF121
Diseases/Drugs	Orphanet_Augmented_2021	Congenital non-communicating hydrocephalus ORPHA:269510	0.000167812	0.0150636	2.79917	24.3323	ARHGAP9;CD52;AKNA;SEMA4D;STXBP2;NKG7;TMC8;TMC6;ARID3B;IL2RG;CORO1A;VAV1;P2RY8;ZAP70;ACAP1;RPS6KA1;CCDC88C;PTPN6;KIF21B;ZNF101
Diseases/Drugs	Orphanet_Augmented_2021	Congenital tufting enteropathy ORPHA:92050	0.000167812	0.0150636	2.79917	24.3323	GRB7;SLC44A3;SLC44A4;CGN;C1ORF106;C1ORF116;CLDN4;OCLN;BAIAP2L1;CDH3;KRT18;SPINT1;RAB25;CLDN7;MAL2;SFN;PRSS8;PKP3;RHPN2;RAB17
Diseases/Drugs	Orphanet_Augmented_2021	Craniofrontonasal dysplasia ORPHA:1520	0.000167812	0.0150636	2.79917	24.3323	JUP;NXN;DAPK3;DAB2IP;HSPG2;SORBS3;NYNRIN;GPR153;DOK4;TSPAN9;CDC42EP5;CASKIN2;SH3PXD2B;SERPINH1;TRIP10;CDR2L;MDFI;EPHB3;TBC1D16;BOK
Diseases/Drugs	Orphanet_Augmented_2021	Isolated biliary atresia ORPHA:30391	0.000167812	0.0150636	2.79917	24.3323	PTPRU;LAMA5;CHPF;NXN;DAB2IP;ARHGAP23;EPN2;ENAH;CASKIN2;SH3PXD2B;DAG1;PLXNA1;AMOTL2;CDR2L;OBSL1;NFE2L1;PHLDA3;CD276;TBC1D16;BOK
Diseases/Drugs	Orphanet_Augmented_2021	LIMS2-related limb-girdle muscular dystrophy ORPHA:466801	0.000167812	0.0150636	2.79917	24.3323	ACVRL1;SPARC;TNXB;TPM2;MRGPRF;ECSCR;BGN;FBLN2;SORBS3;SH3RF3;DES;ADGRA2;BIN1;DAAM2;SERPING1;MRVI1;CD248;TEK;CD34;ENG
Diseases/Drugs	Orphanet_Augmented_2021	Methylcobalamin deficiency type cblDv1 ORPHA:308380	0.000167812	0.0150636	2.79917	24.3323	LYPLA1;MRPL18;VTA1;RTCB;POMP;SRP54;GHITM;TRIAP1;TFB2M;GPN1;TSN;COPS4;PSMB7;EIF3M;PSMA4;PSMC2;VDAC2;SNRPB2;RSL24D1;MMADHC
Diseases/Drugs	Orphanet_Augmented_2021	Methylmalonic acidemia with homocystinuria, type cblD ORPHA:79283	0.000167812	0.0150636	2.79917	24.3323	LYPLA1;MRPL18;VTA1;RTCB;POMP;SRP54;GHITM;TRIAP1;TFB2M;GPN1;TSN;COPS4;PSMB7;EIF3M;PSMA4;PSMC2;VDAC2;SNRPB2;RSL24D1;MMADHC
Diseases/Drugs	Orphanet_Augmented_2021	Spinocerebellar ataxia type 40 ORPHA:423275	0.000167812	0.0150636	2.79917	24.3323	ARHGAP9;CD52;AKNA;SEMA4D;STXBP2;NKG7;TMC8;TMC6;ARID3B;IL2RG;CORO1A;VAV1;P2RY8;ZAP70;ACAP1;RPS6KA1;CCDC88C;PTPN6;KIF21B;ZNF101
Diseases/Drugs	Orphanet_Augmented_2021	Vein of Galen aneurysmal malformation ORPHA:1053	0.000167812	0.0150636	2.79917	24.3323	GRB7;LAMA5;FAM46B;NXN;DAB2IP;HSPG2;RHOD;BAIAP2L1;KRT18;TSPAN9;PTK7;CASKIN2;ADGRG6;DAG1;SERPINH1;SP6;AMOTL2;PKP3;AJUBA;BOK
Diseases/Drugs	Orphanet_Augmented_2021	Vitamin B12-responsive methylmalonic acidemia, type cblDv2 ORPHA:308442	0.000167812	0.0150636	2.79917	24.3323	LYPLA1;MRPL18;VTA1;RTCB;POMP;SRP54;GHITM;TRIAP1;TFB2M;GPN1;TSN;COPS4;PSMB7;EIF3M;PSMA4;PSMC2;VDAC2;SNRPB2;RSL24D1;MMADHC
Pathways	Reactome_2016	DAP12 signaling Homo sapiens R-HSA-2424491	0.000626292	0.0151603	1.75751	12.9629	PHLPP1;CSF2;PSMD13;PDGFB;PDGFA;ARRB1;IL2RG;FOXO1;PSMB7;PPP2CB;SYNGAP1;RAP1A;PSMD3;MLST8;PSMD1;RPS27A;CAMK2G;PRKCG;MAP2K2;KSR1;VWF;PRKCD;DAB2IP;GFRA1;GRIN2C;PTK2;VAV1;GRIN2D;PSMA4;PRKAR1B;AGO4;PTPRA;RASA4;NRG4;PSMC1;AGO2;PSMC2;FGF18;TRIB3;GRB2;KRAS;TEK;CALM1;LAMTOR3;MAP3K11;HBEGF
Pathways	Reactome_2016	IRAK2 mediated activation of TAK1 complex upon TLR7/8 or 9 stimulation Homo sapiens R-HSA-975163	0.000640924	0.0151603	11.2789	82.929	TAB3;TAB2;TAB1;RPS27A;MAP3K7
Pathways	Reactome_2016	IRAK2 mediated activation of TAK1 complex Homo sapiens R-HSA-937042	0.000640924	0.0151603	11.2789	82.929	TAB3;TAB2;TAB1;RPS27A;MAP3K7
Pathways	Reactome_2016	Gastrin-CREB signalling pathway via PKC and MAPK Homo sapiens R-HSA-881907	0.000662163	0.0153672	1.6632	12.1747	CSF2;ARRB1;GRPR;SYNGAP1;GNGT2;PSMD3;RPS6KA1;BDKRB2;PSMD1;GAST;MAP2K2;EDN2;KSR1;VWF;PRKCD;TACR3;GFRA1;TACR1;PSMA4;NRG4;RASA4;PLCB2;HBEGF;RGS19;PSMD13;PDGFB;LPAR1;PDGFA;IL2RG;NPS;PSMB7;PPP2CB;P2RY6;RAP1A;RPS27A;CAMK2G;DAB2IP;GPR4;GRIN2C;GNG11;PTK2;GRIN2D;LPAR5;PTPRA;PSMC1;PSMC2;FGF18;SAA1;GRB2;NMUR1;KRAS;TEK;CALM1;LAMTOR3;MAP3K11
Pathways	Reactome_2016	Signaling by FGFR Homo sapiens R-HSA-190236	0.000744924	0.0169677	1.71885	12.3796	PHLPP1;CSF2;PSMD13;PDGFB;PDGFA;ARRB1;IL2RG;FOXO1;PSMB7;PPP2CB;PTBP1;SYNGAP1;RAP1A;PSMD3;MLST8;PSMD1;RPS27A;CAMK2G;PRKCG;MAP2K2;KSR1;VWF;PRKCD;DAB2IP;GFRA1;GRIN2C;PTK2;VAV1;GRIN2D;PSMA4;PRKAR1B;AGO4;HNRNPH1;PTPRA;RASA4;NRG4;PSMC1;AGO2;PSMC2;FGF18;TRIB3;GRB2;KRAS;TEK;CALM1;LAMTOR3;MAP3K11;HBEGF
Transcription	miRTarBase_2017	hsa-miR-16-5p	5.70921e-06	0.0174416	1.47747	17.8381	LY6K;VEZT;TMEM41A;FAM89A;DIXDC1;TM7SF3;RPL6;HOXA10;CRHBP;LAPTM4B;CCND2;C19ORF54;PAPOLG;RASSF5;PIM1;PHLDA2;MAP3K7;SLC16A3;EARS2;MAP2K3;PDHX;SLC38A1;FBXW7;TPM2;PRKCD;CD180;ENTPD7;CASK;CNPY3;CSNK1E;ATG14;PGD;PDIA6;GTPBP4;CD2AP;OSCAR;ATXN2L;EML4;RAB30;GRWD1;KIAA1456;UCA1;UBE2V1;MACF1;TMTC3;COPS7B;BAZ2A;UBFD1;ATXN7L3B;AGER;SLC9A1;SAV1;BAG6;CYP27B1;HSPH1;DPP8;G3BP2;IL36RN;DMAP1;ZNF267;SLC19A1;ZNF384;HS…
Pathways	MSigDB_Hallmark_2020	Inflammatory Response	0.0017656	0.017656	1.92386	12.1959	BTG2;CD82;EBI3;C5AR1;LPAR1;ACVR1B;PDPN;OLR1;CCL2;SCARF1;LYN;FZD5;GCH1;SEMA4D;TNFSF15;CD70;TNFRSF9;TACR3;TACR1;TNFRSF1B;F3;ACVR2A;NFKBIA;IL1A;ADORA2B;TNFSF9;NMUR1;ITGA5;HBEGF
Pathways	Reactome_2016	TAK1 activates NFkB by phosphorylation and activation of IKKs complex Homo sapiens R-HSA-445989	0.000796985	0.0178235	5.01853	35.8056	NFKBIA;SAA1;TAB3;TAB2;TAB1;AGER;MAP3K7;NFKB2
Pathways	Reactome_2016	Toll Like Receptor 10 (TLR10) Cascade Homo sapiens R-HSA-168142	0.000860991	0.0182589	2.74373	19.3636	MAP2K3;AGER;NFKB2;NFKBIA;PPP2CB;TNIP2;RPS6KA1;PELI1;SAA1;TAB3;MAP3K8;TAB2;UBE2V1;TAB1;RPS27A;MAP3K7
Pathways	Reactome_2016	Toll Like Receptor 5 (TLR5) Cascade Homo sapiens R-HSA-168176	0.000860991	0.0182589	2.74373	19.3636	MAP2K3;AGER;NFKB2;NFKBIA;PPP2CB;TNIP2;RPS6KA1;PELI1;SAA1;TAB3;MAP3K8;TAB2;UBE2V1;TAB1;RPS27A;MAP3K7
Pathways	Reactome_2016	MyD88 cascade initiated on plasma membrane Homo sapiens R-HSA-975871	0.000860991	0.0182589	2.74373	19.3636	MAP2K3;AGER;NFKB2;NFKBIA;PPP2CB;TNIP2;RPS6KA1;PELI1;SAA1;TAB3;MAP3K8;TAB2;UBE2V1;TAB1;RPS27A;MAP3K7
Legacy	Panther_2015	Cholesterol biosynthesis	0.000219109	0.0186243	6.4538	54.3794	IDI1;EBP;NSDHL;HMGCS1;DHCR24;MVD;DHCR7;FDFT1
Diseases/Drugs	MSigDB_Oncogenic_Signatures	GCNP SHH UP LATE.V1 DN	0.000316364	0.0199309	2.18107	17.5764	GRB7;PTPRU;ANKRD33B;WWC1;EBI3;SLC2A1;SAT1;AGER;PLD2;DHRSX;NPTN;SH3BGRL2;SLC19A1;CD276;CD52;F8A1;PUS1;SERPINF1;ARID3A;GRIN2C;KIAA1161;HSPG2;DOK1;CLCN6;VNN1;TCEA2;ITGA7;AMOTL2;MDFI
Pathways	Reactome_2016	TRAF6 mediated induction of NFkB and MAP kinases upon TLR7/8 or 9 activation Homo sapiens R-HSA-975138	0.00098719	0.0203445	2.70263	18.7039	MAP2K3;AGER;NFKB2;NFKBIA;PPP2CB;TNIP2;RPS6KA1;PELI1;SAA1;TAB3;MAP3K8;TAB2;UBE2V1;TAB1;RPS27A;MAP3K7
Pathways	Reactome_2016	NCAM signaling for neurite out-growth Homo sapiens R-HSA-375165	0.000992413	0.0203445	1.83621	12.6981	CSF2;PSMD13;PDGFB;PDGFA;ARRB1;IL2RG;PSMB7;PPP2CB;SYNGAP1;RAP1A;PSMD3;PSMD1;RPS27A;CAMK2G;MAP2K2;KSR1;VWF;DAB2IP;GFRA1;GRIN2C;PTK2;GRIN2D;CACNB1;PSMA4;PTPRA;RASA4;NRG4;PSMC1;PSMC2;FGF18;GRB2;KRAS;TEK;CALM1;LAMTOR3;MAP3K11;HBEGF
Pathways	BioPlanet_2019	RAGE pathway	1.70824e-05	0.0212163	4.12054	45.2331	ANGPT2;TGFB1;ADIPOQ;ICAM2;PDGFB;PDGFA;F3;MMP9;AGER;SREBF2;CASP3;CCL2;SCAP;ITGA5;HPSE;PTGES
Pathways	Reactome_2016	Keratan sulfate biosynthesis Homo sapiens R-HSA-2022854	0.00105226	0.0212178	4.75414	32.5982	CHST6;B3GNT7;CHST1;B3GNT2;PRELP;ST3GAL2;B4GALT4;B4GALT5
Transcription	miRTarBase_2017	hsa-miR-30c-5p	2.26244e-05	0.0212694	1.78317	19.0736	ARF3;LMBR1L;UBE2D2;ZMYND8;UBE2D3;MRPS12;GXYLT1;CPOX;OTP;PRDM1;ETS1;MED13;CCND2;PEG10;CASP3;KPNA6;IER5;CTSC;STARD5;ADPRHL1;VASH1;CSNK1E;CCDC117;GAPVD1;CD2AP;PTBP3;KLHL42;EML4;HIC2;IL1A;PKM;PAPD5;DDIT4;MTF2;JDP2;DDR2;B4GALT5;HDAC4;PPP1R15B;NOTCH1;IREB2;GTF2E2;GNA13;HSPH1;INPP5F;ZNF507;PDCD10;IL21R;PLXNA1;LLPH;RPS27A;N4BP2;ZNF460;SEC24A;JUP;FEM1B;FUCA1;GALNT1;ARID3A;MARCH6;TMCO3;MARCH4;MIB1;BCL9;FAS…
Transcription	miRTarBase_2017	hsa-miR-4481	3.03289e-05	0.0212694	2.78403	28.9634	KIAA0895L;SNX11;PLAC8;BAIAP2L1;UNK;UBE2Q1;NSD1;QSOX2;MAP2K3;EIF5A;LYPLA2;ZNF460;TTC9C;PNMA2;GNL1;TPCN2;GATAD2A;SPCS3;CLDN4;GPRC5B;NPLOC4;PKM;LRIT3;SNRPA1;RNF121
Transcription	miRTarBase_2017	hsa-miR-549a	3.13409e-05	0.0212694	4.40316	45.6634	PPP1R15B;ZNF460;GOT1;GDF15;RRAS2;MIEF1;MARCH6;GNL1;ADIPOR2;TPCN2;PPP2CB;EIF3M;PAPOLG;RPL7L1
Transcription	miRTarBase_2017	hsa-miR-4745-5p	3.48108e-05	0.0212694	2.75685	28.3006	KIAA0895L;SNX11;PLAC8;BAIAP2L1;UNK;UBE2Q1;NSD1;QSOX2;MAP2K3;EIF5A;LYPLA2;ZNF460;TTC9C;PNMA2;GNL1;TPCN2;GATAD2A;SPCS3;CLDN4;GPRC5B;NPLOC4;PKM;LRIT3;SNRPA1;RNF121
Pathways	Reactome_2016	Vitamin D (calciferol) metabolism Homo sapiens R-HSA-196791	0.00126728	0.0243546	15.0309	100.269	CYP27B1;CYP24A1;CYP2R1;LRP2
Pathways	Reactome_2016	Cell surface interactions at the vascular wall Homo sapiens R-HSA-202733	0.00128184	0.0243546	2.45524	16.3505	LYN;GRB7;ANGPT2;ATP1B3;ATP1B1;L1CAM;MERTK;SPN;SLC7A8;OLR1;ESAM;GRB2;PTPN6;KRAS;ITGA5;TEK;SLC16A3;JAM3
Pathways	Reactome_2016	MyD88 dependent cascade initiated on endosome Homo sapiens R-HSA-975155	0.00128703	0.0243546	2.624	17.4638	MAP2K3;AGER;NFKB2;NFKBIA;PPP2CB;TNIP2;RPS6KA1;PELI1;SAA1;TAB3;MAP3K8;TAB2;UBE2V1;TAB1;RPS27A;MAP3K7
Pathways	Reactome_2016	Toll Like Receptor 7/8 (TLR7/8) Cascade Homo sapiens R-HSA-168181	0.00128703	0.0243546	2.624	17.4638	MAP2K3;AGER;NFKB2;NFKBIA;PPP2CB;TNIP2;RPS6KA1;PELI1;SAA1;TAB3;MAP3K8;TAB2;UBE2V1;TAB1;RPS27A;MAP3K7
[truncated: 42 more rows]

## Sheet: Table S3
Table S3. Functional annotations of differential cluster C3 (1124 genes down-regulated in miR-16- and miR-519-mimic transcriptomes) as returned by querying EnrichR on multiple databases and gene sets. Adjusted P-value cutoff = 0.05
Category	Database / Gene set	Term	P-value	Adjusted P-value	Odds Ratio	Combined Score	Genes
[truncated: 26 more rows]

## Sheet: Table S4
Table S4. Functional annotations of differential cluster C4 (1780 genes upregulated in miR-16- and miR-519-mimic transcriptomes) as returned by querying EnrichR on multiple databases and gene sets. Adjusted P-value cutoff = 0.05
[truncated: 704 more rows]

[truncated: 4 more sheets: Table S5, Table S6, Table S7, Table S8]
